# Supplementary material for: Crystal structure of tert-butyl 3,6-di­iodo­carbazole-9-carboxyl­ate
Source: Acta Crystallogr E Crystallogr Commun. 2023 Mar 15;79(Pt 4):345–8. doi: 10.1107/S205698902300230X (PMC10088305; doi:10.1107/S205698902300230X)
Supplement: Supplementary file 1 [file e-79-00345-sup1.cif]

##############################################################################
#                                                                            #
# This CIF contains the data in a paper accepted for publication in          #
# Acta Crystallographica Section E. It conforms to the requirements of       #
# Notes for Authors for Acta Crystallographica Section E, and has been       #
# peer reviewed under the auspices of the IUCr Commission on Journals.       #
#                                                                            #
# Full details of the Crystallographic Information File format               #
# are given in the paper "The Crystallographic Information File (CIF):       #
# a New Standard Archive File for Crystallography" by S. R. Hall, F. H.      #
# Allen and I. D. Brown [Acta Cryst. (1991), A47, 655-685].                  #
#                                                                            #
# The current version of the core CIF dictionary is obtainable from          #
# ftp://ftp.iucr.org/pub/cif_core.dic.                                       #
#                                                                            #
# Software is freely available for graphical display of the structure(s)     #
# in this CIF. For information consult the CIF software page                 #
# http://www.iucr.org/resources/cif/software.                                #
#                                                                            #
# This file may be used for bona fide research purposes within the           #
# scientific community so long as proper attribution is given to the journal # 
# article from which it was obtained.                                        #
#                                                                            #
##############################################################################
data_I
_audit_creation_method
;
Olex2 1.5
(compiled 2023.02.24 svn.rf166f9f3 for OlexSys, GUI svn.r6725)
;
_journal_date_recd_electronic     2023-02-28
_journal_date_accepted     2023-03-08
_journal_name_full     'Acta Crystallographica, Section E'
_journal_year     2023
_journal_volume     79
_journal_issue      4
_journal_page_first     0
_journal_page_last     0
_journal_paper_category     GO
_journal_paper_doi     10.1107/S205698902300230X
_journal_coeditor_code     WM5676
_publ_contact_author_name     'Shannon M. Biros'
_publ_contact_author_address
;
Department of Chemistry
Grand Valley State University
Allendale, MI 49401
USA
;
_publ_contact_author_email     'biross@gvsu.edu'
_publ_contact_author_fax     '616-331-3230'
_publ_contact_author_phone     '616-331-8955'
_publ_section_title
;
Crystal structure of <i>tert</i>-butyl 3,6-diiodocarbazole-9-carboxylate
;
loop_
    _publ_author_name
    _publ_author_footnote
    _publ_author_address
    'Sielaff, Elizabeth N.' .
;
Department of Chemistry
Grand Valley State University
Allendale, MI 49401
USA
;
    'Staples, Richard J.' .
;
Center for Crystallographic Research
Department of Chemistry and Chemical Biology
Michigan State University
East Lansing, MI 48824
USA
;
    'Biros, Shannon M.' .
;
Department of Chemistry
Grand Valley State University
Allendale, MI 49401
USA
;
_publ_section_synopsis
;
The crystal structure of <i>tert</i>-butyl 3,6-diiodocarbazole-9-carboxylate
features intermolecular \p--\p interactions, as well as both type I and type
II intermolecular I...I interactions.
;
_chemical_name_systematic
;
<i>tert</i>-Butyl 3,6-diiodocarbazole-9-carboxylate
;
_chemical_name_common     ?
_chemical_formula_moiety     'C17 H15 I2 N O2'
_chemical_formula_sum     'C17 H15 I2 N O2'
_chemical_formula_iupac     'C17 H15 I2 N O2'
_chemical_formula_weight     519.10
_chemical_melting_point     ?
_space_group_crystal_system     triclinic
_space_group_name_H-M_alt     'P -1'
_space_group_name_Hall     '-P 1'
loop_
    _space_group_symop_operation_xyz
    'x, y, z'
    '-x, -y, -z'
_cell_length_a     6.9611(3)
_cell_length_b     11.9737(5)
_cell_length_c     12.0697(4)
_cell_angle_alpha     65.618(4)
_cell_angle_beta     78.588(3)
_cell_angle_gamma     74.826(4)
_cell_volume     879.71(7)
_cell_formula_units_Z     2
_cell_measurement_reflns_used     6514
_cell_measurement_theta_min     4.0450
_cell_measurement_theta_max     79.2630
_cell_measurement_temperature     100.00(14)
_exptl_crystal_description     irregular
_exptl_crystal_colour     colourless
_exptl_crystal_size_max     0.112
_exptl_crystal_size_mid     0.055
_exptl_crystal_size_min     0.024
_exptl_crystal_density_diffrn     1.960
_exptl_crystal_density_meas     ?
_exptl_crystal_density_method     ?
_exptl_crystal_F_000     492
_exptl_absorpt_coefficient_mu     28.127
_exptl_absorpt_correction_type     multi-scan
_exptl_absorpt_process_details
;
(CrysAlisPro; Oxford Diffraction, 2006)
;
_exptl_absorpt_correction_T_min     0.75563
_exptl_absorpt_correction_T_max     1.00000
_diffrn_ambient_temperature     100.00(14)
_diffrn_source     'micro-focus sealed X-ray tube'
_diffrn_radiation_type     'Cu K\a'
_diffrn_radiation_wavelength     1.54184
_diffrn_radiation_monochromator     mirror
_diffrn_measurement_device_type     'XtaLAB Synergy, Dualflex, HyPix'
_diffrn_measurement_device     'four-circle diffractometer'
_diffrn_measurement_method     '\w scans'
_diffrn_detector     'Hybrid Pixel Array Detector'
_diffrn_detector_area_resol_mean     10.0000
_diffrn_reflns_number     10800
_diffrn_reflns_av_R_equivalents     0.0383
_diffrn_reflns_av_unetI/netI     0.0422
_diffrn_reflns_theta_min     4.042
_diffrn_reflns_theta_max     79.966
_diffrn_reflns_theta_full     67.684
_diffrn_measured_fraction_theta_max     0.970
_diffrn_measured_fraction_theta_full     0.999
_diffrn_reflns_limit_h_min     -8
_diffrn_reflns_limit_h_max     8
_diffrn_reflns_limit_k_min     -15
_diffrn_reflns_limit_k_max     15
_diffrn_reflns_limit_l_min     -15
_diffrn_reflns_limit_l_max     12
_diffrn_radiation_probe     x-ray
_refine_special_details     ?
_reflns_number_total     3717
_reflns_number_gt     3209
_reflns_threshold_expression     'I > 2\s(I)'
_refine_ls_structure_factor_coef     Fsqd
_refine_ls_matrix_type     full
_refine_ls_R_factor_all     0.0391
_refine_ls_R_factor_gt     0.0329
_refine_ls_wR_factor_gt     0.0869
_refine_ls_wR_factor_ref     0.0899
_refine_ls_goodness_of_fit_ref     1.080
_refine_ls_restrained_S_all     1.080
_refine_ls_number_reflns     3717
_refine_ls_number_parameters     202
_refine_ls_number_restraints     0
_refine_ls_hydrogen_treatment     constr
_refine_ls_weighting_scheme     calc
_refine_ls_weighting_details
              'w=1/[\s^2^(Fo^2^)+(0.0414P)^2^+2.1415P] where P=(Fo^2^+2Fc^2^)/3'
_atom_sites_solution_hydrogens     geom
_atom_sites_solution_primary     dual
_atom_sites_solution_secondary     ?
_refine_ls_shift/su_max     0.001
_refine_ls_shift/su_mean     0.000
_refine_diff_density_max     0.740
_refine_diff_density_min     -1.168
_refine_ls_extinction_method     none
_refine_ls_extinction_coef     .
loop_
    _atom_type_symbol
    _atom_type_description
    _atom_type_scat_dispersion_real
    _atom_type_scat_dispersion_imag
    _atom_type_scat_source
    'C' 'C' 0.0181 0.0091
                         'International Tables Vol C Tables 4.2.6.8 and 6.1.1.4'
    'H' 'H' 0.0000 0.0000
                         'International Tables Vol C Tables 4.2.6.8 and 6.1.1.4'
    'I' 'I' -0.3257 6.8362
                         'International Tables Vol C Tables 4.2.6.8 and 6.1.1.4'
    'N' 'N' 0.0311 0.0180
                         'International Tables Vol C Tables 4.2.6.8 and 6.1.1.4'
    'O' 'O' 0.0492 0.0322
                         'International Tables Vol C Tables 4.2.6.8 and 6.1.1.4'
_computing_data_collection
;
CrysAlisPro (Oxford Diffraction, 2006)
;
_computing_cell_refinement
;
CrysAlisPro (Oxford Diffraction, 2006)
;
_computing_data_reduction
;
CrysAlisPro (Oxford Diffraction, 2006)
;
_computing_structure_solution
;
<i>SHELXT</i> (Sheldrick, 2015a)
;
_computing_structure_refinement
;
SHELXL (Sheldrick, 2015b)
;
_computing_molecular_graphics
;
CrystalMaker (Palmer, 2007)
;
_computing_publication_material
;
Olex2 (Dolomanov <i>et al.</i>, 2009; Bourhis <i>et al.</i>,
2015)
;
loop_
    _atom_site_type_symbol
    _atom_site_label
    _atom_site_fract_x
    _atom_site_fract_y
    _atom_site_fract_z
    _atom_site_U_iso_or_equiv
    _atom_site_adp_type
    _atom_site_calc_flag
    _atom_site_occupancy
    _atom_site_disorder_assembly
    _atom_site_disorder_group
    I I1 0.35523(5) 0.84654(3) 0.68070(3) 0.02553(10) Uani d 1 . .
    I I2 1.02078(5) 0.06482(2) 0.83259(2) 0.02519(10) Uani d 1 . .
    O O1 0.9081(6) 0.4713(3) 0.2038(3) 0.0308(8) Uani d 1 . .
    O O2 0.6990(5) 0.6592(3) 0.1740(3) 0.0229(7) Uani d 1 . .
    N N1 0.7721(6) 0.5314(3) 0.3644(3) 0.0176(7) Uani d 1 . .
    C C1 0.8021(7) 0.5484(4) 0.2405(4) 0.0216(9) Uani d 1 . .
    C C2 0.6704(7) 0.6182(4) 0.4183(4) 0.0177(8) Uani d 1 . .
    C C3 0.6784(7) 0.5579(4) 0.5462(4) 0.0178(8) Uani d 1 . .
    C C4 0.5909(7) 0.6212(4) 0.6236(4) 0.0199(9) Uani d 1 . .
    H H4 0.596672 0.580826 0.709538 0.024 Uiso calc 1 . .
    C C5 0.4954(7) 0.7448(4) 0.5712(4) 0.0189(8) Uani d 1 . .
    C C6 0.4877(7) 0.8063(4) 0.4439(4) 0.0206(9) Uani d 1 . .
    H H6 0.423151 0.891758 0.410340 0.025 Uiso calc 1 . .
    C C7 0.5745(7) 0.7422(4) 0.3669(4) 0.0194(8) Uani d 1 . .
    H H7 0.567988 0.782539 0.281049 0.023 Uiso calc 1 . .
    C C8 0.8459(6) 0.4167(4) 0.4582(4) 0.0169(8) Uani d 1 . .
    C C9 0.7881(6) 0.4311(4) 0.5706(4) 0.0176(8) Uani d 1 . .
    C C10 0.8392(7) 0.3303(4) 0.6804(4) 0.0190(8) Uani d 1 . .
    H H10 0.802819 0.338279 0.757291 0.023 Uiso calc 1 . .
    C C11 0.9449(7) 0.2191(4) 0.6707(4) 0.0201(9) Uani d 1 . .
    C C12 0.9994(7) 0.2046(4) 0.5597(4) 0.0207(9) Uani d 1 . .
    H H12 1.070569 0.125606 0.558551 0.025 Uiso calc 1 . .
    C C13 0.9521(7) 0.3030(4) 0.4505(4) 0.0204(9) Uani d 1 . .
    H H13 0.989829 0.293776 0.374211 0.024 Uiso calc 1 . .
    C C14 0.7063(8) 0.6986(4) 0.0389(4) 0.0244(10) Uani d 1 . .
    C C15 0.5773(9) 0.8287(5) 0.0027(5) 0.0332(12) Uani d 1 . .
    H H15A 0.442886 0.824282 0.045892 0.050 Uiso calc 1 . .
    H H15B 0.568722 0.864481 -0.085716 0.050 Uiso calc 1 . .
    H H15C 0.636703 0.881733 0.024436 0.050 Uiso calc 1 . .
    C C16 0.9203(9) 0.7015(5) -0.0200(5) 0.0336(12) Uani d 1 . .
    H H16A 0.980140 0.748546 0.009296 0.050 Uiso calc 1 . .
    H H16B 0.920443 0.742127 -0.109047 0.050 Uiso calc 1 . .
    H H16C 0.998346 0.615734 0.001846 0.050 Uiso calc 1 . .
    C C17 0.6131(10) 0.6110(5) 0.0144(5) 0.0351(12) Uani d 1 . .
    H H17A 0.688431 0.525099 0.050166 0.053 Uiso calc 1 . .
    H H17B 0.616737 0.635693 -0.074038 0.053 Uiso calc 1 . .
    H H17C 0.474017 0.615706 0.051213 0.053 Uiso calc 1 . .
loop_
    _atom_site_aniso_label
    _atom_site_aniso_U_11
    _atom_site_aniso_U_22
    _atom_site_aniso_U_33
    _atom_site_aniso_U_12
    _atom_site_aniso_U_13
    _atom_site_aniso_U_23
    I1 0.03315(18) 0.01775(15) 0.02357(16) 0.00301(11) -0.00265(12) -0.01080(12)
    I2 0.03258(18) 0.01525(15) 0.01960(16) 0.00277(11) -0.00287(11) -0.00313(11)
    O1 0.044(2) 0.0203(16) 0.0229(16) 0.0062(15) -0.0023(15) -0.0109(14)
    O2 0.0316(18) 0.0177(15) 0.0150(14) 0.0022(13) -0.0047(12) -0.0053(12)
    N1 0.0192(18) 0.0143(16) 0.0183(17) -0.0010(14) -0.0004(14) -0.0071(14)
    C1 0.021(2) 0.017(2) 0.022(2) 0.0003(17) -0.0045(17) -0.0055(18)
    C2 0.017(2) 0.017(2) 0.019(2) -0.0053(16) -0.0010(16) -0.0066(16)
    C3 0.017(2) 0.016(2) 0.018(2) 0.0000(16) -0.0008(16) -0.0068(16)
    C4 0.021(2) 0.016(2) 0.024(2) -0.0005(16) -0.0029(17) -0.0093(17)
    C5 0.017(2) 0.016(2) 0.022(2) 0.0012(16) 0.0015(16) -0.0105(17)
    C6 0.020(2) 0.016(2) 0.023(2) -0.0018(16) -0.0012(17) -0.0066(17)
    C7 0.019(2) 0.016(2) 0.023(2) -0.0011(16) -0.0043(16) -0.0074(17)
    C8 0.0157(19) 0.0137(19) 0.019(2) -0.0014(15) -0.0013(15) -0.0054(16)
    C9 0.0150(19) 0.016(2) 0.021(2) -0.0013(15) 0.0015(15) -0.0076(16)
    C10 0.018(2) 0.0145(19) 0.020(2) -0.0001(16) -0.0010(16) -0.0048(17)
    C11 0.021(2) 0.0119(19) 0.023(2) 0.0024(16) -0.0087(17) -0.0025(16)
    C12 0.022(2) 0.0156(19) 0.023(2) 0.0000(16) -0.0016(17) -0.0087(17)
    C13 0.019(2) 0.017(2) 0.025(2) -0.0011(16) -0.0008(17) -0.0094(17)
    C14 0.035(3) 0.021(2) 0.017(2) -0.0024(19) -0.0028(18) -0.0082(18)
    C15 0.040(3) 0.023(2) 0.029(3) 0.006(2) -0.010(2) -0.007(2)
    C16 0.040(3) 0.027(3) 0.029(3) -0.003(2) 0.005(2) -0.012(2)
    C17 0.052(4) 0.028(3) 0.027(3) -0.009(2) -0.011(2) -0.009(2)
_geom_special_details
;
 All esds (except the esd in the dihedral angle between two l.s. planes)
 are estimated using the full covariance matrix.  The cell esds are taken
 into account individually in the estimation of esds in distances, angles
 and torsion angles; correlations between esds in cell parameters are only
 used when they are defined by crystal symmetry.  An approximate (isotropic)
 treatment of cell esds is used for estimating esds involving l.s. planes.
;
loop_
    _geom_bond_atom_site_label_1
    _geom_bond_atom_site_label_2
    _geom_bond_site_symmetry_2
    _geom_bond_distance
    _geom_bond_publ_flag
    I1 C5 . 2.092(4) ?
    I2 C11 . 2.104(4) ?
    O1 C1 . 1.201(6) ?
    O2 C1 . 1.330(5) ?
    O2 C14 . 1.493(5) ?
    N1 C1 . 1.404(6) ?
    N1 C2 . 1.413(6) ?
    N1 C8 . 1.416(6) ?
    C2 C3 . 1.414(6) ?
    C2 C7 . 1.385(6) ?
    C3 C4 . 1.391(6) ?
    C3 C9 . 1.446(6) ?
    C4 H4 . 0.9500 ?
    C4 C5 . 1.383(6) ?
    C5 C6 . 1.409(6) ?
    C6 H6 . 0.9500 ?
    C6 C7 . 1.393(6) ?
    C7 H7 . 0.9500 ?
    C8 C9 . 1.404(6) ?
    C8 C13 . 1.400(6) ?
    C9 C10 . 1.408(6) ?
    C10 H10 . 0.9500 ?
    C10 C11 . 1.382(6) ?
    C11 C12 . 1.388(7) ?
    C12 H12 . 0.9500 ?
    C12 C13 . 1.386(6) ?
    C13 H13 . 0.9500 ?
    C14 C15 . 1.512(7) ?
    C14 C16 . 1.521(8) ?
    C14 C17 . 1.516(7) ?
    C15 H15A . 0.9800 ?
    C15 H15B . 0.9800 ?
    C15 H15C . 0.9800 ?
    C16 H16A . 0.9800 ?
    C16 H16B . 0.9800 ?
    C16 H16C . 0.9800 ?
    C17 H17A . 0.9800 ?
    C17 H17B . 0.9800 ?
    C17 H17C . 0.9800 ?
loop_
    _geom_angle_atom_site_label_1
    _geom_angle_atom_site_label_2
    _geom_angle_atom_site_label_3
    _geom_angle_site_symmetry_1
    _geom_angle_site_symmetry_3
    _geom_angle
    _geom_angle_publ_flag
    C1 O2 C14 . . 120.3(4) ?
    C1 N1 C2 . . 128.7(4) ?
    C1 N1 C8 . . 122.7(4) ?
    C2 N1 C8 . . 108.5(3) ?
    O1 C1 O2 . . 127.0(4) ?
    O1 C1 N1 . . 122.8(4) ?
    O2 C1 N1 . . 110.3(4) ?
    N1 C2 C3 . . 108.2(4) ?
    C7 C2 N1 . . 131.2(4) ?
    C7 C2 C3 . . 120.7(4) ?
    C2 C3 C9 . . 107.3(4) ?
    C4 C3 C2 . . 121.1(4) ?
    C4 C3 C9 . . 131.6(4) ?
    C3 C4 H4 . . 121.2 ?
    C5 C4 C3 . . 117.7(4) ?
    C5 C4 H4 . . 121.2 ?
    C4 C5 I1 . . 120.4(3) ?
    C4 C5 C6 . . 121.8(4) ?
    C6 C5 I1 . . 117.8(3) ?
    C5 C6 H6 . . 119.9 ?
    C7 C6 C5 . . 120.3(4) ?
    C7 C6 H6 . . 119.9 ?
    C2 C7 C6 . . 118.5(4) ?
    C2 C7 H7 . . 120.8 ?
    C6 C7 H7 . . 120.8 ?
    C9 C8 N1 . . 108.2(4) ?
    C13 C8 N1 . . 129.7(4) ?
    C13 C8 C9 . . 122.1(4) ?
    C8 C9 C3 . . 107.9(4) ?
    C8 C9 C10 . . 120.4(4) ?
    C10 C9 C3 . . 131.8(4) ?
    C9 C10 H10 . . 121.7 ?
    C11 C10 C9 . . 116.6(4) ?
    C11 C10 H10 . . 121.7 ?
    C10 C11 I2 . . 118.1(3) ?
    C10 C11 C12 . . 122.9(4) ?
    C12 C11 I2 . . 119.0(3) ?
    C11 C12 H12 . . 119.4 ?
    C13 C12 C11 . . 121.3(4) ?
    C13 C12 H12 . . 119.4 ?
    C8 C13 H13 . . 121.6 ?
    C12 C13 C8 . . 116.7(4) ?
    C12 C13 H13 . . 121.6 ?
    O2 C14 C15 . . 101.9(4) ?
    O2 C14 C16 . . 110.3(4) ?
    O2 C14 C17 . . 108.4(4) ?
    C15 C14 C16 . . 111.4(4) ?
    C15 C14 C17 . . 111.3(5) ?
    C17 C14 C16 . . 113.0(5) ?
    C14 C15 H15A . . 109.5 ?
    C14 C15 H15B . . 109.5 ?
    C14 C15 H15C . . 109.5 ?
    H15A C15 H15B . . 109.5 ?
    H15A C15 H15C . . 109.5 ?
    H15B C15 H15C . . 109.5 ?
    C14 C16 H16A . . 109.5 ?
    C14 C16 H16B . . 109.5 ?
    C14 C16 H16C . . 109.5 ?
    H16A C16 H16B . . 109.5 ?
    H16A C16 H16C . . 109.5 ?
    H16B C16 H16C . . 109.5 ?
    C14 C17 H17A . . 109.5 ?
    C14 C17 H17B . . 109.5 ?
    C14 C17 H17C . . 109.5 ?
    H17A C17 H17B . . 109.5 ?
    H17A C17 H17C . . 109.5 ?
    H17B C17 H17C . . 109.5 ?
loop_
    _geom_torsion_atom_site_label_1
    _geom_torsion_atom_site_label_2
    _geom_torsion_atom_site_label_3
    _geom_torsion_atom_site_label_4
    _geom_torsion_site_symmetry_1
    _geom_torsion_site_symmetry_2
    _geom_torsion_site_symmetry_3
    _geom_torsion_site_symmetry_4
    _geom_torsion
    _geom_torsion_publ_flag
    I1 C5 C6 C7 . . . . -178.5(3) ?
    I2 C11 C12 C13 . . . . 179.6(4) ?
    N1 C2 C3 C4 . . . . 179.7(4) ?
    N1 C2 C3 C9 . . . . 0.0(5) ?
    N1 C2 C7 C6 . . . . -179.2(4) ?
    N1 C8 C9 C3 . . . . -0.8(5) ?
    N1 C8 C9 C10 . . . . 179.1(4) ?
    N1 C8 C13 C12 . . . . -178.0(4) ?
    C1 O2 C14 C15 . . . . -177.9(4) ?
    C1 O2 C14 C16 . . . . -59.5(6) ?
    C1 O2 C14 C17 . . . . 64.7(6) ?
    C1 N1 C2 C3 . . . . 179.7(4) ?
    C1 N1 C2 C7 . . . . -0.6(8) ?
    C1 N1 C8 C9 . . . . -179.3(4) ?
    C1 N1 C8 C13 . . . . -1.6(7) ?
    C2 N1 C1 O1 . . . . 172.5(5) ?
    C2 N1 C1 O2 . . . . -7.2(7) ?
    C2 N1 C8 C9 . . . . 0.8(5) ?
    C2 N1 C8 C13 . . . . 178.6(5) ?
    C2 C3 C4 C5 . . . . 0.2(7) ?
    C2 C3 C9 C8 . . . . 0.5(5) ?
    C2 C3 C9 C10 . . . . -179.4(5) ?
    C3 C2 C7 C6 . . . . 0.6(7) ?
    C3 C4 C5 I1 . . . . 178.9(3) ?
    C3 C4 C5 C6 . . . . -0.7(7) ?
    C3 C9 C10 C11 . . . . 179.1(5) ?
    C4 C3 C9 C8 . . . . -179.1(5) ?
    C4 C3 C9 C10 . . . . 1.1(9) ?
    C4 C5 C6 C7 . . . . 1.2(7) ?
    C5 C6 C7 C2 . . . . -1.1(7) ?
    C7 C2 C3 C4 . . . . -0.1(7) ?
    C7 C2 C3 C9 . . . . -179.8(4) ?
    C8 N1 C1 O1 . . . . -7.3(7) ?
    C8 N1 C1 O2 . . . . 173.0(4) ?
    C8 N1 C2 C3 . . . . -0.5(5) ?
    C8 N1 C2 C7 . . . . 179.2(5) ?
    C8 C9 C10 C11 . . . . -0.7(7) ?
    C9 C3 C4 C5 . . . . 179.7(5) ?
    C9 C8 C13 C12 . . . . -0.5(7) ?
    C9 C10 C11 I2 . . . . -179.0(3) ?
    C9 C10 C11 C12 . . . . -0.3(7) ?
    C10 C11 C12 C13 . . . . 0.9(8) ?
    C11 C12 C13 C8 . . . . -0.5(7) ?
    C13 C8 C9 C3 . . . . -178.8(4) ?
    C13 C8 C9 C10 . . . . 1.1(7) ?
    C14 O2 C1 O1 . . . . 0.5(8) ?
    C14 O2 C1 N1 . . . . -179.8(4) ?
_shelx_space_group_comment
;
The symmetry employed for this shelxl refinement is uniquely defined
by the following loop, which should always be used as a source of
symmetry information in preference to the above space-group names.
They are only intended as comments.
;
_shelx_estimated_absorpt_T_min     0.145
_shelx_estimated_absorpt_T_max     0.552
_shelx_hkl_file
;
   0   0  -1 3513.24 175.743  10
   0   0  -2 4080.01 209.936  11
   0   0  -2 4195.83 231.607  10
   0   0  -2 4455.75 209.912   9
   0   0  -3 819.556 78.4633  11
   0   0  -3 1059.50 98.2400   7
   0   0  -3 755.894 106.613  10
   0   0  -4 3005.43 181.953  11
   0   0  -4 2872.34 222.288  10
   0   0  -4 3116.00 202.323   7
   0   0  -4 3139.68 183.985   8
   0   0  -5 1697.11 130.679   8
   0   0  -5 1698.50 176.082  10
   0   0  -5 1656.18 154.563   7
   0   0  -6 28831.9 1304.78  15
   0   0  -6 27769.3 1380.83   7
   0   0  -6 30944.4 1352.28   8
   0   0  -7 3799.87 282.445   7
   0   0  -7 3793.64 247.240   8
   0   0  -8 14402.8 690.829  35
   0   0  -8 12938.7 766.218   7
   0   0  -8 15661.4 688.432  30
   0   0  -8 13116.9 676.943  40
   0   0  -8 15576.4 698.846  37
   0   0  -8 15443.8 686.670  42
   0   0  -9 93.1733 60.2432  35
   0   0  -9 119.461 60.7202  37
   0   0  -9-12.7488 51.2851  30
   0   0  -9 66.4404 57.0341  39
   0   0  -9 60.3655 42.1390  23
   0   0  -9 105.181 49.7859  42
   0   0 -10 460.823 60.8151  23
   0   0 -10 555.813 81.7179  39
   0   0 -10 384.133 79.0874  37
   0   0 -10 396.377 68.4977  42
   0   0 -11-17.0321 29.0139  23
   0   0 -11 53.0751 59.1087  39
   0   0 -11 14.1935 58.2613  37
   0   0 -11-5.82327 49.1165  42
   0   0 -12 4187.10 223.473  39
   0   0 -12 4419.51 226.823  37
   0   0 -12 3904.86 223.849  48
   0   0 -13 1530.91 99.5319  49
   0   0 -13 1580.96 103.236  48
   0   1 -13 725.024 56.6378  48
   0   1 -12 709.648 75.8512  37
   0   1 -12 623.932 73.0369  48
   0   1 -12 610.107 67.0479  49
   0   1 -11 185.021 48.0154  42
   0   1 -11 269.300 64.8937  37
   0   1 -11 298.235 67.1290  48
   0   1 -10 2344.60 155.607  30
   0   1 -10 1738.52 129.647  23
   0   1 -10 1883.45 142.879  42
   0   1 -10 2120.86 157.414  48
   0   1 -10 1875.88 156.054  37
   0   1  -9 4177.98 245.710  28
   0   1  -9 4971.43 261.632  30
   0   1  -9 4595.65 252.450  42
   0   1  -9 4409.15 243.602  23
   0   1  -9 4906.90 260.001  40
   0   1  -9 4827.51 270.002  37
   0   1  -9 4672.70 263.449  48
   0   1  -8 12329.8 592.194  48
   0   1  -8 11252.4 575.978  28
   0   1  -8 12532.3 587.916  30
   0   1  -8 10658.8 680.709   7
   0   1  -8 12611.5 583.263  22
   0   1  -8 12469.1 574.596  23
   0   1  -8 12916.6 584.090  42
   0   1  -8 12880.5 597.157  37
   0   1  -8 11922.2 582.341  40
   0   1  -8 11985.3 574.391  19
   0   1  -7 3305.20 277.570   7
   0   1  -6 5061.54 264.260  15
   0   1  -6 5250.07 351.000   7
   0   1  -5 995.028 73.8785  16
   0   1  -5 891.586 76.4675  15
   0   1  -5 927.257 131.459   7
   0   1  -4 2418.47 147.027   8
   0   1  -4 1904.19 185.178  10
   0   1  -4 1954.09 177.341   7
   0   1  -3 4206.47 197.364   8
   0   1  -3 3879.30 239.231  10
   0   1  -3 3981.69 234.760   7
   0  -1   2 38413.9 1699.68   3
   0   1  -2 38827.1 1698.21   2
   0   1  -1 3364.59 164.275   2
   0  -1   1 3148.29 164.848   3
   0   1   0 3517.36 175.965   7
   0   1   1 3604.92 175.902   2
   0  -1  -1 3484.24 162.864  10
   0   1   2 68.9082 28.4894   2
   0  -1  -2-12.0595 31.3981   3
   0  -1  -2 14.9289 39.9661  10
   0  -1  -3 70.3357 24.2394   3
   0   1   3 54.4056 23.2171   2
   0  -1  -3 100.169 45.1928   9
   0  -1  -3 52.4746 68.4138  10
   0  -1  -3 103.889 64.8354  11
   0  -1  -4 28747.2 1413.46  11
   0  -1  -4 28687.4 1428.22  10
   0  -1  -5 1332.77 152.309  10
   0  -1  -5 1230.29 119.370   7
   0  -1  -5 1331.50 113.383   9
   0  -1  -6 29923.6 1335.83  16
   0  -1  -6 30046.3 1397.78   7
   0  -1  -7 739.301 70.8186  16
   0  -1  -7 566.592 99.8445   7
   0  -1  -7 886.316 109.638   8
   0  -1  -8 221.571 77.4131   7
   0  -1  -8 214.045 63.4680   8
   0  -1  -8 270.463 52.7248  16
   0  -1  -9 56.8885 49.2721  39
   0  -1  -9 84.7444 51.5351  37
   0  -1  -9-13.8071 47.8369  35
   0  -1  -9 67.1773 48.4796  30
   0  -1  -9 49.8460 47.6640  42
   0  -1  -9 64.7608 57.4454  48
   0  -1 -10 4323.27 254.036  35
   0  -1 -10 4228.08 232.000  23
   0  -1 -10 4528.66 248.187  42
   0  -1 -10 4208.66 252.648  48
   0  -1 -10 4266.18 232.922  50
   0  -1 -10 4249.65 247.469  39
   0  -1 -10 4482.67 253.201  37
   0  -1 -11 862.205 99.4489  37
   0  -1 -11 940.823 80.5489  23
   0  -1 -11 933.855 108.538  48
   0  -1 -11 980.820 97.7508  42
   0  -1 -11 1198.50 106.655  39
   0  -1 -12 9862.64 478.252  48
   0  -1 -12 9385.31 466.520  42
   0  -1 -12 10149.6 475.017  39
   0  -1 -12 9279.23 471.571  37
   0  -1 -13 420.676 51.4002  42
   0  -1 -13 512.558 68.3418  48
   0  -1 -13 497.491 59.2707  37
   0  -1 -14 666.529 49.2982  49
   0   2 -12 201.219 41.8361  48
   0   2 -12 237.209 50.5523  37
   0   2 -11 2747.25 165.638  49
   0   2 -11 2882.93 171.580  48
   0   2 -11 3008.91 181.007  37
   0   2 -10 3438.66 219.967  42
   0   2 -10 4103.42 237.633  30
   0   2 -10 3934.76 236.910  48
   0   2 -10 4060.62 244.631  37
   0   2 -10 4249.40 240.814  39
   0   2  -9 10016.1 479.671  37
   0   2  -9 9830.65 469.155  40
   0   2  -9 9831.78 474.450  39
   0   2  -9 10465.8 475.273  30
   0   2  -9 9296.08 462.049  28
   0   2  -9 8743.96 451.069  33
   0   2  -9 9166.79 452.250  23
   0   2  -9 9904.69 473.097  48
   0   2  -9 9292.07 459.172  42
   0   2  -9 8618.46 455.007  45
   0   2  -8 1519.87 117.759  45
   0   2  -8 1664.74 118.512  42
   0   2  -8 1707.21 123.294  28
   0   2  -8 1364.04 109.503  33
   0   2  -8 1560.15 124.156  30
   0   2  -8 1310.03 190.525   7
   0   2  -8 1740.28 127.259  22
   0   2  -8 1772.43 115.851  23
   0   2  -8 1839.86 131.238  48
   0   2  -8 1271.01 124.956  40
   0   2  -7 302.947 59.5060  35
   0   2  -7 313.147 58.8621  30
   0   2  -7 335.270 59.9754  28
   0   2  -7 351.993 59.1116  22
   0   2  -7 108.813 82.2813  40
   0   2  -7 284.931 104.668   7
   0   2  -7 334.901 59.5083  46
   0   2  -6-58.3455 85.8538   7
   0   2  -5 2547.85 151.262  15
   0   2  -5 2433.31 222.929   7
   0   2  -4 18520.1 926.624   7
   0  -2   3 29698.3 1363.90   3
   0   2  -3 31390.9 1365.27   2
   0   2  -3 31102.2 1434.41   7
   0  -2   2 31127.1 1416.11   3
   0   2  -2 31132.5 1411.72   2
   0   2  -2 33260.3 1450.02  10
   0   2  -1 9202.50 445.778   2
   0  -2   1 8624.56 446.551   3
   0   2  -1 9787.36 453.377  10
   0   2  -1 9508.58 465.866   7
   0   2   0 124.193 51.5110   7
   0   2   1 303.195 64.0821   2
   0  -2  -1 292.496 58.4936  11
   0   2   2 5482.51 273.979   2
   0  -2  -2 5116.79 245.977  10
   0  -2  -3 11344.6 520.588   3
   0   2   3 11255.6 517.739   2
   0  -2  -3 10205.6 516.891  10
   0  -2  -4 41947.0 1967.71  11
   0  -2  -4 44397.8 1920.98   3
   0   2   4 44263.6 1919.34   2
   0  -2  -4 40522.3 1950.24  10
   0  -2  -5 7092.08 351.642   9
   0  -2  -5 6272.89 364.043  10
   0  -2  -5 5961.09 294.890   3
   0  -2  -5 6399.87 371.604  11
   0  -2  -6 2059.14 160.197   9
   0  -2  -6 1663.12 142.306   7
   0  -2  -7 565.281 59.7134  16
   0  -2  -7 411.380 82.1561   7
   0  -2  -8 3659.67 200.319  16
   0  -2  -8 3282.42 257.039   8
   0  -2  -9 258.729 75.4972   8
   0  -2  -9 278.611 60.0777  35
   0  -2  -9 320.714 61.9558  37
   0  -2  -9 263.141 68.3653  48
   0  -2  -9 264.798 57.8763  39
   0  -2  -9 290.765 61.7884  16
   0  -2 -10 14247.6 698.569  35
   0  -2 -10 14629.6 695.985  42
   0  -2 -10 14315.0 702.216  48
   0  -2 -10 15198.5 697.377  39
   0  -2 -10 14594.2 696.486  37
   0  -2 -11 305.055 72.5661  35
   0  -2 -11 321.958 66.4734  37
   0  -2 -11 271.400 52.3373  23
   0  -2 -11 257.022 54.9455  50
   0  -2 -11 355.243 77.3628  48
   0  -2 -11 296.366 66.5998  42
   0  -2 -11 332.041 72.0224  39
   0  -2 -12 3486.93 216.314  48
   0  -2 -12 3721.53 211.374  42
   0  -2 -12 3622.33 209.741  37
   0  -2 -13 52.6535 40.8117  42
   0  -2 -13 57.8515 37.2638  37
   0  -2 -13 92.2839 52.3793  48
   0  -2 -14 467.420 50.3791  48
   0   3 -11 7493.34 365.434  39
   0   3 -10 370.358 68.0001  30
   0   3 -10 516.561 70.9735  48
   0   3 -10 467.606 58.3446  49
   0   3 -10 336.111 68.7756  39
   0   3  -9 4473.55 247.991  39
   0   3  -9 4479.92 254.423  37
   0   3  -9 4010.38 241.553  40
   0   3  -9 4501.19 243.738  28
   0   3  -9 4947.64 250.207  30
   0   3  -9 3774.75 225.433  33
   0   3  -9 4128.60 225.010  23
   0   3  -9 4571.11 240.533  49
   0   3  -9 4324.20 241.807  48
   0   3  -9 4095.54 228.231  42
   0   3  -9 4279.72 235.916  45
   0   3  -8 757.983 103.591  40
   0   3  -8 895.484 103.658  37
   0   3  -8 919.125 87.9081  33
   0   3  -8 915.999 96.4105  30
   0   3  -8 1119.76 100.158  28
   0   3  -8 1031.88 177.989   7
   0   3  -8 942.794 85.5838  23
   0   3  -8 930.142 98.6223  22
   0   3  -8 1022.03 88.3238  42
   0   3  -8 1095.94 97.9407  45
   0   3  -8 1060.98 98.7864  48
   0   3  -7 478.430 73.0415  37
   0   3  -7 358.200 62.8402  30
   0   3  -7 294.998 54.9204  33
   0   3  -7 165.524 60.1830  28
   0   3  -7 406.117 56.0404  23
   0   3  -7 305.106 66.5455  22
   0   3  -7 334.333 62.6555  45
   0   3  -7 338.509 55.3723  42
   0   3  -7 299.016 113.034   7
   0   3  -7 474.000 66.3522  48
   0   3  -7 349.443 62.0308  46
   0   3  -6 1430.31 194.525   7
   0   3  -5 15040.5 704.412  15
   0   3  -5 15565.5 828.896   7
   0   3  -4 8367.06 402.153  15
   0   3  -4 8399.00 506.900   7
   0   3  -3 14423.7 680.491   2
   0  -3   3 14333.8 681.213   3
   0   3  -2 3833.62 223.477   2
   0  -3   2 3679.73 224.153   3
   0  -3   1 814.841 98.4695   3
   0   3  -1 756.732 90.5403   2
   0   3  -1 854.723 113.677   7
   0   3   0 5375.09 300.609   2
   0  -3   0 4994.92 300.740   3
   0   3   0 5843.74 306.470   7
   0   3   1 22304.6 1038.69   2
   0   3   2 31155.8 1423.83   2
   0   3   3 13035.9 648.150   2
   0  -3  -3 13792.3 652.665   3
   0   3   4 17542.6 820.993   2
   0  -3  -4 17346.6 822.109   3
   0  -3  -5 1674.45 179.754  11
   0   3   5 1947.24 136.590   2
   0  -3  -5 2136.61 141.379   3
   0  -3  -6 138.961 36.0063   3
   0  -3  -6 184.954 72.4200   9
   0  -3  -7 2083.59 183.864   9
   0  -3  -8 19332.3 970.658   9
   0  -3  -8 19417.4 887.786  16
   0  -3  -9 7445.96 373.485  48
   0  -3  -9 7087.30 373.849  21
   0  -3  -9 7014.88 365.156  37
   0  -3  -9 7608.52 366.953  39
   0  -3  -9 7290.92 365.826  16
   0  -3  -9 6756.18 365.343  35
   0  -3  -9 7318.80 455.258   8
   0  -3 -10 6557.61 336.646  35
   0  -3 -10 6151.16 329.957  16
   0  -3 -10 6157.79 329.693  39
   0  -3 -10 5935.65 325.509  37
   0  -3 -10 6528.16 338.055  48
   0  -3 -11 95.1752 57.8812  35
   0  -3 -11 94.4379 51.5806  37
   0  -3 -11 155.215 63.4660  48
   0  -3 -11 93.3835 60.4239  42
   0  -3 -11 72.8681 55.4517  39
   0  -3 -12 198.379 44.8303  23
   0  -3 -12 192.628 60.9171  35
   0  -3 -12 169.389 52.7434  37
   0  -3 -12 234.469 63.3676  42
   0  -3 -12 336.741 71.4388  48
   0  -3 -12 154.876 49.4699  50
   0  -3 -13 226.773 47.1646  37
   0  -3 -13 376.516 61.0139  42
   0  -3 -13 303.919 62.9800  48
   0  -3 -14 1626.43 102.240  42
   0  -3 -14 1708.94 108.073  48
   0  -3 -14 1954.15 112.893  49
   0   4 -11 2679.84 143.512  39
   0   4 -10 129.020 51.9953  39
   0   4 -10 188.452 50.9859  30
   0   4  -9 122.244 55.1763  30
   0   4  -9 300.328 70.3128  28
   0   4  -9 131.876 60.0369  37
   0   4  -9 127.694 59.4930  39
   0   4  -9 147.223 45.5951  48
   0   4  -8-14.3735 53.1374  37
   0   4  -8-47.5978 52.6309  30
   0   4  -8-6.72384 60.4690  28
   0   4  -8 24.4171 37.7994  23
   0   4  -8-6.82603 55.7273  22
   0   4  -8-6.52216 50.1664  45
   0   4  -8-55.9557 44.6441  48
   0   4  -8 26.3312 37.8566  49
   0   4  -7 15793.5 711.439  37
   0   4  -7 15093.8 699.759  33
   0   4  -7 15300.7 707.456  30
   0   4  -7 14484.7 706.752  28
   0   4  -7 13577.6 850.865   7
   0   4  -7 15730.1 709.950  45
   0   4  -7 15674.8 710.763  22
   0   4  -7 13875.0 690.304  23
   0   4  -7 14709.7 698.154  46
   0   4  -7 14364.8 694.756  48
   0   4  -7 14664.3 688.169  20
   0   4  -6 1307.00 108.880  37
   0   4  -6 1215.23 101.392  33
   0   4  -6 971.300 103.197  28
   0   4  -6 1040.88 180.939   7
   0   4  -6 1297.72 94.2625  20
   0   4  -6 1076.57 107.063  22
   0   4  -6 1310.88 98.6479  23
   0   4  -6 1257.53 96.2262  44
   0   4  -6 1228.07 108.196  45
   0   4  -6 1214.54 97.8219  46
   0   4  -6 1231.18 97.0732  48
   0   4  -6 1325.49 108.710  47
   0   4  -5 20632.0 1095.84   7
   0   4  -4 715.397 74.3314  15
   0   4  -4 912.303 155.676   7
   0   4  -3 369.718 52.8202  15
   0  -4   3 376.412 69.8875   3
   0   4  -3 424.344 71.8801   2
   0   4  -2 1118.72 156.659   7
   0  -4   2 1249.12 124.204   3
   0   4  -2 1110.09 116.261   2
   0   4  -1 19292.1 934.345   7
   0  -4   1 18960.3 912.465   3
   0   4  -1 18562.9 906.972   2
   0   4   0 7003.88 378.146   7
   0   4   0 6113.86 366.525   2
   0  -4   0 6485.71 370.974   3
   0  -4  -1 27651.9 1294.10   3
   0   4   2 11918.0 611.632   2
   0   4   3 13447.3 692.280   2
   0  -4  -3 14240.8 695.243   3
   0   4   4 79.4499 74.4898   2
   0  -4  -4 61.4110 73.1014   3
   0  -4  -5 6617.17 380.316   3
   0   4   5 7364.46 384.718   2
   0  -4  -6 7440.35 409.758   3
   0   4   6 8242.30 414.937   2
   0  -4  -7 13750.0 726.508   9
   0  -4  -8 10753.0 604.188   9
   0  -4  -9 4505.90 239.602  16
   0  -4  -9 4362.33 238.352  39
   0  -4  -9 4088.24 315.780   9
   0  -4  -9 4228.22 241.082  35
   0  -4  -9 4248.39 241.348  48
   0  -4 -10 3048.06 265.196   8
   0  -4 -10 2785.75 182.724  48
   0  -4 -10 3022.52 179.843  16
   0  -4 -10 2599.00 178.698  35
   0  -4 -11 13.4579 49.4120  16
   0  -4 -11 7.00058 55.5250  48
   0  -4 -11 14.1175 52.9025  35
   0  -4 -12 4709.82 255.349  42
   0  -4 -12 4461.23 250.744  48
   0  -4 -12 4434.06 246.707  50
   0  -4 -12 4224.79 248.781  35
   0  -4 -13 1658.90 119.894  48
   0  -4 -13 1570.95 109.017  50
   0  -4 -13 1726.18 121.609  42
   0  -4 -14 3499.67 189.868  48
   0  -4 -14 3832.56 192.835  42
   0   5 -10 162.951 45.0597  39
   0   5 -10 241.962 47.1675  30
   0   5  -9 3107.01 175.095  39
   0   5  -9 2966.29 175.766  37
   0   5  -9 2675.62 174.151  40
   0   5  -9 3213.87 177.727  30
   0   5  -8 228.743 59.2855  30
   0   5  -8 77.4974 65.4565  28
   0   5  -8 262.306 64.3797  37
   0   5  -8 253.401 65.1248  22
   0   5  -8 38.5999 81.6681  40
   0   5  -8 251.075 60.3171  45
   0   5  -7 6883.06 359.409  37
   0   5  -7 6895.81 360.766  45
   0   5  -7 6552.59 338.588  20
   0   5  -7 7730.34 366.240  30
   0   5  -7 6519.26 359.311  28
   0   5  -6 276.109 60.3860  37
   0   5  -6 276.904 60.6453  33
   0   5  -6 215.267 54.5766  44
   0   5  -6 275.784 69.2789  45
   0   5  -6 266.161 51.4751  20
   0   5  -6 212.007 54.3946  46
   0   5  -5 6200.37 328.657  37
   0   5  -5 6719.17 332.460  33
   0   5  -5 6473.05 327.480  44
   0   5  -5 6408.73 336.048  45
   0   5  -5 6710.18 482.956   7
   0   5  -5 6327.13 335.555  22
   0   5  -5 6345.36 322.641  23
   0   5  -5 6102.96 319.062  46
   0   5  -5 6494.07 322.208  20
   0   5  -4 228.586 38.8330  17
   0  -5   3 4524.96 279.130   3
   0   5  -3 4315.05 281.338   2
   0   5  -2 2529.32 142.207  15
   0   5  -2 2481.90 236.796   7
   0   5  -2 2446.94 194.965   2
   0  -5   2 2115.44 188.352   3
   0   5  -1 41000.2 1985.32   7
   0   5  -1 42550.5 1954.01   2
   0  -5   1 43342.5 1959.08   3
   0   5   0 483.983 111.178   7
   0   5   0 291.373 92.2218   2
   0  -5   0 546.330 112.916   3
   0  -5  -1 10364.8 564.068   3
   0   5   2 199.627 88.0086   2
   0  -5  -2 132.542 90.6042   3
   0   5   3 791.291 124.892   2
   0  -5  -4 6315.60 374.364   3
   0   5   4 5814.24 369.551   2
   0   5   5 28102.1 1364.48   2
   0  -5  -5 29766.4 1372.38   3
   0   5   6 4326.24 287.238   2
   0  -5  -6 4732.78 295.230   3
   0   5   7 13611.9 699.656   2
   0  -5  -7 14515.1 704.929   3
   0  -5  -8 926.786 142.754   9
   0  -5  -9 304.814 95.6874   9
   0  -5  -9 300.667 51.0694  24
   0  -5  -9 413.447 74.0132  21
   0  -5  -9 272.338 52.8382  16
   0  -5  -9 334.221 60.0341  48
   0  -5  -9 326.859 52.5332  34
   0  -5  -9 301.177 57.1843  35
   0  -5 -10 427.845 65.9705  16
   0  -5 -10 446.717 74.8043  48
   0  -5 -10 416.000 57.8940  34
   0  -5 -10 359.581 67.4203  35
   0  -5 -11 3859.44 219.979  16
   0  -5 -11 3633.21 219.677  35
   0  -5 -11 3808.28 219.569  48
   0  -5 -12 3062.91 188.699  35
   0  -5 -12 3241.78 190.480  48
   0  -5 -13 3849.18 216.727  48
   0  -5 -13 4228.50 221.267  50
   0  -5 -14 2076.83 123.524  48
   0  -5 -14 2427.96 133.744  42
   0  -5 -15 150.792 21.6107  49
   0   6  -9 6790.30 316.174  40
   0   6  -9 6252.78 309.621  39
   0   6  -9 6395.88 314.653  30
   0   6  -8 1093.71 108.795  40
   0   6  -8 1175.56 96.9752  39
   0   6  -8 1309.93 105.101  30
   0   6  -7 8278.89 415.661  37
   0   6  -7 8461.36 424.830  45
   0   6  -7 8381.69 421.479  30
   0   6  -6 1219.17 115.360  22
   0   6  -6 1110.56 100.859  37
   0   6  -6 1204.84 94.8021  20
   0   6  -6 1088.82 110.737  45
   0   6  -6 1156.69 98.9430  44
   0   6  -5 880.574 98.4459  22
   0   6  -5 670.844 89.6721  28
   0   6  -5 705.352 79.8421  37
   0   6  -5 673.399 80.4225  44
   0   6  -5 783.186 78.2447  20
   0   6  -4 2535.66 156.069  37
   0   6  -4 2447.11 164.813  47
   0   6  -4 2856.27 171.482  22
   0   6  -4 2509.49 166.241  28
   0   6  -4 2522.39 161.419  44
   0   6  -4 2483.92 148.339  17
   0   6  -3 15470.3 696.370  45
   0   6  -3 14032.3 689.125  28
   0   6  -3 14699.0 692.226  22
   0   6  -3 14739.2 691.542  47
   0   6  -3 14581.6 754.338   2
   0   6  -3 14429.8 845.067   7
   0  -6   2 2452.37 204.397   3
   0   6  -2 1789.97 185.103   2
   0   6  -2 2227.33 245.841   7
   0  -6   1 17441.1 873.319   3
   0   6  -1 16561.3 865.927   2
   0  -6   0 79.4813 77.8658   3
   0   6   0 46.8513 83.3553   2
   0  -6  -1 4285.63 314.198   3
   0   6   1 4274.15 309.974   2
   0   6   2 262.508 116.024   2
   0  -6  -2 309.683 105.352   3
   0   6   3 21383.0 1075.10   2
   0  -6  -4 444.097 116.915   3
   0   6   4 100.024 88.2931   2
   0  -6  -5 19354.4 979.763   3
   0   6   5 19366.6 979.950   2
   0  -6  -6 360.651 97.8484   3
   0   6   6 279.709 79.5741   2
   0  -6  -7 7383.48 422.712   3
   0   6   7 6516.11 409.820   2
   0  -6  -8 254.749 62.3972  21
   0  -6  -8 211.187 99.0761   9
   0  -6  -8 281.542 52.6493  24
   0  -6  -9 2032.68 219.176   9
   0  -6  -9 1977.97 131.509  24
   0  -6  -9 1787.21 144.475  21
   0  -6 -10 2812.92 274.208   9
   0  -6 -10 3544.52 195.166  16
   0  -6 -10 3103.39 185.210  34
   0  -6 -10 3002.72 189.455  35
   0  -6 -10 3288.95 187.070  24
   0  -6 -11 10098.7 483.293  48
   0  -6 -11 9823.43 487.270  35
   0  -6 -11 10040.8 476.420  34
   0  -6 -11 9878.26 486.703  16
   0  -6 -12 310.399 59.8894  35
   0  -6 -12 411.595 60.8801  16
   0  -6 -12 382.070 59.8240  48
   0  -6 -13 2673.72 156.249  48
   0  -6 -13 2970.20 170.831  50
   0  -6 -14-16.2802 32.0100  50
   0  -6 -15 238.976 25.7729  42
   0   7  -9 6331.80 295.884  40
   0   7  -8 504.104 59.1735  30
   0   7  -7 69.2100 56.8495  22
   0   7  -7 125.613 54.0572  30
   0   7  -6 1133.82 103.319  30
   0   7  -6 984.003 107.825  28
   0   7  -6 914.946 79.0484  20
   0   7  -6 979.104 103.730  22
   0   7  -5 4644.68 263.402  47
   0   7  -5 4716.02 264.539  22
   0   7  -5 4574.61 255.107  44
   0   7  -5 4603.16 262.875  28
   0   7  -5 4655.02 246.535  37
   0   7  -5 4400.29 246.085  20
   0   7  -4 5763.48 313.144  28
   0   7  -4 5669.41 292.814  17
   0   7  -4 5825.70 314.496  22
   0   7  -4 5668.80 308.411  44
   0   7  -4 5949.34 319.079  45
   0   7  -4 5824.69 313.972  47
   0   7  -3 12188.4 600.842  27
   0   7  -3 13251.1 622.682  47
   0   7  -3 12850.9 620.797  22
   0   7  -3 13588.8 627.272  45
   0   7  -3 12961.3 618.024  44
   0   7  -3 13100.5 621.322  28
   0   7  -2 452.139 70.5206  45
   0   7  -2 439.450 68.6344  22
   0  -7   2 330.076 93.2143   3
   0   7  -2 354.699 96.3176   2
   0   7  -2 431.718 69.8857  28
   0   7  -1 4240.42 320.027   2
   0  -7   1 4451.00 323.170   3
   0  -7   0-56.9071 75.2302   3
   0   7   0 18.8315 76.4422   2
   0   7   1 5273.55 373.980   2
   0  -7  -1 5256.62 374.196   3
   0  -7  -2 3227.02 281.082   3
   0   7   3 29832.6 1473.19   2
   0  -7  -3 29957.0 1468.53   3
   0  -7  -4 99.1191 97.1831   3
   0   7   4 141.955 97.8481   2
   0   7   5 11561.1 658.206   2
   0  -7  -5 11292.4 653.477   3
   0   7   6 58.3710 77.1773   2
   0  -7  -6 19.2270 79.8126   3
   0  -7  -7 1220.50 103.457  43
   0   7   7 973.220 142.779   2
   0  -7  -7 912.236 141.081   3
   0  -7  -7 1070.04 91.7383  24
   0  -7  -8 32.5909 54.6564   3
   0  -7  -8 55.0855 51.9898  21
   0  -7  -8-23.5270 86.4038   9
   0  -7  -8 94.6981 50.7477  24
   0  -7  -9 18019.0 988.212   9
   0  -7  -9 18230.8 839.876  24
   0  -7  -9 17780.7 851.275  21
   0  -7 -10 86.3256 43.3508  16
   0  -7 -10 118.677 49.9768  24
   0  -7 -10 70.0954 47.0800  34
   0  -7 -11 9276.76 441.368  34
   0  -7 -11 8844.14 442.486  16
   0  -7 -12 112.078 38.2639  16
   0  -7 -13 47.5072 50.2887  42
   0  -7 -13 47.1786 48.9005  50
   0  -7 -14 47.0657 37.1040  42
   0  -7 -14 43.6685 28.6795  49
   0  -7 -14 16.8466 34.6581  50
   0   8  -8 197.469 30.3832  30
   0   8  -7 366.729 53.3977  30
   0   8  -6 5507.28 303.943  22
   0   8  -6 6039.31 308.580  28
   0   8  -6 5983.02 303.003  30
   0   8  -5 4697.42 264.510  28
   0   8  -5 4882.11 265.906  22
   0   8  -5 4644.28 247.179  20
   0   8  -5 4719.01 265.750  47
   0   8  -5 4645.31 255.928  44
   0   8  -4 3390.45 205.781  28
   0   8  -4 3152.63 202.630  22
   0   8  -4 3262.67 183.532  17
   0   8  -4 3367.24 206.396  47
   0   8  -4 3377.72 202.183  44
   0   8  -3 5175.80 279.607  28
   0   8  -3 4948.50 268.237  17
   0   8  -3 4985.13 277.005  22
   0   8  -3 5009.84 286.035  45
   0   8  -3 5155.67 281.843  44
   0   8  -3 4913.31 281.459  47
   0   8  -2 1262.42 101.394  27
   0   8  -2 1423.60 117.903  47
   0   8  -2 1445.64 119.243  45
   0   8  -2 1440.35 114.168  28
   0   8  -2 1093.98 107.063  22
   0  -8   1 2736.87 251.402   3
   0   8  -1 2247.61 147.843  27
   0   8  -1 2544.90 157.645  28
   0   8  -1 2213.88 234.256   2
   0   8  -1 2348.57 156.645  22
   0   8  -1 2394.74 160.659  45
   0   8   0 6029.67 433.362   2
   0   8   0 6235.95 324.183  27
   0   8   0 6572.09 327.400  22
   0  -8   0 6982.91 453.283   3
   0   8   1 17816.8 955.261   2
   0   8   1 17213.9 814.244  27
   0   8   1 17861.7 819.252  25
   0  -8  -1 19020.4 966.613   3
   0  -8  -2 7615.71 504.701   3
   0  -8  -3 12457.5 725.896   3
   0   8   3 12419.3 731.351   2
   0   8   4 3942.70 336.739   2
   0   8   5 215.797 106.376   2
   0  -8  -5 300.782 117.269   3
   0   8   6 163.716 103.310   2
   0  -8  -6-22.7144 90.2021   3
   0  -8  -6 149.596 49.3725  43
   0   8   6 111.275 43.1653  25
   0  -8  -7 17240.2 825.841  43
   0  -8  -7 18151.2 819.166  21
   0  -8  -7 16748.2 938.227   3
   0   8   7 17520.4 945.062   2
   0  -8  -8 3866.06 221.489  21
   0  -8  -8 3759.04 220.213  24
   0  -8  -8 3446.12 292.618   3
   0  -8  -9 6908.64 355.894  24
   0  -8  -9 6636.13 484.039   9
   0  -8 -10 42.4108 37.6242  16
   0  -8 -10 127.176 82.3893   9
   0  -8 -10 31.3576 46.7449  24
   0  -8 -10 73.1366 50.0898  34
   0  -8 -11 261.120 47.3212  16
   0  -8 -11 341.542 59.4840  24
   0  -8 -11 257.057 53.6332  34
   0  -8 -12 12.1583 32.7162  34
   0  -8 -13 4541.36 240.904  42
   0  -8 -14 85.6141 34.7920  50
   0  -8 -14 28.7425 32.5542  42
   0   9  -7 432.670 38.4970  30
   0   9  -6 6026.51 302.519  40
   0   9  -6 6151.45 298.987  30
   0   9  -5 1686.43 121.972  22
   0   9  -5 1597.46 118.599  30
   0   9  -5 1454.72 120.190  47
   0   9  -4 997.566 100.686  28
   0   9  -4 993.423 87.1503  20
   0   9  -4 992.501 99.1304  22
   0   9  -4 1214.28 102.777  44
   0   9  -4 963.574 101.387  47
   0   9  -3-63.9959 70.0653  28
   0   9  -3 57.9572 42.3078  17
   0   9  -3 57.2602 54.5226  22
   0   9  -3 93.6206 56.7179  44
   0   9  -3 13.9756 61.6845  47
   0   9  -2 1358.63 106.895  27
   0   9  -2 1497.18 126.671  47
   0   9  -2 1435.58 120.592  22
   0   9  -2 1427.01 114.674  17
   0   9  -2 1667.28 123.007  28
   0   9  -1 1993.31 135.107  27
   0   9  -1 1911.01 136.774  28
   0   9  -1 2089.63 141.814  22
   0   9  -1 1884.29 147.302  47
   0  -9   1 2057.53 222.990   3
   0   9   0 9522.34 457.888  27
   0  -9   0 9417.53 592.395   3
   0   9   0 9026.01 453.557  22
   0   9   0 9557.64 593.944   2
   0   9   1 8626.93 439.021  27
   0   9   1 8900.49 585.115   2
   0  -9  -2 2312.95 255.780   3
   0   9   2 2017.75 146.974  25
   0   9   2 2297.92 148.821  27
   0   9   2 2757.31 280.652   2
   0   9   3 5.85659 47.8239  27
   0   9   3 41.8277 52.4894  25
   0  -9  -3 52.5638 99.1414   3
   0   9   4 656.602 80.0360  25
   0   9   4 909.826 171.407   2
   0  -9  -5 2314.33 255.482   3
   0   9   5 1865.72 131.949  25
   0   9   5 2148.94 257.633   2
   0   9   6 5417.84 288.913  25
   0  -9  -6 5359.14 423.410   3
   0  -9  -6 5700.73 298.244  24
   0   9   6 5625.26 432.540   2
   0   9   7 11414.1 560.107  25
   0   9   7 12288.2 717.986   2
   0  -9  -7 12056.9 574.666  24
   0  -9  -7 12661.1 718.939   3
   0  -9  -8 1495.97 191.615   3
   0  -9  -9 5151.39 277.353  24
   0  -9  -9 4284.55 383.214   9
   0  -9 -10 1176.54 89.1293  16
   0  -9 -10 1236.56 107.988  24
   0  -9 -11 1753.51 120.643  24
   0   9  11 1554.04 109.384  27
   0  -9 -11 1717.43 119.176  34
   0  -9 -12 512.106 58.9181  34
   0  -9 -13 4692.62 239.931  50
   0  -9 -13 4532.55 236.930  42
   0  -9 -14 444.682 43.4645  50
   0  -9 -14 350.130 42.1469  42
   0  10  -6 2168.20 107.490  40
   0  10  -6 1901.18 100.486  30
   0  10  -5-99.4913 52.9916  40
   0  10  -5 65.3566 34.4033  30
   0  10  -4 340.665 56.9375  22
   0  10  -4 276.585 55.5290  44
   0  10  -4 345.993 62.2371  47
   0  10  -3-10.1581 49.1843  22
   0  10  -3 4.75220 37.9717  20
   0  10  -3 11.3289 52.1488  44
   0  10  -3-5.84956 53.3722  47
   0  10  -2 12863.6 605.934  17
   0  10  -2 12912.7 607.097  22
   0  10  -2 12417.7 604.700  28
   0  10  -2 13136.2 617.338  47
   0  10  -1 884.351 87.2914  28
   0  10  -1 789.635 79.3450  27
   0  10  -1 881.409 100.431  44
   0  10  -1 665.804 80.3759  22
   0  10  -1 787.182 92.3042  47
   0  10  -1 842.046 87.8800  17
   0  10   0 8283.16 412.491  27
   0  10   0 8368.15 409.335  22
   0 -10   0 8092.14 543.136   3
   0  10   1 134.621 104.546   2
   0 -10  -1 343.149 118.998   3
   0  10   1 181.322 56.2506  27
   0 -10  -2 773.237 157.970   3
   0  10   2 853.127 174.952   2
   0  10   2 955.124 94.3083  27
   0  10   3 800.503 87.2735  27
   0 -10  -3 707.125 76.1789  24
   0  10   4 9404.87 468.661  25
   0  10   4 9220.66 633.745   2
   0 -10  -4 9581.79 465.231  24
   0 -10  -4 9509.30 628.214   3
   0  10   5 3423.24 203.894  25
   0  10   5 3576.73 210.922  27
   0  10   5 3270.57 330.458   2
   0 -10  -5 3390.87 207.143  24
   0 -10  -5 4001.56 351.608   3
   0  10   6 8595.53 436.172  27
   0  10   6 8351.06 429.265  25
   0  10   6 8993.92 598.044   2
   0 -10  -6 9113.91 440.221  24
   0 -10  -6 9190.79 596.615   3
   0  10   7 974.553 92.4260  25
   0  10   7 1133.34 104.934  27
   0 -10  -7 1226.28 106.853  24
   0 -10  -7 991.040 172.581   3
   0  10   7 1292.05 191.835   2
   0 -10  -8 792.534 158.292   9
   0  10   8 716.076 84.3530  27
   0 -10  -8 776.786 88.8148  24
   0 -10  -8 731.162 140.728   3
   0  10   9 655.942 78.1395  27
   0  10  10 1699.27 121.569  27
   0 -10 -10 1900.22 133.294  24
   0  10  11 3679.15 202.373  27
   0 -10 -11 3978.06 212.931  34
   0 -10 -11 3995.64 214.786  24
   0 -10 -12 4247.52 216.956  34
   0 -10 -13 2471.17 134.691  50
   0 -10 -13 2278.41 129.806  42
   0 -10 -14 281.070 29.6085  50
   0 -10 -14 291.941 26.5036  42
   0  11  -4 3913.61 197.233  40
   0  11  -4 3932.61 194.306  30
   0  11  -3 43.3833 41.5352  44
   0  11  -3 112.833 44.6660  47
   0  11  -3 93.0438 37.4583  22
   0  11  -2 9230.94 452.453  17
   0  11  -2 10636.3 467.496  47
   0  11  -2 9363.56 452.484  22
   0  11  -1 93.7861 46.7661  17
   0  11  -1 75.0349 42.9725  22
   0  11  -1 87.8332 56.7567  44
   0  11  -1 56.5286 55.2343  47
   0  11   0 641.610 77.1890  17
   0  11   0 738.403 75.3028  27
   0  11   0 780.426 88.4806  44
   0  11   0 646.737 83.3297  47
   0  11   1 117.906 55.6450  47
   0  11   1 44.2438 47.7315  27
   0  11   2 6302.03 327.596  27
   0 -11  -3 146.904 46.6512  24
   0 -11  -3 139.642 110.861   3
   0  11   3 62.4382 52.6154  27
   0 -11  -4 12596.1 779.304   3
   0 -11  -4 12867.7 608.125  24
   0  11   5 2690.36 299.056   2
   0 -11  -5 3059.53 184.294  24
   0  11   6 6939.97 352.823  27
   0  11   6 6639.21 345.358  25
   0 -11  -6 6701.46 349.609  24
   0  11   7 44.0214 53.6029  27
   0  11   7 20.8916 44.5196  25
   0 -11  -7-12.9756 49.9059  24
   0  11   8 499.684 73.9346  27
   0 -11  -8 601.036 80.0724  24
   0  11   9 1268.72 100.452  27
   0 -11  -9 1116.26 104.354  24
   0  11  10 7741.17 375.766  27
   0 -11 -10 7646.33 383.277  24
   0  11  11 1823.86 110.173  27
   0 -11 -11 1724.77 116.040  24
   0 -11 -11 1771.96 115.567  34
   0 -11 -12 2787.87 149.544  50
   0 -11 -12 2726.80 146.181  34
   0 -11 -13 129.122 26.3548  50
   0 -11 -13 141.810 22.9294  42
   0  12  -3 175.723 22.5097  30
   0  12  -3-26.6979 31.8931  40
   0  12  -2 1831.02 107.127  47
   0  12  -1 7.54324 38.4798  47
   0  12  -1 6.72872 28.2270  17
   0  12  -1-16.4851 42.0471  44
   0  12   0 606.730 67.1545  47
   0  12   0 569.325 63.7336  17
   0  12   0 650.113 73.2255  44
   0  12   1 88.4058 42.8665  27
   0  12   1 106.678 50.1956  47
   0  12   1 102.862 45.8740  17
   0  12   1 112.005 52.4027  44
   0  12   2 9916.85 486.333  27
   0  12   2 10170.1 488.527  47
   0  12   2 10576.4 494.805  44
   0  12   3 12.7109 47.3122  17
   0  12   3 5.33492 44.9989  27
   0 -12  -4 4216.26 225.332  24
   0  12   4 4301.22 235.837  27
   0 -12  -5 66.6053 42.8547  24
   0 -12  -6 304.155 59.0674  24
   0  12   6 218.145 61.7111  27
   0 -12  -7 137.846 54.4184  24
   0  12   7 202.173 46.5180  17
   0  12   7 243.640 61.1855  27
   0  12   8 8502.59 413.909  27
   0 -12  -8 8385.36 415.961  24
   0  12   9 583.946 67.6855  27
   0 -12  -9 534.341 68.1433  24
   0  12  10 7126.49 342.955  27
   0 -12 -11 47.8679 35.1016  34
   0  12  11 67.9881 28.4233  27
   0 -12 -11 34.7667 23.0468  50
   0 -12 -12 44.8793 22.6755  34
   0  13  -1 694.080 46.4409  30
   0  13   0 4268.08 205.621  47
   0  13   0 3833.78 204.484  20
   0  13   1 1006.05 76.0500  44
   0  13   1 908.867 69.5533  47
   0  13   1 1017.63 73.6872  17
   0  13   2 5925.17 289.452  27
   0  13   2 5783.60 289.500  47
   0  13   2 6414.47 298.121  44
   0  13   3 1201.15 87.5191  27
   0  13   3 1294.11 92.3585  44
   0  13   3 1121.90 82.8625  47
   0  13   3 1309.58 95.5659  17
   0  13   4 750.953 70.6508  27
   0  13   4 755.100 72.5186  17
   0  13   4 663.492 65.5413  44
   0  13   4 551.866 58.0306  47
   0  13   5 24.1619 37.6432  17
   0  13   5 61.0325 36.7675  44
   0 -13  -5 6.74719 31.3159  24
   0  13   5-6.17536 30.5912  47
   0 -13  -6 5247.54 260.435  24
   0  13   6 5116.37 264.191  17
   0  13   7 357.938 57.4769  27
   0 -13  -7 449.199 55.3705  24
   0  13   7 365.100 47.3506  17
   0 -13  -8 5482.47 283.383  24
   0  13   8 6014.64 286.306  27
   0 -13  -9 338.883 47.6122  24
   0  13   9 395.202 49.3195  27
   0 -13  -9 433.584 50.6208  34
   0  13  10 771.689 56.6080  27
   0 -13 -10 741.342 60.7316  34
   0 -13 -11 1.93273 21.2877  34
   0  14   2 227.039 26.8237  44
   0  14   3 182.112 27.6302  44
   0  14   4 753.465 53.1405  27
   0  14   4 539.354 44.7883  44
   0 -14  -5 725.508 48.1390  34
   0  14   5 932.307 63.5392  27
   0 -14  -6 5545.02 259.835  34
   0 -14  -7 1309.63 79.5377  34
   0  14   7 1426.82 85.9472  27
   0 -14  -8 2503.52 131.079  34
   0  14   8 2627.83 133.488  27
   0 -14  -9 123.321 23.6333  34
   0  14   9 97.3290 22.3101  27
   1 -14  -7 15.3518 13.3775  34
  -1  14   7-11.7405 16.2641  27
   1 -14  -6 18.3776 13.6776  34
  -1  14   6 12.1943 17.0090  27
  -1  14   5 4070.50 188.529  27
   1 -13 -10 588.333 41.0472  34
  -1  13  10 590.875 40.4998  27
  -1  13   9 73.5025 28.5303  27
   1 -13  -9 71.1345 27.1163  24
  -1  13   8-41.3175 33.3084  27
   1 -13  -8 8.77705 30.0738  24
   1 -13  -7 4444.58 222.112  24
  -1  13   6 134.473 30.2212  13
  -1  13   6 99.4112 37.9040  27
  -1  13   6 79.3682 28.9595  44
   1 -13  -6 112.492 35.0204  24
  -1  13   6 90.8667 30.2171  17
  -1  13   5 7927.21 368.965  27
  -1  13   5 7756.31 370.471  17
  -1  13   5 7466.13 364.556  44
   1 -13  -5 7951.97 364.181  24
  -1  13   4 76.1212 33.4576  27
  -1  13   4 107.774 35.8781  17
   1 -13  -4 92.0890 24.7571  24
  -1  13   4 151.682 39.4110  44
  -1  13   4 156.213 38.6114  47
  -1  13   3 1624.65 100.465  17
  -1  13   3 1524.40 96.9213  44
  -1  13   3 1422.07 88.6732  27
  -1  13   3 1500.24 93.8178  47
  -1  13   2 54.2132 30.0626  17
  -1  13   2-5.55397 31.5327  47
  -1  13   2 24.8813 33.3065  44
  -1  13   1 2863.76 144.678  47
  -1  13   1 2769.69 147.432  44
  -1  13   0 14.7742 18.1511  47
  -1  13   0 19.5813 20.9038  44
  -1  12  11 304.510 31.9053  27
   1 -12 -11 299.932 31.0631  34
  -1  12  10 234.714 38.3448  27
   1 -12 -10 233.395 40.5736  24
   1 -12 -10 142.577 34.9865  34
   1 -12  -9 1187.27 87.9887  24
  -1  12   9 1184.98 87.0695  27
   1 -12  -8 1505.54 101.537  24
  -1  12   8 1176.45 96.2656  27
   1 -12  -7 9218.36 453.557  24
  -1  12   7 9717.34 455.730  27
   1 -12  -6 2146.82 131.412  24
  -1  12   6 1854.45 124.993  17
   1 -12  -5 3829.37 214.717  24
  -1  12   5 4179.81 220.647  27
  -1  12   5 4059.60 221.062  17
  -1  12   4 80.0039 48.2139  27
  -1  12   4 148.956 39.4296  13
   1 -12  -4 145.950 43.5738  24
  -1  12   4 166.764 47.9951  17
  -1  12   3 377.436 59.1550  17
   1 -12  -3 358.132 48.2562  24
  -1  12   3 461.099 57.7753  27
  -1  12   2 699.305 66.1222  27
  -1  12   2 743.003 76.5521  17
  -1  12   1 7644.93 372.236  47
  -1  12   1 7638.10 374.015  44
  -1  12   0 70.9542 35.3151  17
  -1  12   0 98.6771 41.8577  47
  -1  12   0 93.1882 44.7796  44
  -1  12  -1 4426.81 222.710  47
  -1  12  -2 39.2679 27.2900  47
  -1  12  -2 21.7085 22.7336  44
   1 -11 -12 208.478 30.4921  50
  -1  11  11 924.579 67.8194  27
   1 -11 -11 814.234 66.3689  24
   1 -11 -11 956.712 66.6135  34
   1 -11 -10 1095.36 86.4846  24
  -1  11  10 1082.23 84.0710  27
  -1  11   9 4459.61 229.036  27
  -1  11   9 4044.28 213.164  25
   1 -11  -8 5078.55 273.756  24
  -1  11   8 4946.18 262.777  25
  -1  11   8 5438.48 274.668  27
   1 -11  -7 4280.45 238.780  24
  -1  11   7 4233.82 233.227  25
  -1  11   7 4333.90 238.908  27
   1 -11  -6 742.166 82.0399  24
  -1  11   6 556.783 77.6009  25
  -1  11   6 756.732 77.6052  17
   1 -11  -5 137.342 54.1540  24
  -1  11   5 168.777 58.9669  27
  -1  11   5 122.433 59.4020  25
  -1  11   5 217.377 58.9671  17
   1 -11  -4 982.588 94.8626  24
  -1  11   4 1155.66 103.866  25
  -1  11   4 1151.36 100.256  27
  -1  11   4 1296.50 108.081  17
   1 -11  -3 8463.96 423.782  24
  -1  11   3 8795.90 429.463  27
  -1  11   3 8979.24 440.976  17
  -1  11   2 3103.72 179.693  27
   1 -11  -2 2991.84 172.202  24
  -1  11   2 2871.23 167.966  13
  -1  11   2 3548.40 197.536  17
  -1  11   1 8309.54 402.676  27
  -1  11   0 569.972 78.7335  47
  -1  11   0 628.836 64.9451  22
  -1  11   0 596.292 72.8106  17
  -1  11  -1 1512.80 109.246  47
  -1  11  -1 1461.35 101.324  17
  -1  11  -2 209.692 51.6628  47
  -1  11  -2 128.367 41.4522  22
  -1  11  -2 224.928 49.8821  44
  -1  11  -3 2830.08 159.332  47
  -1  11  -3 3050.89 156.779  44
  -1  11  -3 2933.65 152.772  22
  -1  11  -4 365.113 42.7089  40
   1 -10 -13 124.022 29.0478  50
   1 -10 -13 151.751 27.0998  42
  -1  10  12 1294.40 77.0893  27
  -1  10  11 587.695 60.3498  27
   1 -10 -11 699.254 62.2216  34
   1 -10 -11 561.319 61.6419  24
   1 -10 -10 8600.20 420.732  24
   1 -10  -9 1246.02 102.542  24
  -1  10   9 1071.37 87.1521  25
  -1  10   8 6326.44 322.025  25
   1 -10  -7 60.1524 56.9908  24
  -1  10   7 23.5721 54.4777  25
  -1  10   6-12.5961 56.1393  25
   1 -10  -6 111.930 93.8000   3
  -1  10   6 48.9967 47.4367  17
   1 -10  -6 82.4676 100.939   9
   1 -10  -6 65.0229 53.1122  43
  -1  10   5 3530.85 205.551  25
   1 -10  -5 3454.46 331.798   3
   1 -10  -5 3189.55 194.593  43
  -1  10   5 3623.69 208.269  17
  -1  10   4 9163.68 440.469  27
  -1  10   4 8419.92 440.938  25
  -1  10   3 3236.60 190.802  27
  -1  10   3 3045.87 195.490  25
   1 -10  -3 2887.97 309.944   3
  -1  10   2 5992.85 318.717  17
   1 -10  -2 6034.79 459.579   3
  -1  10   2 5651.76 302.572  27
  -1  10   2 5662.05 311.421  25
   1 -10  -1 879.234 162.373   3
  -1  10   1 696.293 77.6848  27
  -1  10   1 708.763 67.6246  13
  -1  10   1 654.260 75.8664  22
  -1  10   0 22.6237 49.1886  22
  -1  10   0 6.75450 51.9526  17
  -1  10   0-4.90223 40.4685  27
  -1  10  -1 1588.72 103.864  27
  -1  10  -1 1808.36 124.110  22
  -1  10  -1 1863.47 133.501  47
  -1  10  -1 1504.54 119.946  17
  -1  10  -1 1383.66 110.569  28
  -1  10  -2 2617.05 165.551  28
  -1  10  -2 2933.11 174.576  22
  -1  10  -2 2970.87 178.714  44
  -1  10  -2 3345.23 187.915  47
  -1  10  -2 2715.41 168.849  17
  -1  10  -3 6114.20 302.676  44
  -1  10  -3 5686.40 295.032  28
  -1  10  -3 6049.01 306.687  47
  -1  10  -3 5808.42 299.236  22
  -1  10  -4 1947.87 125.674  44
  -1  10  -4 1916.97 123.303  30
  -1  10  -4 2153.04 131.293  22
  -1  10  -4 2232.56 136.135  47
  -1  10  -5 2286.36 124.913  22
   1  -9 -13 110.623 34.5429  42
   1  -9 -13 87.5823 35.6591  50
  -1   9  12 4648.59 227.601  27
   1  -9 -11-8.46101 31.7095  16
   1  -9 -11 4.06357 36.2085  34
   1  -9 -11 60.8414 40.5079  24
   1  -9 -10 9462.76 461.733  24
   1  -9  -9 210.398 60.5388  24
  -1   9   9 250.015 51.4600  25
  -1   9   8-5.52212 45.5876  25
   1  -9  -8-28.2618 84.7214   9
   1  -9  -8 12.3871 42.5436  21
   1  -9  -8 47.0779 53.0239  24
   1  -9  -7 1006.05 104.951  43
  -1   9   7 969.056 93.3641  25
   1  -9  -7 1196.81 194.329   9
   1  -9  -7 945.850 169.715   3
   1  -9  -6 14000.9 659.922  43
  -1   9   6 13486.2 650.600  25
   1  -9  -6 13047.4 809.435   9
   1  -9  -6 14321.7 822.241   3
   1  -9  -5 334.949 60.1235  43
  -1   9   5 221.463 60.6040  25
   1  -9  -5 170.925 118.796   3
  -1   9   4 11778.4 559.071  25
   1  -9  -4 11275.5 551.002  43
  -1   9   3 5872.91 307.931  25
  -1   9   3 5678.16 302.518  27
   1  -9  -3 5427.48 440.731   3
  -1   9   2 3079.74 184.204  27
  -1   9   2 3037.44 190.152  25
   1  -9  -2 2834.12 301.208   3
  -1   9   1 368.659 64.8004  22
   1  -9  -1 224.119 116.900   3
  -1   9   1 226.120 55.8174  27
  -1   9   0 1584.13 113.171  27
   1  -9   0 1544.33 210.365   3
  -1   9   0 1393.11 120.393  22
  -1   9   0 1548.19 125.075  17
  -1   9   0 1567.36 106.656  13
  -1   9  -1 5881.32 297.516  27
  -1   9  -1 5910.20 314.513  17
  -1   9  -1 6156.10 314.109  22
  -1   9  -1 5509.72 303.186  28
  -1   9  -2 13136.9 629.252  22
  -1   9  -2 12911.5 625.796  17
  -1   9  -2 13453.8 637.052  47
  -1   9  -2 13052.1 624.247  28
  -1   9  -3 3169.99 190.630  28
  -1   9  -3 3013.93 191.603  22
  -1   9  -3 3256.39 185.461  17
  -1   9  -3 3310.17 201.223  47
  -1   9  -3 3129.62 192.281  44
  -1   9  -4 2248.68 145.306  28
  -1   9  -4 2247.17 147.670  22
  -1   9  -4 2069.94 140.515  44
  -1   9  -5 480.011 56.4417  30
  -1   9  -5 600.459 70.8762  22
  -1   9  -5 490.658 66.8640  28
  -1   9  -5 490.228 56.9619  44
  -1   9  -6 190.784 45.5879  22
  -1   9  -7 1066.66 64.2249  40
   1  -8 -14 2090.21 108.684  50
   1  -8 -13 756.262 69.7658  42
   1  -8 -12 7192.04 348.933  16
   1  -8 -11 113.066 37.4149  34
   1  -8 -11 119.785 43.2360  16
   1  -8 -11 84.4225 39.8517  24
   1  -8 -10 1032.30 94.5666  24
   1  -8 -10 1142.80 109.887  21
   1  -8  -9-66.5709 51.2193  21
   1  -8  -9 6.34016 46.8904  24
   1  -8  -8 5002.12 294.466  43
   1  -8  -8 5310.15 291.540  21
   1  -8  -8 5729.18 289.190  24
   1  -8  -7 149.742 50.6870  21
   1  -8  -7 163.177 100.156   9
   1  -8  -7 260.651 106.837   3
   1  -8  -7 205.512 60.0972  43
   1  -8  -6 14936.3 836.628   3
   1  -8  -6 14363.2 691.194  43
   1  -8  -5 550.576 146.887   3
  -1   8   5 291.897 125.553   2
   1  -8  -5 552.769 73.7246  43
  -1   8   4 8735.03 423.124  25
   1  -8  -4 8588.64 421.325  43
  -1   8   3 53.5142 101.104   2
   1  -8  -3 80.0323 103.414   3
  -1   8   3 174.302 53.3059  25
   1  -8  -2 5401.66 413.299   3
  -1   8   2 5144.48 273.524  27
  -1   8   2 5259.45 280.011  25
  -1   8   1 1896.26 229.031   2
   1  -8  -1 1523.17 218.669   3
  -1   8   1 1917.93 126.610  27
  -1   8   0 26204.3 1146.63  45
  -1   8   0 24334.9 1139.33  27
  -1   8   0 24967.5 1150.25  25
   1  -8   0 25564.0 1310.10   3
  -1   8  -1 414.943 52.6861  13
  -1   8  -1 318.797 70.7375  22
  -1   8  -1 356.146 66.3070  45
  -1   8  -1 296.858 62.5801  28
  -1   8  -1 325.497 52.8414  27
  -1   8  -1 426.344 68.7409  17
   1  -8   1 458.744 122.840   3
  -1   8  -2 4766.25 275.892  28
  -1   8  -2 5281.65 278.517  17
  -1   8  -2 4973.02 282.351  22
  -1   8  -2 5283.69 283.729  45
  -1   8  -3 1719.00 133.599  28
  -1   8  -3 1714.61 126.460  17
  -1   8  -3 1895.93 139.877  22
  -1   8  -3 1672.63 137.557  47
  -1   8  -3 1756.43 138.434  45
  -1   8  -4 627.800 86.0838  28
  -1   8  -4 469.867 79.6460  22
  -1   8  -4 478.502 80.6835  45
  -1   8  -4 559.703 74.1875  44
  -1   8  -4 558.610 64.7295  17
  -1   8  -5 287.418 56.8729  44
  -1   8  -5 196.964 68.6278  45
  -1   8  -5 261.707 67.2048  28
  -1   8  -5 271.145 67.5474  22
  -1   8  -6 5841.84 302.754  22
  -1   8  -6 5722.61 292.251  30
  -1   8  -6 5899.74 302.607  28
  -1   8  -6 5980.53 303.502  47
  -1   8  -7 1404.00 101.420  40
  -1   8  -7 1377.26 100.726  22
  -1   8  -8 2397.58 121.474  40
   1  -7 -14 1471.62 91.2533  49
   1  -7 -14 2606.17 104.807  50
   1  -7 -13 768.070 59.7083  35
   1  -7 -12 1635.87 113.269  16
   1  -7 -12 1691.12 112.931  35
   1  -7 -11 206.980 51.4294  16
   1  -7 -11 248.709 40.0123  34
   1  -7 -10 3136.77 197.500  21
   1  -7 -10 2840.21 172.017  24
   1  -7 -10 2700.11 276.260   9
   1  -7 -10 2569.72 173.867  35
   1  -7 -10 3065.48 171.961  34
   1  -7  -9 234.807 94.2096   9
   1  -7  -9 294.264 60.3337  24
   1  -7  -9 469.281 78.3085  21
   1  -7  -8 19883.7 926.760  21
   1  -7  -8 19672.4 914.047  24
   1  -7  -7 1707.67 213.608   9
   1  -7  -7 1784.64 138.644  43
   1  -7  -7 1970.94 141.029  21
   1  -7  -7 2015.54 213.166   3
   1  -7  -6 12879.3 615.227  43
   1  -7  -6 12595.2 734.755   3
  -1   7   5 157.507 101.631   2
   1  -7  -5 298.807 112.926   3
   1  -7  -4 115.844 108.062   3
  -1   7   4 92.1283 101.728   2
  -1   7   3 23.0439 99.7114   2
   1  -7  -2 23081.0 1199.19   3
   1  -7  -1 92.2351 95.8182   3
  -1   7   1 132.520 103.039   2
   1  -7   0 18950.9 990.492   3
  -1   7   0 17789.0 973.037   2
  -1   7  -1-16.7567 43.2428  28
  -1   7  -1 56.1371 48.5881  25
   1  -7   1-22.2024 83.7533   3
  -1   7  -1 11.4792 41.5664  45
  -1   7  -1 41.5866 30.9722  13
  -1   7  -2 1045.32 105.416  45
  -1   7  -2 1331.12 114.413  22
  -1   7  -2 1433.67 112.127  28
  -1   7  -2 1230.65 104.096  17
   1  -7   2 1307.62 175.269   3
  -1   7  -3 95.7215 60.1433  28
  -1   7  -3 162.048 66.0356  22
  -1   7  -3 76.4809 46.7831  17
  -1   7  -3 7.07290 55.5279  45
  -1   7  -4 9176.78 454.976  28
  -1   7  -4 8691.93 445.793  44
  -1   7  -4 8915.40 457.462  45
  -1   7  -4 8935.30 455.047  22
  -1   7  -4 9121.17 439.169  17
  -1   7  -5 774.280 96.3347  22
  -1   7  -5 899.990 100.933  45
  -1   7  -5 791.255 83.4747  44
  -1   7  -5 778.363 96.2021  47
  -1   7  -5 747.178 94.6926  28
  -1   7  -6 9175.76 475.098  44
  -1   7  -6 10107.3 496.147  45
  -1   7  -6 10675.0 498.563  22
  -1   7  -6 10569.4 496.437  28
  -1   7  -6 9868.81 484.686  30
  -1   7  -6 10105.4 494.005  47
  -1   7  -7 486.068 60.7905  30
  -1   7  -7 488.785 75.9131  28
  -1   7  -8 1189.26 88.2891  40
  -1   7  -9 2959.84 143.643  40
   1  -6 -14 1994.91 112.276  42
   1  -6 -13 872.005 74.6361  35
   1  -6 -13 1019.99 81.9629  50
   1  -6 -13 1017.99 85.8880  42
   1  -6 -12 16.0859 42.2969  35
   1  -6 -12 49.5604 42.1102  16
   1  -6 -11 713.344 81.4915  16
   1  -6 -11 821.585 86.3323  35
   1  -6 -10 3605.85 212.811  16
   1  -6 -10 3657.54 228.510  21
   1  -6 -10 3545.49 199.281  24
   1  -6 -10 3729.59 214.788  35
   1  -6 -10 3534.39 196.988  34
   1  -6  -9 8065.12 388.391  24
   1  -6  -9 7433.48 407.966  21
   1  -6  -9 7586.25 521.068   9
   1  -6  -8 5673.33 309.443  43
   1  -6  -8 5101.62 405.580   9
   1  -6  -8 5835.41 297.539  24
   1  -6  -8 5792.55 315.276  21
   1  -6  -7 2015.50 197.190   3
   1  -6  -7 1804.42 135.936  21
   1  -6  -6 307.586 116.727   9
   1  -6  -6 624.463 121.986   3
   1  -6  -5 23.2841 98.7639  11
  -1   6   5 109.444 83.5887   2
   1  -6  -5 78.1050 92.6075   3
   1  -6  -4 11682.4 661.517  11
   1  -6  -4 10799.8 643.961   3
  -1   6   4 11473.8 647.814   2
  -1   6   3 2649.27 243.435   2
  -1   6   2 20059.4 1031.29   2
   1  -6  -2 19955.0 1032.41   3
   1  -6  -1 3039.44 268.212   3
   1  -6   0 5325.33 381.881   3
  -1   6   0 5682.79 380.474   2
   1  -6   1 556.544 119.544   3
  -1   6  -1 479.538 108.808   2
  -1   6  -2 4427.05 224.521  13
   1  -6   2 4282.75 326.559   3
  -1   6  -3 311.079 62.0002  33
  -1   6  -3 343.443 64.0359  28
  -1   6  -3 247.350 49.6484  17
  -1   6  -3 277.198 63.4160  22
  -1   6  -3 314.959 60.4886  45
  -1   6  -4 13564.7 633.552  28
  -1   6  -4 12308.2 611.965  17
  -1   6  -4 12777.3 629.007  22
  -1   6  -4 13480.0 630.079  47
  -1   6  -4 13583.3 634.149  45
  -1   6  -5 58.8948 64.3962  28
  -1   6  -5 50.7266 64.0077  22
  -1   6  -5 28.3756 58.6215  33
  -1   6  -5 99.3789 63.5977  47
  -1   6  -5 105.241 65.1061  45
  -1   6  -5 46.9184 47.6846  44
  -1   6  -6 7606.82 380.548  30
  -1   6  -6 7594.37 388.559  28
  -1   6  -6 7448.30 387.016  47
  -1   6  -6 7208.10 370.243  44
  -1   6  -7-11.2896 49.3441  30
  -1   6  -7 17.6063 33.6549  39
  -1   6  -7 68.6001 63.3912  45
  -1   6  -7 57.3922 58.1479  47
  -1   6  -8 385.940 55.5337  30
  -1   6  -8 263.190 64.6740  40
  -1   6  -8 505.518 69.6054  45
  -1   6  -8 391.539 66.3738  22
  -1   6  -8 352.028 69.6123  28
  -1   6  -9 1165.55 79.6838  28
  -1   6  -9-69.5797 47.2621  40
   1  -5 -14-18.0115 27.0079  42
   1  -5 -13 477.417 63.1104  42
   1  -5 -13 508.102 58.2585  50
   1  -5 -13 462.495 54.3569  48
   1  -5 -13 465.543 59.3516  35
   1  -5 -12 1435.00 105.662  48
   1  -5 -12 1328.23 110.934  35
   1  -5 -12 1424.04 111.145  16
   1  -5 -11 11020.3 531.037  48
   1  -5 -11 10961.9 539.467  35
   1  -5 -11 11074.1 539.506  16
   1  -5 -10 5878.68 442.583   8
   1  -5 -10 6343.05 323.787  16
   1  -5 -10 5686.42 310.479  48
   1  -5 -10 6059.64 323.699  35
   1  -5  -9 7012.07 378.880  21
   1  -5  -9 7379.71 486.636   9
   1  -5  -8 2344.74 237.596   9
   1  -5  -8 2484.76 163.226  43
   1  -5  -8 2507.44 150.470  24
   1  -5  -8 2472.69 169.830  21
   1  -5  -7 13.5773 52.5698   3
   1  -5  -7 99.0497 82.2300   9
   1  -5  -6 2153.32 200.122   3
   1  -5  -5 15467.2 874.734  11
   1  -5  -5 16553.2 845.976   3
  -1   5   5 16715.9 832.518   2
   1  -5  -4 26439.3 1278.50  11
  -1   5   4 25065.8 1244.08   2
   1  -5  -3 20635.5 1016.78  11
  -1   5   3 19725.5 1004.55   2
   1  -5  -2 5528.69 343.408  11
  -1   5   2 4828.09 341.938   2
   1  -5  -1 1413.66 146.980  11
  -1   5   0 14.8319 84.1668   2
   1  -5   1 7179.29 446.489   3
  -1   5  -1 7594.58 442.040   2
  -1   5  -2 23492.7 1050.05  13
   1  -5   2 23395.5 1157.19   3
  -1   5  -3 4844.41 231.387  13
  -1   5  -3 4541.74 239.766  17
  -1   5  -4 12963.3 650.097  22
  -1   5  -4 13846.9 647.484  23
  -1   5  -4 13983.6 638.422  17
  -1   5  -4 13706.0 654.017  28
  -1   5  -4 14042.5 650.284  47
  -1   5  -5 2157.35 154.726  33
  -1   5  -5 2490.75 161.417  47
  -1   5  -5 2108.95 147.745  23
  -1   5  -5 2374.46 161.714  28
  -1   5  -5 2324.13 152.945  37
  -1   5  -5 2321.32 146.315  44
  -1   5  -5 2366.00 139.036  17
  -1   5  -6 163.154 49.3050  44
  -1   5  -6 179.919 65.5568  33
  -1   5  -6 195.807 58.4162  23
  -1   5  -6 179.264 61.3885  47
  -1   5  -6 225.783 58.3237  37
  -1   5  -7 1436.86 120.196  33
  -1   5  -7 1354.46 113.833  30
  -1   5  -7 1427.15 125.069  28
  -1   5  -7 1415.23 123.627  22
  -1   5  -7 1400.20 108.522  39
  -1   5  -7 1290.99 115.756  37
  -1   5  -7 1512.08 128.698  45
  -1   5  -7 1645.78 124.564  47
  -1   5  -8 6072.48 314.146  28
  -1   5  -8 6213.95 306.234  30
  -1   5  -8 5590.53 297.142  39
  -1   5  -8 5970.86 311.097  40
  -1   5  -8 5542.37 311.140  45
  -1   5  -8 5791.66 310.856  22
  -1   5  -9 320.059 51.5617  30
  -1   5  -9 324.198 64.4066  28
  -1   5  -9 376.222 62.1866  45
  -1   5  -9 180.176 59.7567  40
  -1   5  -9 431.685 48.6318  39
  -1   5  -9 419.373 63.4018  22
  -1   5 -10 7303.76 342.492  40
   1  -4 -14 164.408 30.5133  48
   1  -4 -14 175.603 28.1803  42
   1  -4 -13 4656.65 247.206  35
   1  -4 -13 4715.03 244.535  48
   1  -4 -13 4879.17 246.757  42
   1  -4 -12 359.445 68.0278  35
   1  -4 -12 285.979 63.4264  48
   1  -4 -12 469.961 71.9080  42
   1  -4 -11 9188.24 454.951  16
   1  -4 -11 8863.75 450.693  48
   1  -4 -11 9046.33 457.341  35
   1  -4 -10 119.954 83.1594   8
   1  -4 -10 177.488 63.5060  35
   1  -4 -10 99.5147 56.2125  16
   1  -4 -10 81.8540 58.1466  21
   1  -4 -10 54.0374 55.6274  48
   1  -4  -9 164.615 56.8607  16
   1  -4  -8 509.717 68.0830  43
   1  -4  -8 482.612 112.211   9
   1  -4  -7 9934.20 594.700   9
   1  -4  -7 11333.0 659.606  11
   1  -4  -6 4656.31 303.349   3
   1  -4  -6 5372.74 373.855  11
   1  -4  -5 15068.9 777.238   9
  -1   4   4 9231.19 491.277   2
   1  -4  -4 8830.16 520.646  11
  -1   4   3 4242.21 281.009   2
   1  -4  -3 4470.78 297.586  11
  -1   4   2 1505.47 158.506   2
   1  -4  -2 1616.25 158.346  11
  -1   4   1 7149.65 337.561  10
   1  -4  -1 7406.42 400.607  11
  -1   4   0 18954.2 941.976   2
  -1   4   0 19754.1 893.255  10
   1  -4   0 19028.0 913.707  11
  -1   4  -1 8558.61 452.070  10
  -1   4  -1 8945.92 478.249   2
  -1   4  -2 21126.5 1019.78  10
   1  -4   3 5196.25 348.801   3
  -1   4  -3 6236.26 380.481  10
  -1   4  -3 6145.57 292.832  17
  -1   4  -4 3172.28 171.758  17
  -1   4  -5 1111.64 79.9235  17
  -1   4  -5 962.602 96.4573  22
  -1   4  -5 1160.63 96.3462  33
  -1   4  -5 1094.66 96.7865  47
  -1   4  -6 7205.14 359.589  29
  -1   4  -6 7354.84 366.626  33
  -1   4  -6 7087.29 369.218  28
  -1   4  -6 6940.92 365.538  37
  -1   4  -6 6707.48 357.606  23
  -1   4  -6 6736.66 365.501  22
  -1   4  -6 7116.81 358.914  42
  -1   4  -6 7242.42 365.399  47
  -1   4  -6 7376.53 358.613  49
  -1   4  -7 4291.76 240.733  33
  -1   4  -7 4221.12 235.620  30
  -1   4  -7 4495.45 245.671  28
  -1   4  -7 3740.09 222.399  48
  -1   4  -7 4247.71 232.182  49
  -1   4  -7 4008.56 239.149  47
  -1   4  -7 4152.13 233.880  23
  -1   4  -7 4086.77 240.300  22
  -1   4  -7 3862.31 239.242  37
  -1   4  -7 4540.89 248.963  45
  -1   4  -8 12757.8 584.766  28
  -1   4  -8 12293.9 575.104  30
  -1   4  -8 11740.1 568.536  49
  -1   4  -8 10936.6 561.877  48
  -1   4  -8 11729.1 576.265  33
  -1   4  -8 11937.7 572.569  39
  -1   4  -8 12905.0 586.259  37
  -1   4  -8 12210.7 579.203  40
  -1   4  -8 11249.0 569.817  23
  -1   4  -8 12528.2 582.064  22
  -1   4  -8 11985.9 582.462  45
  -1   4  -9 1900.25 134.117  22
  -1   4  -9 2063.87 137.305  45
  -1   4  -9 1949.57 134.718  28
  -1   4  -9 1763.44 125.290  30
  -1   4  -9 1618.83 130.859  40
  -1   4  -9 1957.97 138.129  37
  -1   4  -9 1857.73 128.472  39
  -1   4 -10 3052.24 166.137  28
  -1   4 -10 2599.46 155.760  30
  -1   4 -10 3305.10 164.130  40
  -1   4 -10 2548.85 156.200  39
   1  -3 -14 206.741 32.2746  48
   1  -3 -13 6263.91 317.725  37
   1  -3 -13 6795.42 327.799  42
   1  -3 -12-16.9742 47.9754  42
   1  -3 -12 42.6134 57.7096  48
   1  -3 -12-4.51998 34.7681  50
   1  -3 -12-49.0077 40.0113  37
   1  -3 -12 6.42733 52.4732  35
   1  -3 -11 1216.00 104.989  37
   1  -3 -11 1306.67 118.351  35
   1  -3 -11 1314.42 111.416  16
   1  -3 -11 1099.64 109.459  48
   1  -3 -10 137.477 51.4111  39
   1  -3 -10 172.205 62.0974  21
   1  -3 -10 152.040 56.8102  16
   1  -3 -10 154.303 95.6277   8
   1  -3 -10 205.749 62.9411  35
   1  -3 -10 146.307 56.2238  37
   1  -3  -9 829.744 80.7073  39
   1  -3  -9 885.580 95.5230  21
   1  -3  -9 1072.57 94.4615  16
   1  -3  -9 671.185 86.1248  37
   1  -3  -9 739.718 91.1012  35
   1  -3  -9 901.978 154.216   8
   1  -3  -8 508.189 75.3560  21
   1  -3  -7 20712.4 1020.96   9
   1  -3  -7 19507.2 1051.06  11
   1  -3  -6 3112.39 236.452   9
   1  -3  -6 2959.27 197.099   3
   1  -3  -6 3186.44 262.031  11
   1  -3  -5 25409.2 1244.37  11
   1  -3  -4 1329.61 137.927   9
   1  -3  -3 734.357 110.311  11
  -1   3   3 805.178 97.6109   2
  -1   3   2 2218.09 174.389   2
   1  -3  -2 2611.40 183.311  11
  -1   3   1 39096.2 1716.42  10
  -1   3   1 37527.5 1768.84   2
   1  -3  -1 39669.3 1765.78  11
  -1   3   0 10935.0 516.818  10
   1  -3   0 10935.6 533.366  11
  -1   3  -1 29658.4 1364.97  10
  -1   3  -1 30830.2 1382.13   2
   1  -3   1 29645.9 1345.49  11
  -1   3  -2 486.914 92.2430  10
  -1   3  -3 2197.33 189.850  10
  -1   3  -4 2031.12 219.794   7
  -1   3  -4 2427.09 215.868  10
  -1   3  -5 10888.9 633.580  10
  -1   3  -6 6444.09 331.789  28
  -1   3  -6 6440.29 327.116  47
  -1   3  -6 6850.47 327.441  23
  -1   3  -6 5989.68 327.064  22
  -1   3  -6 6445.67 331.876  37
  -1   3  -6 6107.98 325.207  33
  -1   3  -7 4303.94 238.481  33
  -1   3  -7 4015.68 228.792  29
  -1   3  -7 4090.01 233.516  30
  -1   3  -7 4097.10 240.446  28
  -1   3  -7 4065.59 233.377  23
  -1   3  -7 4167.47 238.585  22
  -1   3  -7 4370.51 234.201  48
  -1   3  -7 4218.49 236.402  49
  -1   3  -7 4245.17 239.302  47
  -1   3  -7 4414.60 237.856  42
  -1   3  -7 4137.20 241.152  37
  -1   3  -8 2372.06 161.989  28
  -1   3  -8 2567.34 157.917  30
  -1   3  -8 2339.08 156.944  33
  -1   3  -8 2010.62 158.135  40
  -1   3  -8 2310.42 156.699  39
  -1   3  -8 2383.72 166.892  37
  -1   3  -8 2231.88 152.382  23
  -1   3  -8 2339.81 159.646  22
  -1   3  -8 2338.46 156.835  42
  -1   3  -8 2504.53 165.214  45
  -1   3  -8 2624.10 162.015  49
  -1   3  -8 2254.37 152.091  48
  -1   3  -9 29.6944 81.9708  40
  -1   3  -9 297.223 63.4126  39
  -1   3  -9 265.775 59.1960  33
  -1   3  -9 267.484 57.5992  30
  -1   3  -9 463.158 70.8179  28
  -1   3  -9 289.870 70.6584  37
  -1   3  -9 102.693 49.3128  23
  -1   3  -9 331.493 64.2139  22
  -1   3  -9 254.903 57.2968  48
  -1   3  -9 324.245 61.9992  49
  -1   3  -9 270.636 64.4850  45
  -1   3  -9 221.540 55.6251  42
  -1   3 -10-14.1758 41.5013  33
  -1   3 -10 44.2930 45.0728  30
  -1   3 -10-89.0175 59.7622  28
  -1   3 -10-36.0063 38.3614  23
  -1   3 -10 84.9333 49.9010  39
  -1   3 -10 159.195 65.7456  40
  -1   3 -10 39.4099 41.3329  49
  -1   3 -10 9.65416 43.6127  48
  -1   3 -10 5.02951 42.8674  45
  -1   3 -11 881.958 72.5973  39
   1  -2 -14 878.792 62.3780  49
   1  -2 -14 1063.40 64.2108  48
   1  -2 -13 2727.52 155.162  37
   1  -2 -13 3044.91 167.167  48
   1  -2 -12 75.6961 56.9921  35
   1  -2 -12-32.0165 48.6517  37
   1  -2 -12 42.9721 57.7084  48
   1  -2 -12 10.1161 43.3327  42
   1  -2 -11 273.230 48.4699  50
   1  -2 -11 226.951 70.8661  48
   1  -2 -11 276.310 62.0660  39
   1  -2 -11 226.165 60.3532  42
   1  -2 -11 247.945 62.6527  37
   1  -2 -11 284.955 73.6965  35
   1  -2 -10 94.8221 55.1433  39
   1  -2 -10 61.9383 56.2189  35
   1  -2 -10 145.895 61.0270  37
   1  -2  -9 12120.9 684.380   8
   1  -2  -9 12234.9 584.711  35
   1  -2  -9 11158.7 578.039  37
   1  -2  -9 11834.5 570.320  39
   1  -2  -9 12497.2 584.195  21
   1  -2  -8 1112.89 91.2787  39
   1  -2  -8 1134.75 156.373   8
   1  -2  -8 1316.24 154.545   7
   1  -2  -8 970.901 91.3967  19
   1  -2  -8 1140.53 100.452  21
   1  -2  -8 1033.48 96.1379  35
   1  -2  -7 21423.0 1095.44  11
   1  -2  -7 21487.8 966.938  15
   1  -2  -6 1148.80 140.982   9
   1  -2  -6 1364.27 164.319  11
   1  -2  -5 22.2454 60.8978   9
   1  -2  -5 68.3515 81.9760  11
   1  -2  -4 270.809 85.9361  11
   1  -2  -3 26402.4 1218.89   9
  -1   2   2 184.480 60.0339   2
  -1   2   1 39241.9 1803.95   2
   1  -2  -1 41139.6 1804.39  11
   1  -2   0 171.410 55.4351  11
  -1   2  -1 7416.33 363.545  10
  -1   2  -1 7320.31 370.230   2
   1  -2   1 6962.89 344.282  11
  -1   2  -2 782.209 92.3570  10
   1  -2   2 544.051 42.7729  11
  -1   2  -3 22194.6 1031.95  10
  -1   2  -3 20663.4 1036.00   7
  -1   2  -4 756.608 130.422   7
  -1   2  -4 794.900 132.592  10
   1  -2   4 785.661 81.9407   3
  -1   2  -5 22398.0 1104.49  10
  -1   2  -5 21174.0 1087.02   7
  -1   2  -6 3264.80 278.837   7
  -1   2  -7 8972.06 455.486  28
  -1   2  -7 9637.25 454.261  47
  -1   2  -7 8662.85 451.458  48
  -1   2  -7 8767.43 450.449  22
  -1   2  -7 9546.55 451.130  23
  -1   2  -7 9741.84 456.076  42
  -1   2  -7 9460.08 450.651  30
  -1   2  -8 780.840 72.8978  29
  -1   2  -8 786.460 79.8343  30
  -1   2  -8 683.188 81.5745  33
  -1   2  -8 743.603 85.7175  28
  -1   2  -8 704.645 83.1639  48
  -1   2  -8 770.050 85.1836  22
  -1   2  -8 676.795 76.4985  23
  -1   2  -8 690.676 84.1425  42
  -1   2  -8 701.880 82.5987  39
  -1   2  -8 413.412 85.4113  40
  -1   2  -9 542.287 70.8576  30
  -1   2  -9 388.059 65.4074  33
  -1   2  -9 455.108 72.1180  28
  -1   2  -9 537.656 76.4778  39
  -1   2  -9 575.165 72.1236  23
  -1   2  -9 544.425 74.6167  22
  -1   2  -9 667.446 79.8906  42
  -1   2  -9 625.397 77.1331  45
  -1   2  -9 601.288 77.8564  48
  -1   2  -9 620.621 80.4931  49
  -1   2 -10 1232.41 103.986  40
  -1   2 -10 861.802 93.6571  39
  -1   2 -10 1016.94 106.199  37
  -1   2 -10 1066.08 91.9949  30
  -1   2 -10 769.761 86.6036  28
  -1   2 -10 885.410 86.7617  23
  -1   2 -10 1105.32 90.2871  33
  -1   2 -10 1140.61 96.9532  42
  -1   2 -10 984.041 89.6303  45
  -1   2 -10 814.827 91.0266  49
  -1   2 -10 965.823 93.1570  48
  -1   2 -11 5435.74 281.176  39
  -1   2 -11 5834.06 293.180  37
  -1   2 -11 5155.25 277.820  48
  -1   2 -11 5329.92 278.254  49
   1  -1 -14 128.250 21.1596  48
   1  -1 -13 59.9772 37.3371  37
   1  -1 -13 47.4250 41.1078  48
   1  -1 -12 315.275 49.3612  42
   1  -1 -12 259.808 57.5412  37
   1  -1 -12 295.230 58.2627  39
   1  -1 -12 352.512 69.4729  48
   1  -1 -11 3686.53 208.359  42
   1  -1 -11 3480.64 220.859  35
   1  -1 -11 3285.40 210.506  39
   1  -1 -11 3727.90 220.253  37
   1  -1 -11 4162.56 230.203  48
   1  -1 -10 2803.26 178.223  42
   1  -1 -10 2858.13 181.624  39
   1  -1 -10 3158.71 194.221  37
   1  -1 -10 2839.78 192.290  35
   1  -1  -9 18464.8 828.991  39
   1  -1  -9 17031.8 921.182   8
   1  -1  -9 17771.7 827.500  19
   1  -1  -9 16918.6 829.744  16
   1  -1  -9 17821.4 829.106  21
   1  -1  -9 17775.5 838.943  37
   1  -1  -9 17737.3 836.017  35
   1  -1  -8 2101.22 152.507  35
   1  -1  -8 2271.37 161.546  37
   1  -1  -8 2284.02 151.000  30
   1  -1  -8 2519.01 225.347   8
   1  -1  -8 2261.10 223.897   7
   1  -1  -8 2469.35 154.091  46
   1  -1  -8 2357.13 151.065  39
   1  -1  -8 2700.13 155.782  19
   1  -1  -8 2443.68 157.087  16
   1  -1  -8 2292.85 154.348  21
   1  -1  -7 2517.32 150.812  16
   1  -1  -7 2484.62 146.755  15
   1  -1  -7 2673.20 223.636  11
   1  -1  -7 2385.44 214.455   8
   1  -1  -7 2408.84 222.265   7
   1  -1  -6 565.287 58.7777  15
   1  -1  -6 647.506 104.686   8
   1  -1  -6 481.659 102.575  11
   1  -1  -5 8965.02 444.054   3
   1  -1  -5 10080.5 440.881   1
   1  -1  -4 4433.04 282.670  11
   1  -1  -4 4741.35 235.936   1
   1  -1  -4 4778.48 278.099   9
   1  -1  -3 49399.9 2218.81  11
  -1   1   2 4413.73 230.944  12
   1  -1  -2 4419.40 242.605   9
  -1   1   1 48652.2 2169.61  12
   1  -1  -1 49397.3 2169.68   9
   1  -1   0 681.476 57.1512   9
  -1   1  -1 5641.36 240.321  12
   1  -1   1 4143.01 205.040   9
  -1   1  -2 1121.57 88.0958  12
  -1   1  -3 26494.7 1231.62   7
   1  -1   4 553.044 53.4468   1
  -1   1  -4 633.200 101.555   7
  -1   1  -5 29941.0 1420.43   7
  -1   1  -6 46.8345 75.2733   7
  -1   1  -6 99.6248 97.5795  10
  -1   1  -7 215.114 113.674  10
  -1   1  -8 859.188 93.8768  37
  -1   1  -8 978.710 86.3210  30
  -1   1  -8 750.566 80.8774  28
  -1   1  -8 895.558 82.2196  23
  -1   1  -8 876.386 84.3137  22
  -1   1  -8 918.849 93.1252  48
  -1   1  -8 802.094 85.1726  39
  -1   1  -8 811.669 85.9061  42
  -1   1  -9 12329.5 586.197  42
  -1   1  -9 12093.4 588.373  48
  -1   1  -9 11965.6 578.605  23
  -1   1  -9 11461.0 575.009  22
  -1   1  -9 12714.1 596.400  37
  -1   1  -9 12740.9 589.825  39
  -1   1  -9 11734.9 576.029  40
  -1   1  -9 12618.7 582.351  30
  -1   1  -9 11685.1 575.602  28
  -1   1 -10 1167.49 107.372  42
  -1   1 -10 946.652 93.5201  45
  -1   1 -10 1221.48 111.892  48
  -1   1 -10 1262.86 114.210  49
  -1   1 -10 1163.31 99.3407  23
  -1   1 -10 1051.18 111.892  37
  -1   1 -10 1259.34 111.594  39
  -1   1 -10 1166.95 95.8248  28
  -1   1 -10 1098.61 98.6352  33
  -1   1 -10 1219.73 105.250  30
  -1   1 -11 8056.30 420.301  23
  -1   1 -11 8760.80 435.320  48
  -1   1 -11 9355.04 439.527  49
  -1   1 -11 8512.06 429.326  42
  -1   1 -11 8766.64 433.629  39
  -1   1 -11 9479.71 443.906  37
  -1   1 -12 945.379 83.7575  49
  -1   1 -12 937.638 84.1945  48
   1   0 -13 427.406 48.1327  37
   1   0 -13 405.387 42.8609  49
   1   0 -12 2688.04 162.644  39
   1   0 -12 2894.22 168.128  37
   1   0 -11 3227.57 192.356  39
   1   0 -11 3384.36 199.556  37
   1   0 -11 2944.85 177.151  42
   1   0 -10 3784.83 219.732  39
   1   0 -10 3668.18 227.912  37
   1   0 -10 3604.38 209.623  42
   1   0  -9 2483.69 160.634  39
   1   0  -9 2246.17 152.079  42
   1   0  -9 2471.73 171.118  37
   1   0  -9 2314.89 155.833  19
   1   0  -8 11.5039 42.9609  19
   1   0  -8 39.4832 38.5922  21
   1   0  -8 30.2165 44.8189  30
   1   0  -8 87.9039 91.2700   7
   1   0  -8 69.1525 47.5552  16
   1   0  -8 82.1482 59.3333  37
   1   0  -8 98.5061 46.5775  46
   1   0  -7 2512.17 151.257  16
   1   0  -7 2342.66 150.055  15
   1   0  -7 2385.02 214.201   8
   1   0  -7 2406.94 232.292   7
   1   0  -6 2747.52 152.175  16
   1   0  -6 2588.70 152.521  15
   1   0  -6 2983.81 218.878   8
   1   0  -6 2833.43 232.018   7
   1   0  -5 16655.0 760.246  16
   1   0  -5 17290.0 830.728   8
   1   0  -5 16707.5 819.190  11
   1   0  -4 5350.81 286.190   8
   1   0  -4 5402.61 279.838  11
   1   0  -3 30555.4 1403.41  11
   1   0  -3 31153.9 1369.66   1
  -1   0   3 30762.3 1370.04  12
   1   0  -2 135.511 41.3606   1
  -1   0   2 211.088 43.2541  12
   1   0  -1 3182.32 168.486   1
  -1   0   1 3254.68 168.742  12
   1   0   0 1780.94 102.642   8
   1   0   1 54748.3 2409.88   1
   1   0   2 7734.26 357.291   1
  -1   0  -2 7340.60 356.743  12
  -1   0  -3 51196.1 2250.23  10
  -1   0  -3 49380.4 2190.32   8
  -1   0  -3 48274.4 2230.99   7
   1   0   3 51552.9 2209.05   1
  -1   0  -3 51761.0 2209.88  12
  -1   0  -4 511.438 43.0818   8
  -1   0  -4 338.406 89.0425  10
  -1   0  -4 547.730 84.1270   7
   1   0   4 512.649 47.6876   1
  -1   0  -5 723.805 58.0048   8
  -1   0  -5 618.479 98.3470   7
  -1   0  -5 560.303 111.085  10
  -1   0  -6 1805.15 170.732   7
  -1   0  -6 2464.67 221.064  10
  -1   0  -7 8482.82 502.513   7
  -1   0  -7 10011.8 577.495  10
  -1   0  -8 210.733 47.9504  30
  -1   0  -8 288.129 54.2717  42
  -1   0  -8 211.758 59.1670  37
  -1   0  -8 186.014 47.1422  23
  -1   0  -8 396.343 61.8815  39
  -1   0  -8 322.117 64.2841  48
  -1   0  -9 10359.4 501.518  42
  -1   0  -9 10900.4 508.942  48
  -1   0  -9 9971.91 485.007  22
  -1   0  -9 10295.8 492.920  23
  -1   0  -9 9411.79 484.116  40
  -1   0  -9 10134.2 506.704  37
  -1   0  -9 10685.2 503.167  39
  -1   0  -9 10661.6 495.992  30
  -1   0  -9 9509.68 486.185  32
  -1   0 -10 131.146 58.5051  42
  -1   0 -10 190.319 69.4810  37
  -1   0 -10 226.337 55.5827  23
  -1   0 -10 153.389 60.8934  39
  -1   0 -10 215.950 70.9957  48
  -1   0 -11 1804.14 137.188  42
  -1   0 -11 2034.46 147.264  48
  -1   0 -11 1923.50 130.824  23
  -1   0 -11 1923.89 141.551  39
  -1   0 -11 2019.71 145.000  37
  -1   0 -11 1850.71 122.739  33
  -1   0 -12 16.0243 32.3530  23
  -1   0 -12-23.2714 52.0887  49
  -1   0 -12 68.7259 57.3804  48
  -1   0 -12 86.4076 54.6174  37
  -1   0 -12 20.2299 45.7050  42
  -1   0 -13 1147.21 83.6612  49
  -1   0 -13 1075.14 83.5804  48
   1   1 -13 328.710 35.0533  48
   1   1 -12 5963.43 306.807  49
   1   1 -12 6633.55 316.740  48
   1   1 -12 6602.37 318.155  37
   1   1 -12 6251.89 313.079  39
   1   1 -11 1403.18 116.604  48
   1   1 -11 1507.74 115.171  39
   1   1 -11 1279.29 115.562  37
   1   1 -10 2154.24 156.797  48
   1   1 -10 2056.86 132.814  42
   1   1 -10 2154.35 152.433  39
   1   1 -10 2131.18 156.710  37
   1   1  -9 332.564 58.3302  42
   1   1  -9 309.962 62.0958  19
   1   1  -9 268.970 75.2723  37
   1   1  -9 298.390 68.9936  35
   1   1  -8 3524.80 211.605  35
   1   1  -8 3491.84 218.066  37
   1   1  -8 3958.14 212.735  30
   1   1  -8 3245.28 308.717   7
   1   1  -8 3469.58 209.713  40
   1   1  -8 3546.22 210.246  46
   1   1  -8 3544.35 201.891  19
   1   1  -8 3161.83 193.514  42
   1   1  -7 3106.47 200.680  40
   1   1  -7 3606.23 205.622  35
   1   1  -7 3588.28 213.349  37
   1   1  -7 3743.29 204.797  30
   1   1  -7 3055.74 288.442   7
   1   1  -7 3668.47 205.027  16
   1   1  -7 3844.71 206.796  46
   1   1  -7 3432.96 204.601  15
   1   1  -6 21978.0 962.003  16
   1   1  -6 20425.4 962.894  15
   1   1  -6 20435.6 1070.63   7
   1   1  -5 7014.11 326.933  16
   1   1  -5 6183.10 358.706  11
   1   1  -5 6612.21 330.075  15
   1   1  -5 6966.35 420.742   7
   1   1  -5 6850.98 386.480   8
   1   1  -4 16532.7 798.599  11
   1   1  -4 17550.2 821.239   8
   1   1  -3 947.090 72.9463   1
   1   1  -3 1161.81 108.177   8
   1   1  -2 406.497 51.5508   1
  -1  -1   2 345.729 46.2428   3
   1   1  -2 289.458 67.6628   8
   1   1  -1 20898.3 934.888   1
  -1  -1   1 20699.0 933.617   3
  -1  -1   0 7303.37 347.845   3
   1   1   1 17990.8 812.411   1
   1   1   2 26145.4 1200.13   1
  -1  -1  -2 27726.5 1201.19   3
   1   1   3 9046.33 435.488   1
  -1  -1  -3 9613.39 435.712   3
  -1  -1  -4 27.3701 39.8677   7
  -1  -1  -4-17.9710 65.9789  10
  -1  -1  -4 7.37460 31.2637   9
   1   1   4-19.5223 33.4337   1
  -1  -1  -5 13860.1 601.817   7
  -1  -1  -5 15009.7 585.533   9
  -1  -1  -5 14468.1 661.348  10
  -1  -1  -6 269.664 62.7044   7
  -1  -1  -6 287.276 97.2076  10
  -1  -1  -6 210.055 40.5960  16
  -1  -1  -7 19767.2 993.722  10
  -1  -1  -7 18397.8 905.181   7
  -1  -1  -8 2396.24 256.256  10
  -1  -1  -9 10845.8 523.421  32
  -1  -1  -9 11259.6 530.162  30
  -1  -1  -9 10593.4 524.653  50
  -1  -1  -9 11049.4 528.529  23
  -1  -1  -9 11164.8 539.013  35
  -1  -1  -9 10934.6 539.948  37
  -1  -1  -9 10972.5 519.853  40
  -1  -1  -9 11371.9 538.266  42
  -1  -1 -10 211.624 51.2253  50
  -1  -1 -10 101.815 48.5396  23
  -1  -1 -10 162.230 57.8308  37
  -1  -1 -10 168.142 59.4796  42
  -1  -1 -10 147.927 46.2187  32
  -1  -1 -11 940.525 82.7590  50
  -1  -1 -11 1063.71 93.6859  23
  -1  -1 -11 1024.00 103.505  42
  -1  -1 -11 1218.32 108.709  37
  -1  -1 -11 893.619 83.9037  33
  -1  -1 -12 99.4767 46.2822  23
  -1  -1 -12 89.1099 52.7536  42
  -1  -1 -12 53.8892 57.7755  49
  -1  -1 -12 6.09063 52.7818  37
  -1  -1 -13 5394.44 273.866  42
  -1  -1 -13 5471.58 280.543  49
  -1  -1 -14 70.6449 28.4656  49
   1   2 -12 1962.04 112.977  39
   1   2 -12 1870.66 115.079  37
   1   2 -12 1762.50 108.161  48
   1   2 -11 190.314 55.1942  39
   1   2 -11 91.0030 55.1257  37
   1   2 -11 127.760 51.1515  48
   1   2 -10 433.741 72.7585  39
   1   2 -10 265.284 66.9960  48
   1   2 -10 485.261 82.1824  37
   1   2  -9 36.8465 57.8287  48
   1   2  -9 16.0423 59.3849  37
   1   2  -8 9493.95 458.149  28
   1   2  -8 9337.61 451.955  31
   1   2  -8 7931.47 576.881   7
   1   2  -8 9496.55 452.248  19
   1   2  -8 8696.51 455.778  40
   1   2  -8 9348.56 462.243  35
   1   2  -7 3295.62 194.517  35
   1   2  -7 3452.75 189.227  31
   1   2  -7 2879.36 188.168  28
   1   2  -7 3519.74 197.506  30
   1   2  -7 2945.13 292.442   7
   1   2  -7 3153.84 195.324  15
   1   2  -7 3169.65 195.332  22
   1   2  -7 3262.94 187.417  19
   1   2  -7 3219.14 194.634  46
   1   2  -6 10786.4 530.210  15
   1   2  -6 12005.1 663.817   7
   1   2  -5 4514.99 345.472   7
   1   2  -5 5036.43 253.317  16
   1   2  -4 105.416 88.5058   7
   1   2  -4 105.604 40.2160  11
  -1  -2   3 1664.45 105.114   3
  -1  -2   2 28888.0 1296.54   3
   1   2  -1 19178.6 879.572   1
  -1  -2   1 19271.9 877.893   3
  -1  -2   0 58466.4 2585.49   3
   1   2   1 22265.9 1011.05   1
   1   2   2 2929.52 143.318   7
   1   2   2 3408.44 181.171   1
  -1  -2  -2 3253.20 175.957   3
   1   2   3 54.3628 56.9597   1
  -1  -2  -3 65.9532 47.1392   3
  -1  -2  -4 10469.3 493.995   3
  -1  -2  -4 10503.2 524.681  10
  -1  -2  -5 6519.99 310.442   3
  -1  -2  -5 5985.41 365.328  10
  -1  -2  -6 15028.2 661.541   9
  -1  -2  -6 14762.2 720.654  10
  -1  -2  -7 11815.4 554.782  16
  -1  -2  -7 12382.8 673.192  10
  -1  -2  -7 12115.4 591.862   9
  -1  -2  -8 2337.49 142.710  16
  -1  -2  -8 2221.94 236.645  10
  -1  -2  -9 590.008 75.9373  37
  -1  -2  -9 549.209 72.5906  35
  -1  -2  -9 607.380 72.5439  50
  -1  -2  -9 665.805 85.7952  48
  -1  -2  -9 737.411 69.5164  32
  -1  -2  -9 654.006 75.9669  39
  -1  -2 -10 161.174 61.7627  42
  -1  -2 -10 233.503 50.6993  32
  -1  -2 -10 231.886 59.8649  39
  -1  -2 -10 305.915 61.4228  50
  -1  -2 -10 203.538 65.3530  48
  -1  -2 -10 200.349 61.4974  37
  -1  -2 -10 202.891 64.5689  35
  -1  -2 -10 265.773 46.7381  18
  -1  -2 -11 3543.60 211.354  50
  -1  -2 -11 3712.68 228.980  48
  -1  -2 -11 3791.31 215.564  23
  -1  -2 -11 4040.81 229.670  42
  -1  -2 -11 3683.55 222.116  37
  -1  -2 -11 3769.73 226.852  39
  -1  -2 -12 1489.16 107.915  50
  -1  -2 -12 1665.05 133.995  48
  -1  -2 -12 1682.39 118.318  23
  -1  -2 -12 1539.83 127.124  42
  -1  -2 -12 1750.30 127.790  37
  -1  -2 -13 5534.89 285.985  42
  -1  -2 -13 5487.24 289.228  48
  -1  -2 -14 206.885 38.3687  42
   1   3 -11 134.540 46.9317  39
   1   3 -11 75.2502 38.3455  48
   1   3 -10 6846.23 359.003  39
   1   3 -10 7240.65 356.657  48
   1   3  -9 662.757 97.8661  40
   1   3  -9 39.4270 54.2347  48
   1   3  -8 15156.8 707.691  46
   1   3  -8 13063.1 844.814   7
   1   3  -8 15147.1 695.678  31
   1   3  -8 14420.3 702.653  28
   1   3  -8 14472.5 691.032  19
   1   3  -8 15578.0 716.341  37
   1   3  -7-5.27657 40.0677  19
   1   3  -7-26.0189 52.8041  35
   1   3  -7 67.2118 58.8760  37
   1   3  -7-11.1631 41.5497  31
   1   3  -7-84.6754 69.4916  28
   1   3  -7-82.5277 114.167   7
   1   3  -7 6.70187 59.1438  22
   1   3  -7 52.5965 47.1705  45
   1   3  -7 58.2091 53.9742  46
   1   3  -6 1552.22 219.116   7
   1   3  -6 1708.93 131.927  28
   1   3  -6 1956.51 134.091  30
   1   3  -6 1847.05 134.214  22
   1   3  -6 2261.85 136.667  35
   1   3  -6 1777.90 134.963  37
   1   3  -6 1858.34 129.678  46
   1   3  -5 229.222 53.2752  15
   1   3  -5 196.004 116.582   7
   1   3  -4 16000.6 753.239  15
   1   3  -4 18050.6 879.825   7
   1   3  -3 508.169 82.2548   2
  -1  -3   3 493.239 64.7843   3
  -1  -3   2 29624.6 1347.51   3
   1   3  -2 29786.5 1402.64   7
   1   3  -1 1146.57 129.627   7
  -1  -3   1 819.668 93.9901   3
  -1  -3   0 9162.73 469.152   3
   1   3   0 9714.32 479.614   7
   1   3   1 67.1217 58.9580   7
   1   3   2 18557.3 836.956   7
  -1  -3  -3 12332.2 593.732   3
  -1  -3  -4 27291.0 1253.20   3
  -1  -3  -4 27755.0 1257.04  10
  -1  -3  -5 11551.4 594.397  10
  -1  -3  -5 12389.6 567.819   3
   1   3   5 11251.5 577.534   2
  -1  -3  -6 11215.5 606.669  10
   1   3   6 10637.4 549.326   2
  -1  -3  -6 12435.8 547.611   3
  -1  -3  -7 3031.41 167.147  16
  -1  -3  -7 3361.62 261.672  10
  -1  -3  -7 3355.89 223.808   9
  -1  -3  -8 444.830 79.1906   9
  -1  -3  -8 632.560 134.100  10
  -1  -3  -8 464.310 55.1175  16
  -1  -3  -9 4187.01 241.180  35
  -1  -3  -9 4274.97 241.821  39
  -1  -3  -9 4540.80 241.710  37
  -1  -3  -9 4572.09 239.087  16
  -1  -3  -9 4411.40 247.736  48
  -1  -3 -10 8271.77 428.266  35
  -1  -3 -10 8242.34 412.140  32
  -1  -3 -10 8240.66 433.532  48
  -1  -3 -10 8740.99 427.895  50
  -1  -3 -10 8516.97 425.086  37
  -1  -3 -10 9166.83 432.968  39
  -1  -3 -11 5697.30 288.794  18
  -1  -3 -11 5774.35 304.109  50
  -1  -3 -11 5348.63 309.437  48
  -1  -3 -11 5755.87 303.714  37
  -1  -3 -12 3531.45 208.700  23
  -1  -3 -12 3780.78 212.723  50
  -1  -3 -12 3918.49 228.049  48
  -1  -3 -12 3971.73 226.166  42
  -1  -3 -12 3508.74 209.545  37
  -1  -3 -13 1692.66 111.181  23
  -1  -3 -13 1586.03 121.980  42
  -1  -3 -13 1729.80 126.927  48
  -1  -3 -14 36.6061 38.3001  42
  -1  -3 -14 81.3550 42.2945  48
  -1  -3 -14-20.5370 40.3929  49
  -1  -3 -15 79.1157 18.1403  49
   1   4 -11 549.159 53.8205  37
   1   4 -10 8038.07 395.343  37
   1   4  -9 236.955 63.3278  37
   1   4  -9 193.938 53.6923  48
   1   4  -8 1351.23 100.881  31
   1   4  -8 1331.20 112.658  46
   1   4  -8 1087.06 102.942  48
   1   4  -8 1282.75 115.313  37
   1   4  -7-44.4406 62.1432  37
   1   4  -7 33.9016 45.0799  31
   1   4  -7-20.8206 71.3150  28
   1   4  -7-35.4507 60.7392  22
   1   4  -7 9.98632 35.8930  19
   1   4  -7 22.6605 41.8868  20
   1   4  -7-29.3983 98.5294   7
   1   4  -7-52.7403 52.9059  46
   1   4  -6 3026.94 190.151  45
   1   4  -6 2987.75 195.117  37
   1   4  -6 3122.74 198.509  15
   1   4  -6 2997.05 309.628   7
   1   4  -6 3374.37 187.203  31
   1   4  -6 3076.74 196.956  28
   1   4  -6 3365.51 195.953  30
   1   4  -6 3191.47 191.220  46
   1   4  -6 3147.34 183.534  20
   1   4  -5 731.644 162.726   7
   1   4  -5 653.549 81.0859  22
   1   4  -5 943.195 89.5051  15
   1   4  -5 860.840 83.6294  47
   1   4  -4 21454.2 980.760  15
   1   4  -3 581.452 137.411   7
   1   4  -3 593.954 65.9503  15
   1   4  -3 748.659 88.3282   2
  -1  -4   3 544.536 73.8996   3
   1   4  -2 21453.3 1058.65   7
  -1  -4   2 21390.4 999.309   3
   1   4  -2 20830.4 1005.27   2
   1   4  -1-13.0215 81.2578   7
  -1  -4   1-18.1787 59.3855   3
   1   4  -1 59.2664 63.9675   2
   1   4   0 62.9382 77.5689   7
  -1  -4   0 9.38223 64.4569   3
   1   4   1 32.3370 59.8051   7
  -1  -4  -1 66.6719 74.2062   3
   1   4   2 30166.4 1344.79   7
  -1  -4  -2 28990.3 1374.60   3
  -1  -4  -3 2552.59 187.656   3
  -1  -4  -4 21593.0 1015.84  10
  -1  -4  -4 23348.1 1048.70   3
  -1  -4  -5 1058.62 112.778  10
  -1  -4  -5 1465.69 123.038   3
   1   4   5 1302.23 133.371   2
  -1  -4  -6 2708.27 211.976  10
  -1  -4  -6 3255.05 197.897   3
   1   4   6 2982.62 204.426   2
  -1  -4  -7 1979.00 188.250  10
  -1  -4  -7 2049.52 141.532   3
  -1  -4  -7 2047.12 119.193  16
  -1  -4  -8 10201.6 491.202  16
  -1  -4  -8 10969.2 574.175   9
  -1  -4  -8 10803.8 598.694  10
  -1  -4  -9 4458.99 242.267  48
  -1  -4  -9 4093.48 228.123  16
  -1  -4  -9 4223.66 227.145  34
  -1  -4  -9 4197.10 234.039  35
  -1  -4  -9 4740.78 304.443   9
  -1  -4 -10 10452.9 498.945  32
  -1  -4 -10 10618.3 500.542  34
  -1  -4 -10 10336.4 511.547  35
  -1  -4 -10 10290.7 506.708  16
  -1  -4 -10 10806.6 518.870  48
  -1  -4 -11 985.574 98.4836  35
  -1  -4 -11 1108.72 104.924  50
  -1  -4 -11 1059.20 108.687  48
  -1  -4 -11 1187.14 112.153  42
  -1  -4 -12 902.484 81.2560  18
  -1  -4 -12 1072.18 106.219  48
  -1  -4 -13 36.7055 41.4554  23
  -1  -4 -13 5.77444 52.8852  48
  -1  -4 -13-9.90862 40.9008  50
  -1  -4 -14 839.157 75.7155  49
  -1  -4 -14 771.313 72.0961  42
  -1  -4 -15 1238.88 73.2572  49
  -1  -4 -15 1280.10 72.1801  42
   1   5 -10 1656.92 104.807  37
   1   5 -10 1696.23 106.170  39
   1   5  -9 171.373 53.4581  37
   1   5  -9 156.327 51.3132  39
   1   5  -8 121.051 38.5483  48
   1   5  -8 102.831 53.8670  37
   1   5  -7 1084.45 94.5761  31
   1   5  -7 1475.49 126.929  28
   1   5  -7 1268.02 205.082   7
   1   5  -7 1071.07 115.252  40
   1   5  -7 1204.51 110.282  37
   1   5  -7 1125.11 96.4106  20
   1   5  -7 1106.49 103.145  46
   1   5  -7 1072.63 93.1422  48
   1   5  -6 5754.40 303.044  46
   1   5  -6 5399.47 293.686  48
   1   5  -6 5916.14 312.366  22
   1   5  -6 5818.49 297.374  31
   1   5  -6 5480.74 309.522  28
   1   5  -6 5206.98 446.198   7
   1   5  -6 5882.30 309.154  37
   1   5  -6 5838.77 299.364  20
   1   5  -6 5547.92 307.120  45
   1   5  -5 1636.33 123.522  37
   1   5  -5 1570.60 121.615  44
   1   5  -5 1626.30 125.270  45
   1   5  -5 1848.97 130.978  15
   1   5  -5 1700.30 131.822  22
   1   5  -5 1623.34 120.592  46
   1   5  -5 1658.18 126.664  47
   1   5  -5 1595.04 115.790  20
   1   5  -5 1650.99 230.404   7
   1   5  -4 14394.9 678.351  15
   1   5  -3 2568.81 154.670  15
   1   5  -3 2680.25 193.699   2
   1   5  -3 2242.55 247.619   7
   1   5  -2 531.415 63.4060  15
   1   5  -2 712.860 142.830   7
  -1  -5   2 593.211 90.8596   3
   1   5  -2 716.748 103.486   2
   1   5  -1 32.4874 86.6574   7
   1   5  -1 12.4363 69.7533   2
  -1  -5   1 34.8523 68.1929   3
   1   5   0 25166.7 1199.18   7
  -1  -5   0 24722.0 1186.29   3
   1   5   0 24685.4 1193.39   2
   1   5   1 430.136 92.9227   7
  -1  -5  -1 391.958 98.2177   3
  -1  -5  -2 31682.8 1594.64   3
   1   5   2 32562.2 1606.22   2
   1   5   3 1328.92 158.633   2
  -1  -5  -4 9980.94 490.665  10
  -1  -5  -4 11492.4 562.915   3
   1   5   4 10878.5 575.818   2
  -1  -5  -5 571.045 75.6594  10
   1   5   5 885.596 129.622   2
  -1  -5  -5 738.180 110.621   3
  -1  -5  -6 12722.0 660.131  10
  -1  -5  -6 14653.1 685.036   3
   1   5   6 13293.2 691.005   2
  -1  -5  -7 91.7056 55.2446  10
  -1  -5  -7 9.96101 42.2463   3
   1   5   7 10.9750 44.5630   2
  -1  -5  -8 16680.4 776.831  16
  -1  -5  -8 18814.8 897.664   9
  -1  -5  -9 56.6614 41.9429  48
  -1  -5  -9 20.6944 37.7790  34
  -1  -5  -9 62.9678 36.1143  16
  -1  -5  -9 52.1573 73.7329   9
  -1  -5 -10 3365.82 200.085  48
  -1  -5 -10 3143.55 187.263  16
  -1  -5 -10 3222.50 190.571  34
  -1  -5 -10 3301.97 194.726  35
  -1  -5 -11 352.481 71.4545  48
  -1  -5 -11 431.637 60.3732  34
  -1  -5 -11 430.092 65.2115  35
  -1  -5 -11 427.961 77.1322  42
  -1  -5 -12 177.078 63.1990  42
  -1  -5 -12 240.677 64.8530  48
  -1  -5 -12 225.221 61.7983  50
  -1  -5 -13 317.955 54.2985  23
  -1  -5 -13 371.862 63.9841  48
  -1  -5 -13 286.826 60.3099  50
  -1  -5 -13 422.262 72.5323  42
  -1  -5 -14 4039.21 216.242  50
  -1  -5 -14 4593.13 227.970  49
  -1  -5 -15 757.608 53.0581  49
   1   6 -10 49.3148 21.5532  39
   1   6  -9 690.515 64.6000  39
   1   6  -9 622.455 58.0326  37
   1   6  -8 2036.13 130.393  37
   1   6  -8 1925.05 138.969  40
   1   6  -7 7776.22 388.316  40
   1   6  -7 7415.05 378.954  37
   1   6  -7 7453.65 367.073  31
   1   6  -6 8789.78 432.410  31
   1   6  -6 8654.47 619.024   7
   1   6  -6 8717.59 439.075  37
   1   6  -6 9147.17 452.117  22
   1   6  -6 8827.86 436.694  20
   1   6  -6 8850.43 436.932  46
   1   6  -5 3961.67 219.183  46
   1   6  -5 3758.89 229.582  47
   1   6  -5 4018.69 231.141  22
   1   6  -5 3709.92 230.716  28
   1   6  -5 3972.90 378.858   7
   1   6  -5 3744.28 220.368  37
   1   6  -5 3952.48 220.579  20
   1   6  -5 3787.31 222.880  44
   1   6  -4 2539.68 168.475  37
   1   6  -4 2960.67 179.734  15
   1   6  -4 2749.62 182.433  28
   1   6  -4 2859.34 182.166  22
   1   6  -4 2857.56 178.872  44
   1   6  -4 3074.53 188.410  45
   1   6  -4 2960.96 172.667  46
   1   6  -4 3168.79 185.413  47
   1   6  -3 275.685 58.8092  47
   1   6  -3 308.918 54.3262  15
   1   6  -3 242.953 56.9432  28
   1   6  -3 323.045 70.8864   2
   1   6  -3 239.910 59.8684  22
   1   6  -3 278.039 55.8037  44
   1   6  -3 393.005 128.833   7
  -1  -6   2 3387.82 246.094   3
   1   6  -2 3253.51 184.939  15
   1   6  -2 3118.99 243.903   2
   1   6  -2 3605.81 307.114   7
  -1  -6   1 10555.2 562.062   3
   1   6  -1 9923.25 474.862  15
   1   6  -1 9948.18 598.201   7
   1   6  -1 10502.9 567.813   2
   1   6   0 19290.8 965.114   7
   1   6   0 18820.3 956.250   2
  -1  -6   0 18615.6 949.487   3
   1   6   1 6452.63 399.779   7
   1   6   1 6203.03 413.036   2
  -1  -6  -1 7424.13 421.050   3
  -1  -6  -2 11223.4 617.823   3
   1   6   3 212.807 111.925   2
   1   6   4 726.151 138.851   2
  -1  -6  -4 677.030 122.443   3
   1   6   5 1799.42 194.450   2
  -1  -6  -5 2029.48 192.129   3
   1   6   6 18476.4 922.514   2
  -1  -6  -6 17685.6 904.461   3
   1   6   7 656.846 109.463   2
  -1  -6  -7 654.499 104.727   3
  -1  -6  -8 15198.8 701.613  16
  -1  -6  -8 15724.0 769.965   3
  -1  -6  -9 160.234 92.0256   9
  -1  -6  -9 180.831 42.3766  16
  -1  -6  -9 179.437 47.8949  34
  -1  -6  -9 161.931 47.9428  24
  -1  -6 -10 535.888 62.8498  16
  -1  -6 -10 538.385 110.193   9
  -1  -6 -10 542.493 70.0928  48
  -1  -6 -10 505.273 68.1719  34
  -1  -6 -11-24.4901 47.9849  48
  -1  -6 -11 55.6295 41.9759  34
  -1  -6 -12 6359.21 332.525  34
  -1  -6 -12 7185.12 358.627  42
  -1  -6 -12 6709.66 345.083  48
  -1  -6 -12 7059.23 358.031  50
  -1  -6 -13 83.2407 57.7400  42
  -1  -6 -13 179.216 58.5537  50
  -1  -6 -13 96.4784 43.4661  48
  -1  -6 -14 4929.99 248.237  23
  -1  -6 -14 5038.67 256.077  50
  -1  -6 -14 4927.57 255.205  49
  -1  -6 -14 5472.43 262.933  42
  -1  -6 -15 28.9249 19.4979  49
  -1  -6 -15 59.5618 26.5386  42
   1   7  -9 1921.76 107.595  39
   1   7  -9 2395.99 116.116  30
   1   7  -8 1625.72 109.702  39
   1   7  -8 1934.17 119.873  40
   1   7  -7 3568.89 207.816  40
   1   7  -6 1839.57 128.525  31
   1   7  -6 1957.81 133.758  37
   1   7  -6 1844.29 148.151  40
   1   7  -6 2306.26 154.660  22
   1   7  -6 2120.58 138.559  20
   1   7  -6 2057.76 131.993  46
   1   7  -5 587.504 72.3611  20
   1   7  -5 486.747 63.9184  37
   1   7  -5 373.773 65.7539  31
   1   7  -5 499.485 89.8008  28
   1   7  -5 463.469 82.0168  22
   1   7  -5 407.046 71.3611  44
   1   7  -5 421.851 59.0267  46
   1   7  -5 568.699 79.2324  47
   1   7  -4 1173.77 119.342  28
   1   7  -4 1503.70 119.489  22
   1   7  -4 1239.05 99.6602  46
   1   7  -4 1301.05 116.448  47
   1   7  -4 1302.44 110.617  44
   1   7  -4 1181.13 208.810   7
   1   7  -3 5866.14 306.849  15
   1   7  -3 5754.88 314.470  28
   1   7  -3 5992.28 467.253   7
   1   7  -3 5912.27 313.328  22
   1   7  -3 5681.75 310.779  47
   1   7  -3 6125.23 314.420  44
   1   7  -2 9667.10 553.440   2
   1   7  -2 9874.19 463.327  15
   1   7  -2 9663.55 470.483  28
   1   7  -2 9238.56 460.334  27
   1   7  -2 9630.00 625.025   7
   1   7  -2 9567.49 467.622  22
   1   7  -2 9509.54 468.482  47
  -1  -7   2 9602.37 544.319   3
   1   7  -1 11420.6 694.463   7
  -1  -7   1 12539.4 661.302   3
   1   7  -1 11713.5 555.035  15
   1   7  -1 12234.9 666.783   2
   1   7   0 9536.28 563.497   2
   1   7   0 10490.3 588.907   7
  -1  -7   0 8846.23 547.566   3
   1   7   1 1093.99 160.205   7
   1   7   1 1383.83 179.177   2
  -1  -7  -1 1544.53 174.942   3
  -1  -7  -2 36.4862 83.5511   3
   1   7   3 1079.98 163.344   2
  -1  -7  -3 1047.49 155.372   3
   1   7   4 20968.2 1080.85   2
   1   7   5 6526.32 440.577   2
  -1  -7  -5 6840.58 435.590   3
   1   7   6 19434.7 1005.26   2
  -1  -7  -6 19389.4 993.925   3
   1   7   7 2257.21 219.037   2
  -1  -7  -7 2458.10 221.913   3
  -1  -7  -8 655.070 75.7896  24
  -1  -7  -8 606.309 107.017   3
  -1  -7  -9 314.744 106.373   9
  -1  -7  -9 465.270 67.8550  34
  -1  -7  -9 423.154 64.7880  24
  -1  -7 -10 5698.06 307.940  16
  -1  -7 -10 6469.71 439.991   9
  -1  -7 -10 6621.68 327.066  34
  -1  -7 -10 6508.35 326.798  24
  -1  -7 -11 738.248 81.3037  34
  -1  -7 -12 11204.9 546.220  34
  -1  -7 -12 12120.1 565.676  42
  -1  -7 -13 627.570 76.7600  42
  -1  -7 -14 1823.35 108.354  23
  -1  -7 -14 1920.62 117.451  50
  -1  -7 -14 1710.52 107.401  49
  -1  -7 -14 1844.51 117.918  42
  -1  -7 -15 11.1697 23.9168  42
   1   8  -8 3530.34 98.3778  40
   1   8  -8 130.506 38.2580  30
   1   8  -7 1135.65 91.8321  40
   1   8  -6-21.7327 36.0896  20
   1   8  -5 2330.95 153.446  31
   1   8  -5 2858.21 178.964  22
   1   8  -5 2591.37 165.057  20
   1   8  -4 210.354 77.5857  28
   1   8  -4 161.304 61.1984  22
   1   8  -4 237.794 64.8492  44
   1   8  -4 237.238 66.0126  47
   1   8  -4 252.439 58.3317  20
   1   8  -3 9014.52 452.403  28
   1   8  -3 8615.45 445.706  22
   1   8  -3 8932.97 450.941  44
   1   8  -3 9148.16 452.155  47
   1   8  -2 1792.83 140.901  28
   1   8  -2 1921.77 134.038  27
   1   8  -2 2125.68 130.685  38
   1   8  -2 1934.75 139.797  22
   1   8  -2 1875.43 198.931   2
   1   8  -2 2166.22 145.973  47
   1   8  -1 6287.35 319.747  44
   1   8  -1 6000.60 304.042  38
  -1  -8   1 6358.03 415.451   3
   1   8  -1 5766.21 309.095  27
   1   8  -1 6126.19 316.878  28
   1   8  -1 5979.82 311.672  22
   1   8  -1 5932.17 414.515   2
   1   8  -1 5905.92 312.942  47
   1   8   0 1416.23 183.185   2
  -1  -8   0 1470.97 183.207   3
   1   8   0 1335.83 104.954  27
  -1  -8  -1 525.155 122.226   3
   1   8   1 398.426 118.216   2
  -1  -8  -2 3680.09 315.973   3
   1   8   2 4125.60 338.146   2
  -1  -8  -3 7482.52 504.660   3
   1   8   3 8229.29 526.826   2
   1   8   4 6488.12 455.704   2
  -1  -8  -5 11848.0 715.925   3
   1   8   5 13673.3 747.832   2
  -1  -8  -6 2189.03 139.516  24
  -1  -8  -6 1834.87 216.578   3
   1   8   6 2069.17 228.334   2
  -1  -8  -7 48.5137 44.6676  24
   1   8   7 173.705 92.1177   2
  -1  -8  -7 123.318 87.2029   3
  -1  -8  -8 1369.34 164.869   3
   1   8   8 1081.91 156.357   2
  -1  -8  -9 734.156 86.2616  24
  -1  -8 -10 7327.03 369.259  24
  -1  -8 -10 7364.52 368.184  34
  -1  -8 -11 2141.24 146.088  34
  -1  -8 -12 2992.49 174.091  34
  -1  -8 -12 2953.72 188.775  50
  -1  -8 -13 296.034 62.7148  50
  -1  -8 -13 385.201 62.7168  42
  -1  -8 -14 395.645 51.5563  42
  -1  -8 -15 288.038 29.9216  42
   1   9  -7 1081.56 61.7923  40
   1   9  -7 280.846 39.8802  30
   1   9  -5 6927.32 347.247  40
   1   9  -5 6804.66 336.998  20
   1   9  -4 47.5617 33.4848  31
   1   9  -4 35.2164 54.7154  22
   1   9  -4-6.15536 54.3323  44
   1   9  -4-12.4950 53.8038  47
   1   9  -4 33.6285 47.5344  20
   1   9  -3 12504.7 572.772  28
   1   9  -3 12125.4 565.497  22
   1   9  -3 10864.0 547.809  17
   1   9  -3 11762.2 568.768  47
   1   9  -2 73.5232 55.0152  22
   1   9  -2 156.204 74.4200  28
   1   9  -2 94.7059 56.0105  47
   1   9  -1 55.5224 56.3914  44
   1   9  -1 77.2330 50.6912  27
   1   9  -1 24.4531 59.1950  28
   1   9  -1 63.7612 41.2207  38
   1   9  -1 75.0582 50.0213  22
   1   9  -1 45.5876 53.5188  47
   1   9  -1 22.0610 71.4714   2
   1   9   0 220.644 48.9227  38
   1   9   0 268.534 62.1412  47
   1   9   0 207.841 55.4981  27
   1   9   0 231.398 59.0164  28
  -1  -9   0 271.736 100.399   3
   1   9   0 142.882 90.3585   2
   1   9   1 7543.67 384.525  27
   1   9   1 7560.22 517.420   2
  -1  -9  -1 8161.34 519.963   3
   1   9   2 1444.67 200.664   2
  -1  -9  -2 1071.02 179.366   3
  -1  -9  -3 20717.3 962.150  24
   1   9   3 21346.5 970.458  27
  -1  -9  -3 22563.1 1136.28   3
  -1  -9  -4 1947.84 133.045  24
   1   9   4 2138.52 139.696  27
   1   9   4 1975.94 134.451  25
   1   9   4 1999.87 244.651   2
  -1  -9  -5 818.400 85.4351  24
   1   9   5 940.633 88.7978  27
   1   9   5 1148.27 88.9525  25
   1   9   5 1329.53 193.197   2
  -1  -9  -5 1072.97 176.704   3
  -1  -9  -6 397.547 64.7010  24
   1   9   6 450.980 66.1052  27
  -1  -9  -6 590.403 135.906   3
   1   9   6 312.545 120.694   2
   1   9   7 3495.87 204.387  27
  -1  -9  -7 3924.75 216.222  24
  -1  -9  -7 3483.97 311.806   3
   1   9   8 3302.93 193.944  27
  -1  -9  -8 3483.23 205.025  24
   1   9   8 3491.52 302.134   2
  -1  -9  -8 2799.46 275.248   3
   1   9   9 12961.5 611.910  27
  -1  -9 -10 3063.91 186.484  34
  -1  -9 -10 2589.64 274.752   9
  -1  -9 -10 3078.19 189.116  24
  -1  -9 -11 3936.24 222.939  34
  -1  -9 -12-4.87641 42.6184  34
  -1  -9 -12 12.1913 50.8698  50
  -1  -9 -13 248.437 42.5837  34
  -1  -9 -13 271.376 52.7443  42
  -1  -9 -13 327.933 58.2173  50
  -1  -9 -14 1020.88 70.0070  42
  -1  -9 -14 947.777 73.0923  50
  -1  -9 -14 951.874 64.3751  18
   1  10  -6 346.901 41.0947  40
   1  10  -5 6566.60 317.491  40
   1  10  -4 50.3291 39.1510  20
   1  10  -3 1474.45 107.709  20
   1  10  -3 1252.16 107.260  47
   1  10  -3 1248.62 103.012  22
   1  10  -2 715.030 82.4446  47
   1  10  -2 541.203 73.4738  22
   1  10  -2 696.426 90.1213  44
   1  10  -2 646.549 71.3556  17
   1  10  -1 1889.95 132.720  22
   1  10  -1 2032.67 143.888  47
   1  10  -1 2090.05 149.375  44
   1  10  -1 2054.03 139.312  27
   1  10   0 462.959 72.5998  27
   1  10   0 424.068 59.8020  38
   1  10   0 448.381 71.0670  47
   1  10   0 514.574 79.5606  44
  -1 -10   0 419.071 112.110   3
   1  10   0 490.218 121.607   2
  -1 -10  -1 20302.8 1095.58   3
   1  10   1 20259.2 938.578  47
   1  10   1 20281.4 931.119  38
   1  10   1 20466.6 942.503  27
   1  10   1 20513.5 1101.15   2
   1  10   2 57.1145 50.3366  27
  -1 -10  -2 26.3607 94.0568   3
   1  10   2-55.9913 105.602   2
   1  10   3 10085.0 647.942   2
  -1 -10  -3 9563.91 628.879   3
   1  10   4 117.361 101.607   2
  -1 -10  -4-27.4449 106.258   3
  -1 -10  -4 111.965 46.0657  24
   1  10   4 50.5688 49.0257  27
   1  10   5 3540.48 342.482   2
  -1 -10  -5 3635.70 214.152  24
   1  10   5 3864.44 218.404  27
   1  10   6 257.708 121.593   2
  -1 -10  -6 162.192 99.4924   3
  -1 -10  -6 169.118 55.8772  24
   1  10   6 131.569 56.2565  27
  -1 -10  -7 7288.23 388.549  24
   1  10   7 8165.31 388.924  27
   1  10   7 7404.15 527.369   2
  -1 -10  -7 7022.30 512.070   3
   1  10   8 1423.33 110.294  27
  -1 -10  -8 1291.26 180.935   3
   1  10   8 1032.80 168.455   2
  -1 -10  -8 1271.13 114.099  24
   1  10   9 7418.98 371.866  27
   1  10  10 280.045 54.3123  27
  -1 -10 -10 388.893 72.2840  24
  -1 -10 -11 161.869 55.3103  34
  -1 -10 -12 813.758 75.8691  42
  -1 -10 -12 1052.10 87.5099  50
  -1 -10 -12 823.657 77.3382  34
  -1 -10 -13 3218.91 165.293  42
  -1 -10 -13 3366.90 172.466  50
  -1 -10 -13 2795.77 159.122  34
  -1 -10 -14 1203.30 70.2301  42
  -1 -10 -14 1241.09 77.6277  50
   1  11  -4-104.140 48.4078  40
   1  11  -3 743.893 66.9550  20
   1  11  -2 285.585 58.0468  47
   1  11  -2 396.122 59.8989  20
   1  11  -2 419.518 67.5069  44
   1  11  -1 9877.89 480.553  47
   1  11  -1 10491.7 489.975  44
   1  11  -1 9597.78 476.883  17
   1  11   0 2399.26 157.437  47
   1  11   0 2728.12 160.982  27
   1  11   0 2313.39 162.053  44
   1  11   1 4300.43 229.718  47
   1  11   1 3858.84 229.386  27
   1  11   1 4067.43 234.621  44
   1  11   1 3997.56 216.353  38
   1  11   2 230.758 51.6600  38
   1  11   2 247.621 65.2151  27
   1  11   2 269.353 58.6129  47
   1  11   2 201.600 61.0664  44
  -1 -11  -2 131.025 93.9629   3
   1  11   2 83.9417 87.7991   2
  -1 -11  -3 1647.99 217.678   3
   1  11   3 1241.19 206.081   2
  -1 -11  -4 422.588 133.560   3
   1  11   4 647.799 82.5975  27
  -1 -11  -4 544.640 66.9922  24
   1  11   5 5501.92 439.759   2
   1  11   5 5675.95 287.522  27
  -1 -11  -5 4759.19 273.781  24
  -1 -11  -6 83.1767 101.811   3
   1  11   6 59.2334 95.9151   2
   1  11   6 64.4679 56.1001  27
  -1 -11  -6 19.0033 49.0673  24
   1  11   7 16990.5 763.262  27
   1  11   7 14730.5 914.671   2
  -1 -11  -7 15597.6 913.612   3
  -1 -11  -7 15979.1 763.780  24
   1  11   8 17.7319 53.4182  27
  -1 -11  -8 46.5164 54.5714  24
   1  11   9 165.670 54.4122  27
  -1 -11  -9 237.907 61.8029  24
   1  11  10 192.515 48.1108  27
  -1 -11 -10 172.002 49.6835  50
  -1 -11 -11 3066.33 168.538  50
  -1 -11 -11 3010.30 172.597  34
   1  11  11 2750.03 155.058  27
  -1 -11 -12 149.019 44.6720  34
  -1 -11 -12 77.4459 30.2973  42
  -1 -11 -12 183.575 42.5788  50
  -1 -11 -13 4318.18 198.146  34
  -1 -11 -13 4325.71 201.970  50
   1  12  -3 1107.75 66.3329  40
   1  12  -2 2190.61 126.944  40
   1  12  -2 2407.49 128.716  20
   1  12  -1 4985.73 246.724  44
   1  12  -1 4405.72 232.771  17
   1  12  -1 4687.62 241.224  20
   1  12  -1 4779.78 237.441  47
   1  12   0 1540.85 112.780  44
   1  12   0 1391.81 101.544  47
   1  12   0 1545.89 106.956  17
   1  12   1 340.852 61.1720  27
   1  12   1 387.203 58.7652  47
   1  12   1 489.602 70.5777  44
   1  12   2 66.5737 54.1038  27
   1  12   2 3.84216 30.2926  38
   1  12   2-27.9529 41.1153  47
   1  12   2 22.8792 47.2181  44
   1  12   3 2725.02 173.220  27
   1  12   3 2896.68 172.773  44
   1  12   3 2980.58 164.491  47
   1  12   3 2584.14 159.090  38
   1  12   4 630.959 72.1604  44
   1  12   5 10052.7 471.694  27
  -1 -12  -5 9582.47 460.043  24
   1  12   5 9137.95 456.143  44
  -1 -12  -6 1625.36 116.791  24
   1  12   6 1438.28 118.446  27
  -1 -12  -7 1257.78 103.445  24
   1  12   7 1161.34 104.026  27
  -1 -12  -8 189.190 54.9253  24
   1  12   8 176.465 54.7437  27
   1  12   9 2521.50 158.715  27
  -1 -12  -9 2686.65 166.310  24
  -1 -12  -9 2941.13 169.047  34
  -1 -12 -10 28.6044 45.7695  34
   1  12  10 26.3458 35.5487  27
  -1 -12 -11 5442.68 267.169  50
   1  12  11 5763.86 266.754  27
  -1 -12 -12 41.5594 21.9275  50
  -1 -12 -12 87.5516 33.7781  34
  -1 -12 -13 1888.73 96.2624  34
   1  13  -1 395.843 36.9596  20
   1  13   0 81.6420 32.0975  20
   1  13   0 72.0076 35.0814  44
   1  13   1 404.602 43.2737  47
   1  13   1 443.972 57.5666  44
   1  13   1 448.496 52.0658  17
   1  13   2 3497.28 193.058  44
   1  13   2 3543.68 196.323  17
   1  13   2 3697.55 193.604  27
   1  13   3 5163.18 260.819  27
   1  13   3 4898.88 256.226  44
   1  13   4 4562.87 235.114  44
   1  13   5 2735.09 162.152  44
  -1 -13  -5 3058.98 162.584  24
   1  13   5 3012.47 165.037  38
   1  13   6 401.028 65.0105  27
  -1 -13  -6 314.377 49.0595  24
   1  13   7 136.980 50.9523  27
  -1 -13  -7 94.2066 40.5397  24
  -1 -13  -8 721.119 68.4777  34
   1  13   8 626.745 67.3126  27
   1  13   8 504.857 55.0281  17
  -1 -13  -8 589.397 65.6681  24
   1  13   9 4273.60 222.604  27
  -1 -13  -9 4487.71 227.053  34
   1  13  10 1808.38 106.688  27
  -1 -13 -10 1978.14 114.985  34
  -1 -13 -11 2768.82 145.687  34
  -1 -14  -2 2928.98 140.322   6
   1  14   3 1279.64 77.7361  44
   1  14   4 629.091 50.0664  44
   1  14   4 766.415 63.7058  17
   1  14   4 807.515 63.5247  27
   1  14   5 7.55096 28.4842  17
   1  14   6 596.298 57.2549  17
  -1 -14  -6 630.953 48.7898  34
   1  14   6 738.649 63.2399  27
  -1 -14  -7 2334.35 127.199  34
   1  14   7 2506.71 136.342  27
  -1 -14  -8 3560.72 176.048  34
   1  14   8 3335.01 172.337  38
   1  14   8 3637.47 179.933  27
  -1 -14  -9 2296.04 120.989  34
   1  14   9 2255.22 120.313  27
  -1 -14 -10 613.018 45.0611  34
  -1 -15  -5 227.776 22.9360   6
  -1 -15  -6 2750.13 132.800   6
  -1 -15  -7 623.651 38.7227   6
   1  15   7 585.666 40.3932  27
   2 -13  -8 1097.76 61.1090  24
   2 -13  -7 175.559 25.8219  24
  -2  13   7 204.888 26.1240  27
   2 -13  -6 348.072 32.7513  24
  -2  13   6 316.577 32.2404  27
   2 -13  -5 725.374 46.8328  24
  -2  13   5 750.987 49.0005  44
  -2  13   5 646.303 49.0511  47
  -2  13   4 5318.34 245.817  44
  -2  13   4 5104.29 244.927  47
  -2  13   3 1494.37 84.5776  44
  -2  13   3 1498.75 83.7487  47
  -2  13   2 3094.04 143.699  44
  -2  13   2 2757.56 140.759  47
  -2  12  10 609.854 42.5098  27
  -2  12   9 994.433 66.9235  27
   2 -12  -8 9.43768 31.5159  24
  -2  12   7 1150.93 80.7487  27
   2 -12  -7 1010.63 78.7553  24
  -2  12   6 3202.93 169.536  27
  -2  12   6 2913.01 166.980  13
   2 -12  -6 3238.42 170.080  24
  -2  12   5 4886.72 244.233  27
  -2  12   5 4723.76 243.725  13
   2 -12  -5 5044.98 246.392  24
  -2  12   4 4110.40 203.206  27
   2 -12  -4 4079.84 204.803  24
  -2  12   4 3772.35 201.608  13
   2 -12  -3 997.665 69.9506  24
  -2  12   2 973.961 79.0619  47
  -2  12   1 13.6800 36.4901  44
  -2  12   1 6.85177 35.5782  47
  -2  12   0 1975.13 113.413  47
  -2  12  -1 1118.48 69.7312  44
  -2  12  -1 1363.49 74.6972  47
  -2  11  11 1885.44 98.4236  27
  -2  11  10 2.88958 31.1316  27
   2 -11 -10 21.8844 28.3083  24
   2 -11 -10-9.29934 24.4752  34
   2 -11  -9 7.54604 37.0906  24
  -2  11   9 5.55418 29.8316  25
  -2  11   9 45.2630 38.2118  27
  -2  11   8 824.607 70.7032  25
  -2  11   8 699.716 72.7533  27
   2 -11  -7 5435.82 281.119  24
  -2  11   7 5435.93 278.402  25
   2 -11  -6 3491.22 189.459  24
  -2  11   6 3168.37 185.445  25
  -2  11   6 3365.68 187.281  27
  -2  11   6 2946.34 174.677  17
   2 -11  -5 7352.69 362.047  24
  -2  11   5 7831.43 367.396  25
  -2  11   5 6896.10 358.047  27
  -2  11   5 6992.11 358.938  17
  -2  11   4 206.276 59.8654  25
  -2  11   4 210.586 53.5861  27
  -2  11   4 245.329 55.5952  17
  -2  11   3 13.8611 35.7619  13
  -2  11   3-35.0748 44.7313  27
  -2  11   3 17.6523 44.0970  17
  -2  11   2 993.784 78.9921  13
  -2  11   2 1168.06 95.2360  17
  -2  11   2 1015.92 78.3951  27
  -2  11   1 4408.38 232.376  17
  -2  11   1 4112.17 215.410  22
  -2  11   0 3765.05 205.535  47
  -2  11   0 3658.34 192.150  22
  -2  11  -1 4551.64 238.442  22
  -2  11  -1 4976.58 251.109  47
  -2  11  -1 5241.67 249.885  44
  -2  11  -2 2796.34 149.076  22
  -2  11  -2 3024.54 159.102  47
  -2  11  -2 2955.14 154.426  44
  -2  11  -3 228.016 26.9225  22
  -2  10  11 496.016 48.9233  27
   2 -10 -10 20.6411 28.2477  16
   2 -10 -10-3.68061 35.1844  24
   2 -10 -10 6.41609 31.4130  34
  -2  10  10 20.4630 28.9504  25
  -2  10   9 6926.78 340.615  25
   2 -10  -9 7135.11 348.460  24
  -2  10   8 232.363 55.7158  25
   2 -10  -8 188.016 57.1593  24
   2 -10  -7 11407.5 546.438  43
  -2  10   7 11171.1 540.789  25
  -2  10   6 67.6045 53.7606  25
   2 -10  -6 24.7126 50.4878  43
  -2  10   6 61.1520 41.8968  17
  -2  10   5 3907.92 215.095  27
  -2  10   5 3391.44 214.006  25
   2 -10  -5 3858.06 213.672  43
  -2  10   5 3583.26 211.683  17
  -2  10   4 28.9781 47.8430  27
  -2  10   4 6.54110 57.4469  25
   2 -10  -4-10.6531 40.4472  43
  -2  10   4-6.73921 50.1675  17
  -2  10   3 3587.33 209.067  17
  -2  10   3 3349.56 203.956  25
  -2  10   3 3204.73 193.051  27
  -2  10   2 1112.70 92.6568  27
  -2  10   2 1061.52 106.010  17
  -2  10   2 1100.36 95.3499  22
  -2  10   2 1294.18 98.9793  13
  -2  10   1 10062.0 497.444  27
  -2  10   1 10724.2 504.269  13
  -2  10   1 10854.0 509.739  22
  -2  10   1 10919.5 521.323  17
  -2  10   0 971.258 76.5669  13
  -2  10   0 921.872 89.1049  22
  -2  10  -1 2592.19 159.595  22
  -2  10  -1 2575.64 167.422  47
  -2  10  -1 2607.16 160.665  17
  -2  10  -2 238.840 54.7123  44
  -2  10  -2 111.907 41.0440  28
  -2  10  -2 203.645 52.2812  22
  -2  10  -3 574.032 59.4195  44
  -2  10  -3 465.904 53.0785  28
  -2  10  -3 650.204 65.1571  22
  -2  10  -4 840.737 66.9136  47
  -2  10  -4 820.138 64.9691  22
  -2  10  -5 2550.85 95.6885  22
  -2  10  -5 1209.72 87.4002  40
   2  -9 -13 172.453 22.2448  42
  -2   9  12 51.3654 23.4227  27
   2  -9 -11 2505.01 141.212  16
  -2   9  10 129.712 38.9975  25
   2  -9 -10 120.281 43.6946  24
  -2   9   9 10471.6 513.152  25
   2  -9  -9 11516.6 522.779  24
   2  -9  -9 10678.9 520.690  21
   2  -9  -8 448.970 63.3550  21
   2  -9  -8 380.967 65.6288  24
   2  -9  -8 333.105 71.4630  43
   2  -9  -7 3179.70 200.939  43
   2  -9  -6-28.0322 87.4688   3
  -2   9   6 48.0120 37.7996  17
   2  -9  -6 54.4653 94.2692   9
  -2   9   6 26.1122 56.4997  25
   2  -9  -6-14.2059 54.6409  43
  -2   9   5 4951.84 282.612  25
   2  -9  -5 4727.66 417.259   3
  -2   9   5 5448.92 282.345  17
   2  -9  -5 5018.50 401.230   9
   2  -9  -5 5282.26 284.978  43
   2  -9  -4 272.152 58.5677  43
  -2   9   4 330.827 66.4840  17
  -2   9   4 373.479 73.0445  25
  -2   9   3 13393.0 644.367  17
   2  -9  -3 12707.0 627.539  43
   2  -9  -3 14063.5 837.139   3
  -2   9   3 13448.6 640.390  25
  -2   9   3 13675.7 633.247  27
   2  -9  -2 592.386 149.179   3
  -2   9   2 470.484 77.8091  17
  -2   9   2 445.687 65.5556  27
  -2   9   1 12087.9 597.038  27
  -2   9   1 12756.4 612.458  25
  -2   9   1 13450.2 606.839  13
   2  -9  -1 11819.0 771.609   3
  -2   9   1 12932.8 619.202  17
  -2   9   0 457.825 74.4546  22
  -2   9   0 578.913 66.4378  13
   2  -9   0 361.177 126.649   3
  -2   9   0 442.258 56.3788  27
  -2   9  -1 57.5373 43.6236  28
  -2   9  -1 167.640 58.7590  17
  -2   9  -1 99.2350 37.2730  13
  -2   9  -1 99.3337 59.4304  22
  -2   9  -2 82.3625 61.0027  22
  -2   9  -2 139.515 50.0396  17
  -2   9  -2 106.872 50.2584  28
  -2   9  -3 7986.71 401.525  28
  -2   9  -3 8513.75 411.221  22
  -2   9  -3 8188.86 404.566  44
  -2   9  -4 281.902 60.2540  22
  -2   9  -4 362.100 57.0519  28
  -2   9  -4 339.460 61.1827  47
  -2   9  -4 283.661 50.2342  44
  -2   9  -5 5880.09 296.959  28
  -2   9  -5 6187.61 301.519  22
  -2   9  -5 6292.24 301.319  47
  -2   9  -6 487.283 52.2326  40
  -2   9  -6 889.955 59.1297  22
   2  -8 -13 230.366 33.0151  50
   2  -8 -12 806.032 63.1289  16
   2  -8 -12 781.595 57.0295  35
   2  -8 -11 6852.45 339.896  16
   2  -8 -11 6874.13 334.315  35
   2  -8 -10 1717.66 119.392  35
   2  -8 -10 1791.85 116.729  24
   2  -8 -10 1718.21 130.738  21
   2  -8  -9 5411.65 291.253  24
   2  -8  -9 5794.54 305.504  21
   2  -8  -8 2062.91 152.022  43
   2  -8  -8 1680.99 137.219  21
   2  -8  -8 2175.70 141.095  24
   2  -8  -7 25.0237 78.0908   3
   2  -8  -7 84.8548 84.8028   9
   2  -8  -7 41.2022 49.7408  21
   2  -8  -7 7.63786 56.8768  43
   2  -8  -6 55.4066 96.1354   3
   2  -8  -6 305.604 122.778   9
   2  -8  -6 165.308 52.3514  21
   2  -8  -6 154.848 63.8547  43
   2  -8  -5 12641.5 765.839   3
   2  -8  -5 10428.3 717.487   9
  -2   8   5 12630.2 586.988  17
   2  -8  -5 12254.0 593.981  43
   2  -8  -4 392.919 134.940   3
   2  -8  -4 507.494 72.6132  43
   2  -8  -4 468.359 126.070   9
  -2   8   4 459.287 73.9305  17
  -2   8   3 12720.4 615.458  25
   2  -8  -3 14401.5 816.719   3
  -2   8   3 13287.6 622.949  17
   2  -8  -3 12925.6 611.426  43
  -2   8   2 1426.83 122.194  17
   2  -8  -2 1625.44 232.504   3
  -2   8   1 217.765 66.8691  17
   2  -8  -1 151.536 117.679   3
  -2   8   1 228.377 64.3498  25
  -2   8   1 228.641 50.9813  27
   2  -8   0 29.1709 104.086   3
  -2   8   0 17.0434 40.5540  13
  -2   8   0 26.0527 52.8832  25
  -2   8   0 28.9129 39.3540  27
  -2   8  -1 8750.68 407.265  13
  -2   8  -1 7696.22 407.291  28
   2  -8   1 8051.51 560.535   3
  -2   8  -1 8448.74 420.046  17
  -2   8  -1 8035.78 409.152  45
  -2   8  -2 168.275 66.3279  22
  -2   8  -2 243.885 62.9031  28
  -2   8  -2 199.496 57.9445  45
  -2   8  -2 215.316 59.4005  17
  -2   8  -2 162.931 43.9571  13
  -2   8  -3 14764.5 710.980  28
  -2   8  -3 14715.5 708.047  17
  -2   8  -3 15352.8 718.604  22
  -2   8  -3 15629.6 718.394  47
  -2   8  -3 14880.1 712.531  45
  -2   8  -4 91.9334 59.9499  22
  -2   8  -4 199.721 55.0562  44
  -2   8  -4 88.6847 57.0723  45
  -2   8  -4 174.725 62.1923  47
  -2   8  -4 196.874 67.0230  28
  -2   8  -5 1872.48 122.953  44
  -2   8  -5 2005.29 140.709  45
  -2   8  -5 2203.07 139.880  28
  -2   8  -5 2378.96 146.091  22
  -2   8  -5 2024.46 138.777  47
  -2   8  -6 8.91031 45.6754  22
  -2   8  -6 39.0725 44.6704  28
  -2   8  -6 107.852 44.0248  47
  -2   8  -7 1382.62 90.4418  40
  -2   8  -7 1759.14 99.7851  28
   2  -7 -13 1127.98 70.3559  50
   2  -7 -13 1246.99 74.0548  42
   2  -7 -12 3172.10 168.474  35
   2  -7 -12 2992.70 170.036  16
   2  -7 -11 2241.41 145.607  35
   2  -7 -11 2254.75 146.937  16
   2  -7 -11 2576.82 161.972  21
   2  -7 -10 3820.74 224.412  21
   2  -7 -10 3566.17 196.956  24
   2  -7  -9 45.3382 54.9010  43
   2  -7  -9 142.997 66.8101  21
   2  -7  -9 132.951 49.3353  24
   2  -7  -8 2824.89 173.728  24
   2  -7  -8 2769.08 187.259  21
   2  -7  -8 2588.47 282.637   9
   2  -7  -7 2232.44 266.243   9
   2  -7  -7 2739.24 186.403  43
   2  -7  -7 3196.88 191.011  21
   2  -7  -7 2512.36 261.718   3
   2  -7  -6 4768.22 408.426   9
   2  -7  -6 5730.43 303.676  43
   2  -7  -6 4839.38 409.869   3
   2  -7  -6 5682.25 300.130  21
   2  -7  -5 9668.67 632.866   9
   2  -7  -5 11097.3 670.377   3
   2  -7  -5 9911.96 502.125  21
  -2   7   5 10847.7 497.802  17
   2  -7  -5 10300.2 508.923  43
   2  -7  -4 2996.29 300.896   3
  -2   7   4 2442.55 157.886  17
   2  -7  -4 2661.79 163.938  43
   2  -7  -3 6243.40 438.455   9
  -2   7   3 6841.22 342.657  17
   2  -7  -3 6468.29 335.404  43
   2  -7  -2-27.8529 102.259   3
   2  -7  -2-18.4988 61.9992   9
  -2   7   2 19.5153 50.6632  17
  -2   7   1 2152.95 146.845  17
  -2   7   1 2146.10 142.135  25
   2  -7   0 3203.65 320.412   3
  -2   7   0 3057.76 191.978  17
  -2   7   0 2936.36 172.989  27
  -2   7   0 3354.67 189.728  25
  -2   7  -1 11532.6 581.776  28
  -2   7  -1 12127.9 583.380  25
  -2   7  -1 11989.7 587.810  17
  -2   7  -1 12593.1 582.250  45
   2  -7   1 11841.7 734.574   3
  -2   7  -1 12639.8 577.865  13
  -2   7  -2 1221.92 115.065  28
  -2   7  -2 1555.99 122.429  17
  -2   7  -2 1615.08 121.568  45
   2  -7   2 1696.65 212.570   3
  -2   7  -2 1516.65 109.666  13
  -2   7  -3 7930.04 400.947  28
  -2   7  -3 7675.76 404.056  22
  -2   7  -3 7782.94 399.185  45
  -2   7  -3 7630.76 392.500  17
  -2   7  -4-7.47277 62.3935  22
  -2   7  -4 42.4251 57.1071  47
  -2   7  -4 93.3427 59.9533  45
  -2   7  -4 50.2327 59.9190  28
  -2   7  -5 278.982 71.8250  22
  -2   7  -5 331.759 70.1864  45
  -2   7  -5 246.364 53.0260  44
  -2   7  -5 369.156 75.2514  28
  -2   7  -5 316.460 69.6813  47
  -2   7  -6 190.485 63.9439  45
  -2   7  -6 205.001 61.2297  28
  -2   7  -6 196.654 56.9361  47
  -2   7  -7 6098.34 312.792  45
  -2   7  -7 6257.81 312.768  28
  -2   7  -8 115.033 38.3758  22
   2  -6 -13 760.670 58.4230  50
   2  -6 -13 749.087 60.7748  42
   2  -6 -13 690.900 58.1405  35
   2  -6 -12 5373.13 276.636  16
   2  -6 -12 5447.97 276.429  35
   2  -6 -11 192.827 50.8618  16
   2  -6 -11 203.522 66.8904  21
   2  -6 -11 244.532 58.2098  35
   2  -6 -10-16.1106 61.9612  21
   2  -6  -9 160.541 67.5499  21
   2  -6  -9 14.9029 58.9038  43
   2  -6  -9 132.969 43.3505  24
   2  -6  -8 4615.03 265.289  43
   2  -6  -8 4354.38 266.119  21
   2  -6  -8 4688.79 248.186  24
   2  -6  -7 8888.10 594.995   9
   2  -6  -7 8802.02 564.151   3
   2  -6  -7 9841.27 478.860  21
   2  -6  -6 17639.1 978.442  11
   2  -6  -6 16843.4 788.381  43
   2  -6  -6 15921.0 907.205   3
   2  -6  -6 15991.3 915.525   9
   2  -6  -6 16884.9 789.286  21
   2  -6  -5 2152.78 245.009   9
   2  -6  -5 2727.53 170.183  43
  -2   6   4 2696.80 155.340  17
   2  -6  -4 2107.08 256.213  11
   2  -6  -4 2399.19 240.895   9
  -2   6   3 1970.19 130.570  17
   2  -6  -3 1927.42 226.672  11
   2  -6  -3 1828.76 201.983   9
  -2   6   2 5141.05 263.801  17
   2  -6  -2 5679.50 377.811  11
  -2   6   1 15650.0 713.394  17
   2  -6  -1 16438.8 815.336  11
  -2   6   0 12814.2 609.156  17
  -2   6  -1 18284.1 838.530  13
  -2   6  -2 3244.04 199.601  28
  -2   6  -2 3156.46 189.821  25
  -2   6  -2 3362.20 197.601  33
  -2   6  -2 3485.76 188.657  13
  -2   6  -2 3329.56 197.105  17
   2  -6   2 3161.08 301.935   3
  -2   6  -3 272.197 69.7788  33
  -2   6  -3 240.168 62.3356  28
  -2   6  -3 398.695 73.5891  45
  -2   6  -3 269.256 52.1396  13
  -2   6  -3 262.345 60.0469  17
  -2   6  -4 1871.48 144.054  47
  -2   6  -4 2028.29 154.917  22
  -2   6  -4 1929.57 149.299  45
  -2   6  -4 2047.79 148.803  33
  -2   6  -4 2034.15 137.934  17
  -2   6  -4 2062.99 151.548  28
  -2   6  -5 3941.97 228.811  44
  -2   6  -5 4640.57 253.767  45
  -2   6  -5 4123.97 247.507  28
  -2   6  -5 4433.35 248.740  33
  -2   6  -5 4071.92 240.798  47
  -2   6  -6 2816.18 175.577  28
  -2   6  -6 2568.58 173.281  45
  -2   6  -6 2385.90 144.515  44
  -2   6  -6 2619.53 166.513  47
  -2   6  -6 2137.65 144.739  30
  -2   6  -7 11031.9 516.163  22
  -2   6  -7 10719.0 517.547  45
  -2   6  -7 10158.1 507.049  47
  -2   6  -7 10439.3 515.280  28
  -2   6  -8-125.529 61.2951  40
  -2   6  -8 148.528 50.9690  22
  -2   6  -9 1053.75 78.5821  28
   2  -5 -13 146.764 36.3055  35
   2  -5 -13 62.0328 31.7023  42
   2  -5 -12 211.712 48.7904  16
   2  -5 -12 129.006 48.9627  35
   2  -5 -12 204.094 42.1869  48
   2  -5 -11 64.2810 49.7609  16
   2  -5 -11 19.5773 52.6799  35
   2  -5 -11-9.47800 40.6062  48
   2  -5 -10 5213.60 281.276  16
   2  -5 -10 5125.28 282.329  35
   2  -5 -10 4821.21 264.426  48
   2  -5  -9 1833.50 137.783  43
   2  -5  -9 1678.51 146.810  21
   2  -5  -9 1852.44 236.145   8
   2  -5  -8 16932.1 989.664  11
   2  -5  -8 16413.8 767.410  24
   2  -5  -8 16786.2 796.615  21
   2  -5  -8 16788.3 787.687  43
   2  -5  -7 2276.81 149.521  43
   2  -5  -7 1853.09 192.921   3
   2  -5  -7 2066.52 150.520  21
   2  -5  -7 1553.19 251.042  11
   2  -5  -7 2256.13 242.472   9
   2  -5  -6 4199.26 232.403  43
   2  -5  -6 3576.36 313.233   9
   2  -5  -6 4198.17 321.840   3
   2  -5  -6 4026.08 234.148  21
   2  -5  -5 156.932 91.4919   9
   2  -5  -5 24.6497 100.121  11
  -2   5   4 4811.00 243.004  17
   2  -5  -4 4946.22 373.476  11
   2  -5  -4 4753.00 345.593   9
  -2   5   3 1794.60 115.969  17
   2  -5  -3 1753.26 203.016  11
   2  -5  -3 2062.86 194.565   9
  -2   5   2 20452.7 954.422  17
   2  -5  -2 20503.1 1036.99   9
  -2   5   1 11860.8 557.209  17
   2  -5  -1 12629.5 651.788  11
   2  -5  -1 11163.3 614.266   9
  -2   5   0 6598.41 323.953  17
  -2   5   0 6313.51 345.264  10
   2  -5   0 5753.01 356.851   9
  -2   5  -1 507.975 84.5861  10
  -2   5  -2 710.784 73.9217  17
  -2   5  -2 645.225 63.8446  13
   2  -5   3 1158.83 161.196   3
  -2   5  -3 1172.01 94.1422  17
  -2   5  -3 1028.38 98.8953  28
  -2   5  -3 929.880 89.9264  29
  -2   5  -3 1100.10 86.5756  13
  -2   5  -3 826.290 133.447  10
  -2   5  -3 1060.56 93.4423  33
  -2   5  -4 9032.91 442.598  33
  -2   5  -4 8684.00 431.682  17
  -2   5  -4 8763.60 446.690  28
  -2   5  -5 11481.0 567.509  28
  -2   5  -5 11003.4 561.015  33
  -2   5  -5 12134.6 564.213  23
  -2   5  -5 11662.9 559.650  47
  -2   5  -5 11270.9 559.845  29
  -2   5  -6 3068.48 200.205  28
  -2   5  -6 2968.26 196.749  22
  -2   5  -6 3106.94 199.149  45
  -2   5  -6 2862.01 187.458  47
  -2   5  -6 3039.31 177.846  30
  -2   5  -7 2744.43 185.052  33
  -2   5  -7 3125.33 192.298  22
  -2   5  -7 3104.38 183.660  47
  -2   5  -7 2859.35 169.604  30
  -2   5  -8 37.1538 56.9808  28
  -2   5  -8-5.78002 52.9540  22
  -2   5  -8 171.941 57.6103  33
  -2   5  -8-50.7534 58.8915  45
  -2   5  -9 350.732 54.2664  22
  -2   5  -9 263.750 54.8525  45
  -2   5  -9 230.667 53.7720  28
  -2   5 -10 1899.44 110.207  28
   2  -4 -13 106.261 32.6898  48
   2  -4 -13 111.505 38.9137  35
   2  -4 -12 903.842 81.3301  42
   2  -4 -12 887.661 86.7063  35
   2  -4 -12 971.556 86.3199  16
   2  -4 -12 899.101 79.1739  48
   2  -4 -11 48.1736 54.9191  35
   2  -4 -11 17.1592 50.0034  48
   2  -4 -11 21.5039 59.1840  21
   2  -4 -10 11711.3 732.082   8
   2  -4 -10 11969.0 604.073  21
   2  -4 -10 12709.8 600.561  35
   2  -4  -9 1603.45 207.172   8
   2  -4  -9 852.417 92.5032  43
   2  -4  -8 4663.09 424.066  11
   2  -4  -8 5513.15 290.731  43
   2  -4  -7 280.573 126.704  11
   2  -4  -7 308.966 65.3515  21
   2  -4  -7 240.883 54.1939  43
   2  -4  -6 1317.55 167.856   9
   2  -4  -6 1393.25 204.717  11
   2  -4  -5-17.3236 71.8990   9
   2  -4  -4 14565.9 769.557  11
   2  -4  -4 13304.8 730.383   9
   2  -4  -3 3961.94 295.808  11
   2  -4  -3 3736.34 270.441   9
  -2   4   2 27578.5 1248.28  17
   2  -4  -2 30686.5 1356.97  11
   2  -4  -2 27503.5 1322.09   9
  -2   4   1 48.3157 38.3840  17
   2  -4  -1 63.2166 60.5159   9
   2  -4  -1 26.5708 69.0125  11
  -2   4   1 49.9787 34.7179  10
  -2   4   0 287.218 48.8903  17
   2  -4   0 239.954 61.7617   9
  -2   4   0 217.474 60.4430  10
   2  -4   0 303.670 76.4873  11
   2  -4   1 310.763 71.6250  11
  -2   4  -1 198.419 62.8829  10
  -2   4  -2 7516.16 373.318  17
  -2   4  -2 7937.70 369.861  13
  -2   4  -2 7489.33 442.304  10
  -2   4  -3 5657.51 284.652  17
  -2   4  -3 5643.28 279.603  13
  -2   4  -3 5046.17 361.389  10
  -2   4  -4 14413.1 657.867  17
  -2   4  -4 14851.5 785.676  10
  -2   4  -4 13778.5 645.492  14
  -2   4  -5 8051.20 410.051  28
  -2   4  -5 9096.30 541.606  10
  -2   4  -5 7813.09 404.371  22
  -2   4  -5 7967.84 400.314  23
  -2   4  -5 7604.10 395.108  47
  -2   4  -5 8226.28 396.735  49
  -2   4  -5 7592.90 397.566  29
  -2   4  -5 8014.64 402.122  33
  -2   4  -6 2494.09 166.508  23
  -2   4  -6 2602.86 172.480  22
  -2   4  -6 2524.08 166.221  29
  -2   4  -6 2466.74 154.305  30
  -2   4  -6 2492.81 162.376  49
  -2   4  -6 2525.37 163.273  47
  -2   4  -7 1754.71 135.555  28
  -2   4  -7 1613.17 128.685  33
  -2   4  -7 1634.28 127.992  23
  -2   4  -7 1715.11 132.945  22
  -2   4  -7 1593.28 121.811  47
  -2   4  -7 1337.37 108.329  30
  -2   4  -7 1358.82 119.879  29
  -2   4  -8 2772.65 168.632  39
  -2   4  -8 3425.27 199.452  28
  -2   4  -8 2735.70 169.484  30
  -2   4  -8 3184.41 197.155  45
  -2   4  -8 3102.14 191.461  33
  -2   4  -8 3027.58 188.627  23
  -2   4  -8 3400.62 194.090  22
  -2   4  -9 1779.74 125.859  33
  -2   4  -9 2023.31 128.069  22
  -2   4  -9 1975.39 131.484  28
  -2   4  -9 1953.29 134.914  45
  -2   4 -10 5632.07 281.951  28
  -2   4 -10 5671.14 284.081  45
   2  -3 -13 718.976 61.0629  48
   2  -3 -12 4792.69 243.897  48
   2  -3 -12 4530.85 247.135  35
   2  -3 -12 4523.88 230.779  37
   2  -3 -12 4327.50 232.708  42
   2  -3 -11 1040.09 99.3086  48
   2  -3 -11 1215.13 110.424  35
   2  -3 -11 1011.32 93.1613  37
   2  -3 -10 6972.61 519.470   8
   2  -3 -10 7854.20 416.422  35
   2  -3 -10 8194.85 409.013  37
   2  -3 -10 8419.74 421.789  21
   2  -3  -9 199.568 61.0379  37
   2  -3  -9 124.125 63.5234  21
   2  -3  -9 115.558 60.8887  16
   2  -3  -9 77.0404 86.2741   8
   2  -3  -8 2036.26 143.473  19
   2  -3  -8 2538.18 253.844   8
   2  -3  -8 2224.19 254.877  11
   2  -3  -8 1987.67 144.692  37
   2  -3  -8 2139.01 157.622  21
   2  -3  -8 2067.22 139.345  43
   2  -3  -7 106.852 42.1842  19
   2  -3  -7 230.858 125.673  11
   2  -3  -6 13148.5 728.714  11
   2  -3  -6 12161.5 624.446   1
   2  -3  -5 782.406 126.999   9
   2  -3  -5 878.020 152.407  11
   2  -3  -4 40736.1 1891.64  11
   2  -3  -4 39619.0 1864.23   9
   2  -3  -3 936.887 123.648   9
   2  -3  -3 1032.18 142.010  11
   2  -3  -2 7278.26 405.507  11
   2  -3  -2 6486.01 380.021   9
   2  -3  -1 17.4026 53.7918   9
   2  -3  -1 55.8193 66.9465  11
   2  -3   0 3495.87 220.425  11
   2  -3   0 2899.24 190.430   9
   2  -3   1 24.1136 32.1137   9
   2  -3   1 58.7058 53.3650  11
  -2   3  -1 99.5118 61.6714  10
  -2   3  -2 52887.7 2320.96  17
   2  -3   2 50001.3 2343.50  11
  -2   3  -2 53325.3 2317.89  13
  -2   3  -2 54163.2 2395.22  10
  -2   3  -3 79.7607 37.7453  17
  -2   3  -3 59.8546 30.6245  13
  -2   3  -3 104.478 74.2603  10
  -2   3  -4 7856.50 382.730  17
  -2   3  -4 8901.34 503.933  10
   2  -3   4 7769.73 436.245   1
  -2   3  -5 425.101 122.944  10
  -2   3  -5 237.872 38.1534  14
  -2   3  -6 1041.93 93.0520  49
  -2   3  -6 950.855 84.1879  48
  -2   3  -6 907.275 85.1385  47
  -2   3  -6 1012.82 93.6745  23
  -2   3  -6 830.062 92.6951  22
  -2   3  -6 781.607 156.549  10
  -2   3  -6 963.441 99.4595  28
  -2   3  -6 1034.41 100.687  37
  -2   3  -6 853.135 89.6803  42
  -2   3  -6 850.731 88.9659  29
  -2   3  -7 118.348 58.5302  37
  -2   3  -7 130.187 58.3124  33
  -2   3  -7 55.9766 41.3798  30
  -2   3  -7 82.1338 51.5331  29
  -2   3  -7 117.550 65.3397  28
  -2   3  -7 191.261 50.4033  39
  -2   3  -7 73.9578 53.5603  23
  -2   3  -7 124.644 58.9369  22
  -2   3  -7 166.172 61.0148  42
  -2   3  -7 137.330 50.7460  48
  -2   3  -7 82.5254 49.1839  47
  -2   3  -7 161.668 55.5280  49
  -2   3  -8 7766.14 387.741  28
  -2   3  -8 7919.24 383.468  49
  -2   3  -8 6757.59 368.101  48
  -2   3  -8 7978.54 382.354  22
  -2   3  -8 7321.39 380.239  23
  -2   3  -8 6856.63 365.782  39
  -2   3  -8 7742.03 384.468  33
  -2   3  -8 7180.56 365.005  30
  -2   3  -8 7312.02 374.275  29
  -2   3  -9 1911.01 127.391  30
  -2   3  -9 2400.98 153.058  28
  -2   3  -9 2046.19 143.953  49
  -2   3  -9 2087.95 148.255  33
  -2   3  -9 2203.12 143.153  22
  -2   3  -9 2341.16 149.095  23
  -2   3  -9 2104.57 135.013  39
  -2   3  -9 1722.91 137.319  40
  -2   3  -9 2358.59 155.715  45
  -2   3 -10 3050.61 170.828  22
  -2   3 -10 3154.23 176.338  23
  -2   3 -10 3061.59 175.070  28
  -2   3 -10 2703.71 173.987  33
  -2   3 -10 3147.76 180.133  45
   2  -2 -13 1847.94 102.443  48
   2  -2 -13 1464.89 86.3898  37
   2  -2 -12 3558.43 204.690  48
   2  -2 -12 3583.76 197.444  37
   2  -2 -12 3888.77 210.454  35
   2  -2 -11 3887.30 231.560  35
   2  -2 -11 3837.97 214.321  42
   2  -2 -11 4219.05 232.793  48
   2  -2 -11 3861.33 227.244  16
   2  -2 -11 3832.87 223.326  37
   2  -2 -10 323.269 69.8767  16
   2  -2 -10 426.435 73.8659  21
   2  -2 -10 486.859 77.3290  37
   2  -2 -10 288.117 71.0452  35
   2  -2 -10 295.825 56.9712  39
   2  -2  -9 1123.37 175.924   8
   2  -2  -9 990.308 85.7239  39
   2  -2  -9 782.621 92.6861  16
   2  -2  -9 894.995 98.6665  21
   2  -2  -9 780.455 90.5470  19
   2  -2  -9 949.420 99.5279  35
   2  -2  -9 817.464 99.3489  37
   2  -2  -8 3130.55 209.669  37
   2  -2  -8 3471.02 198.669  46
   2  -2  -8 3250.13 311.714  11
   2  -2  -8 3634.95 311.246   8
   2  -2  -8 3221.40 211.592  21
   2  -2  -8 3406.83 203.852  19
   2  -2  -8 3645.36 209.328  16
   2  -2  -8 3822.10 197.918  39
   2  -2  -7 2418.41 166.890  21
   2  -2  -7 2597.99 157.866  19
   2  -2  -7 3067.39 265.987   8
   2  -2  -7 2468.64 257.006  11
   2  -2  -6 20154.6 1047.95  11
   2  -2  -5 3444.11 215.291   1
   2  -2  -5 3151.28 265.176  11
   2  -2  -4 15048.0 763.170   9
   2  -2  -3 137.813 67.3309   9
   2  -2  -3 305.306 91.1792  11
   2  -2  -2 7829.98 408.516   9
  -2   2   2 7033.93 405.691  12
   2  -2  -2 8055.85 425.809  11
   2  -2  -1 3099.86 201.586   9
  -2   2   1 3606.84 222.847  12
   2  -2   0 32569.2 1468.98   9
  -2   2  -1 250.693 79.4767  12
  -2   2  -2 28636.2 1334.11  10
  -2   2  -3 1298.49 148.759  10
  -2   2  -4 163.195 82.9896  10
   2  -2   4 307.747 66.8005   1
  -2   2  -4 230.022 37.5462  14
  -2   2  -5 101.171 97.4943  10
  -2   2  -5-26.1379 32.4932  14
  -2   2  -6 20218.8 1081.40  10
  -2   2  -7 19.9172 50.7683  42
  -2   2  -7-5.79001 45.1258  29
  -2   2  -7-27.1450 57.8626  28
  -2   2  -7 84.3532 111.516  10
  -2   2  -7 68.4317 50.2421  23
  -2   2  -7 88.2940 54.8874  22
  -2   2  -7 36.7306 40.1384  47
  -2   2  -7 103.111 50.0982  48
  -2   2  -7 26.8552 51.3391  49
  -2   2  -7 48.0385 38.1265  39
  -2   2  -8 18511.9 853.579  29
  -2   2  -8 17325.5 841.672  30
  -2   2  -8 18516.7 860.619  28
  -2   2  -8 18521.5 862.988  42
  -2   2  -8 18224.3 853.355  22
  -2   2  -8 18983.5 859.986  23
  -2   2  -8 19176.4 864.015  49
  -2   2  -8 18288.6 856.344  48
  -2   2  -8 18292.8 850.780  39
  -2   2  -9 633.999 71.0741  29
  -2   2  -9 496.758 60.7845  30
  -2   2  -9 578.904 81.1799  33
  -2   2  -9 595.463 80.4787  28
  -2   2  -9 502.083 75.3670  23
  -2   2  -9 579.168 72.7558  22
  -2   2  -9 542.891 71.2718  39
  -2   2  -9 672.167 82.6484  42
  -2   2  -9 510.436 75.6927  48
  -2   2  -9 714.835 84.5922  49
  -2   2 -10 825.482 89.5935  49
  -2   2 -10 866.166 87.3279  48
  -2   2 -10 839.080 78.6731  22
  -2   2 -10 1047.96 92.3326  23
  -2   2 -10 859.026 84.2401  39
  -2   2 -10 868.578 89.9301  45
  -2   2 -10 881.082 88.6344  33
  -2   2 -10 887.713 86.3426  28
  -2   2 -11 52.5954 42.2376  23
  -2   2 -11 16.4071 38.0672  45
  -2   2 -11-14.0955 42.6459  49
  -2   2 -11-4.31416 39.6882  33
   2  -1 -13 1206.75 79.1559  48
   2  -1 -13 1139.16 69.3920  37
   2  -1 -12 934.017 85.5844  48
   2  -1 -12 859.769 80.2499  37
   2  -1 -11 69.6628 54.9771  37
   2  -1 -11 86.1134 45.7636  39
   2  -1 -11 171.728 64.3065  48
   2  -1 -10 37.9218 41.4085  42
   2  -1 -10 11.7002 48.8248  39
   2  -1 -10 7.22418 51.1751  16
   2  -1 -10-15.4462 63.4062  37
   2  -1  -9 2576.30 175.921  16
   2  -1  -9 2649.35 166.806  39
   2  -1  -9 2612.33 176.911  21
   2  -1  -9 2894.04 189.395  37
   2  -1  -8 11676.9 570.727  37
   2  -1  -8 11098.4 545.128  15
   2  -1  -8 10517.7 661.668  11
   2  -1  -8 12241.2 687.361   8
   2  -1  -8 10657.9 679.722   7
   2  -1  -8 11491.1 547.214  39
   2  -1  -8 11269.8 562.236  21
   2  -1  -8 12236.8 561.832  16
   2  -1  -8 11600.2 553.482  46
   2  -1  -7 9077.49 490.681  37
   2  -1  -7 10521.6 486.080  16
   2  -1  -7 10344.3 485.757  19
   2  -1  -7 9763.44 477.127  15
   2  -1  -7 10137.4 601.276  11
   2  -1  -7 10501.9 602.666   8
   2  -1  -6 4462.02 323.965  11
   2  -1  -6 4065.27 221.868  15
   2  -1  -6 4743.10 324.159   8
   2  -1  -5 2510.73 220.191  11
   2  -1  -5 2408.10 159.384   1
   2  -1  -4 59.0225 46.1072   1
   2  -1  -4 53.8288 75.5119  11
  -2   1   3 7517.41 396.867  12
   2  -1  -3 7645.55 395.233   1
  -2   1   2 27863.7 1279.13  12
  -2   1   1 11587.8 571.296  12
  -2   1   0 28274.4 1296.58  12
   2  -1   1 6153.61 302.182   8
  -2   1  -2 954.882 103.852  12
  -2   1  -3 354.622 72.4238  12
   2  -1   3 409.640 75.6759   1
  -2   1  -3 364.991 92.2704  10
   2  -1   4 10942.3 533.983   1
  -2   1  -4 10318.2 581.781  10
  -2   1  -5 1551.51 96.2303  14
  -2   1  -6 19538.7 879.977  14
  -2   1  -7 248.346 50.5473  29
  -2   1  -7 245.121 52.4324  32
  -2   1  -7 352.321 59.7988  28
  -2   1  -7 313.938 61.0311  42
  -2   1  -7 232.176 54.6180  23
  -2   1  -7 324.527 62.9914  48
  -2   1  -7 293.493 60.9685  49
  -2   1  -7 279.017 64.0556  37
  -2   1  -8 1077.55 89.5779  30
  -2   1  -8 1253.65 105.665  32
  -2   1  -8 1167.16 98.7298  29
  -2   1  -8 1038.12 103.523  28
  -2   1  -8 1580.92 112.444  39
  -2   1  -8 963.904 96.7642  40
  -2   1  -8 1380.98 117.956  37
  -2   1  -8 1244.03 100.027  22
  -2   1  -8 1358.14 109.786  23
  -2   1  -8 1422.77 113.119  42
  -2   1  -8 1281.19 114.964  49
  -2   1  -8 1224.98 110.534  48
  -2   1  -9 117.048 64.1801  37
  -2   1  -9 137.406 45.0816  30
  -2   1  -9 119.011 48.4589  29
  -2   1  -9 111.677 53.2936  28
  -2   1  -9 66.2943 53.0357  23
  -2   1  -9 188.066 53.3638  22
  -2   1  -9 115.517 60.0540  42
  -2   1  -9-135.114 82.2410  40
  -2   1  -9 145.278 55.0719  39
  -2   1  -9 84.7321 58.0996  48
  -2   1  -9 180.264 63.4724  49
  -2   1 -10 1522.22 129.054  49
  -2   1 -10 1501.57 125.655  48
  -2   1 -10 1512.09 108.519  22
  -2   1 -10 1698.28 125.236  23
  -2   1 -10 1596.30 129.236  42
  -2   1 -10 1582.81 120.661  39
  -2   1 -10 1759.72 140.275  37
  -2   1 -10 1411.82 121.291  33
  -2   1 -10 1607.83 116.817  28
  -2   1 -10 1613.00 110.990  29
  -2   1 -11-32.0391 47.1240  23
  -2   1 -11 52.1239 51.3553  42
  -2   1 -11 4.73848 38.2468  45
  -2   1 -11-39.7153 52.1910  48
  -2   1 -11-48.6170 55.6550  49
  -2   1 -11 66.8557 45.8189  33
  -2   1 -12 6762.59 334.370  23
  -2   1 -12 7216.76 343.053  49
   2   0 -13 994.572 59.0626  37
   2   0 -12 8.26924 40.8044  37
   2   0 -12 34.7776 44.2012  48
   2   0 -11 1840.54 133.609  35
   2   0 -11 1906.05 138.610  48
   2   0 -11 1769.67 123.308  39
   2   0 -11 1815.28 134.110  37
   2   0 -10 1814.37 122.266  42
   2   0 -10 2247.15 158.842  37
   2   0 -10 2047.31 139.771  39
   2   0 -10 1993.14 150.305  35
   2   0  -9 8808.27 430.509  35
   2   0  -9 8664.75 436.619  37
   2   0  -9 8107.77 404.960  42
   2   0  -9 8635.21 423.557  16
   2   0  -9 8269.64 419.665  19
   2   0  -9 7775.35 410.979  21
   2   0  -9 8202.95 419.620  46
   2   0  -9 8068.13 414.682  39
   2   0  -8 1243.98 111.372  35
   2   0  -8 1023.30 116.579  37
   2   0  -8 1232.49 109.155  30
   2   0  -8 1143.83 189.915   7
   2   0  -8 1348.37 108.451  46
   2   0  -8 1282.35 107.146  21
   2   0  -8 1048.78 103.627  16
   2   0  -8 1115.05 106.932  19
   2   0  -8 1231.94 105.604  15
   2   0  -7 9726.11 475.712  30
   2   0  -7 10089.3 477.607  31
   2   0  -7 9306.81 490.740  37
   2   0  -7 10216.3 483.785  35
   2   0  -7 9884.09 587.313   8
   2   0  -7 9979.81 615.212   7
   2   0  -7 8312.43 557.113  11
   2   0  -7 9788.10 477.152  15
   2   0  -7 9897.43 477.625  46
   2   0  -7 9998.01 478.891  16
   2   0  -6 671.797 124.283  11
   2   0  -6 635.998 128.573   8
   2   0  -6 724.291 69.7839  16
   2   0  -6 643.855 71.3918  15
   2   0  -5 366.021 100.299   8
   2   0  -5 436.400 98.2613  11
  -2   0   4 11717.8 562.461  12
   2   0  -4 11525.1 610.920  11
   2   0  -4 11515.6 559.274   1
  -2   0   3 16851.0 798.206  12
   2   0  -3 17252.0 797.714   1
   2   0  -3 16824.6 833.595   8
  -2   0   2 12110.8 585.380  12
   2   0  -2 12181.3 585.671   1
   2   0  -2 12071.3 604.506   8
  -2   0   1 16757.9 805.763  12
   2   0  -1 17241.8 807.304   1
   2   0  -1 17695.9 814.311   8
   2   0   0 10859.8 523.557   8
   2   0   1 533.882 83.2307   1
   2   0   1 614.789 65.5177   8
  -2   0  -2 10193.9 498.554  12
   2   0   2 9938.52 497.160   1
  -2   0  -3 8732.11 435.009  12
   2   0   3 8488.15 433.055   1
  -2   0  -4 32871.1 1524.26  12
   2   0   4 34501.5 1525.53   1
  -2   0  -5 12184.1 593.728  12
   2   0   5 12289.6 593.109   1
  -2   0  -5 13055.7 678.649  10
  -2   0  -6 8745.55 535.762  10
  -2   0  -7 454.770 137.256  10
  -2   0  -8 86.1315 45.2339  39
  -2   0  -8 134.848 57.4729  37
  -2   0  -8 160.463 45.4753  29
  -2   0  -8 56.2983 44.3588  32
  -2   0  -8 158.789 50.0205  28
  -2   0  -8 112.121 111.253  10
  -2   0  -8 88.4136 48.6101  23
  -2   0  -8 71.7071 40.7963  18
  -2   0  -8 118.385 42.4212  50
  -2   0  -8 109.037 56.1376  48
  -2   0  -9 135.152 62.8449  42
  -2   0  -9 198.852 64.5311  37
  -2   0  -9 113.947 46.5120  29
  -2   0  -9 179.125 56.4754  32
  -2   0  -9 230.719 49.3890  30
  -2   0  -9 141.519 51.8300  28
  -2   0  -9 116.228 51.9685  23
  -2   0  -9 110.534 62.5285  48
  -2   0  -9 253.155 68.0442  49
  -2   0  -9 161.014 45.5975  18
  -2   0  -9 121.874 55.9274  39
  -2   0 -10 10067.6 480.605  42
  -2   0 -10 9302.88 456.293  28
  -2   0 -10 8631.26 452.547  29
  -2   0 -10 9294.97 468.914  23
  -2   0 -10 9756.31 481.839  37
  -2   0 -10 9894.55 472.044  39
  -2   0 -10 9741.85 481.163  49
  -2   0 -10 9753.33 480.375  48
  -2   0 -11 1683.98 124.627  23
  -2   0 -11 1575.87 119.643  33
  -2   0 -11 1542.86 113.217  45
  -2   0 -11 1693.98 131.261  42
  -2   0 -11 1614.44 130.896  49
  -2   0 -11 1735.76 132.563  48
  -2   0 -12 4572.24 240.061  23
  -2   0 -12 4502.92 248.707  49
  -2   0 -12 4629.73 234.659  33
  -2   0 -12 4595.43 246.198  42
  -2   0 -13 346.972 50.5560  49
   2   1 -12-10.5232 38.2756  48
   2   1 -12 7.12784 35.4334  37
   2   1 -11 8271.23 404.726  37
   2   1 -11 7974.60 394.900  39
   2   1 -10 29.9122 59.6730  37
   2   1 -10 67.2692 55.8473  35
   2   1 -10-6.03838 51.2113  39
   2   1  -9 5932.19 331.373  37
   2   1  -9 6189.73 325.415  35
   2   1  -9 5674.24 314.440  19
   2   1  -9 6004.88 319.779  46
   2   1  -9 6342.30 322.267  30
   2   1  -8 940.517 103.710  30
   2   1  -8 914.913 178.227   7
   2   1  -8 726.117 102.480  37
   2   1  -8 807.804 94.8827  35
   2   1  -8 815.628 88.2756  16
   2   1  -8 806.806 93.9460  19
   2   1  -8 832.336 92.4495  46
   2   1  -8 588.214 83.2939  15
   2   1  -7 152.282 64.0629  37
   2   1  -7 179.513 51.7648  35
   2   1  -7 144.117 50.7398  30
   2   1  -7 212.779 54.4712  31
   2   1  -7 26.4230 91.8070   7
   2   1  -7 141.359 52.9821  46
   2   1  -7 90.3830 53.0083  15
   2   1  -7 161.930 53.0159  19
   2   1  -7 143.569 48.9353  16
   2   1  -6 28.6917 42.4334  15
   2   1  -6 14.6877 60.9601  11
   2   1  -6-45.2666 99.8717   7
   2   1  -6 25.2117 39.0346  16
   2   1  -5 22847.5 1070.80  11
   2   1  -5 21925.4 1086.33   8
   2   1  -5 21607.5 988.814  16
  -2  -1   4 728.033 78.0797  12
   2   1  -4 772.249 79.5053   1
   2   1  -4 804.279 122.011   8
   2   1  -3 26855.0 1232.45   1
  -2  -1   3 27196.9 1232.39  12
   2   1  -2 1737.39 130.966   1
   2   1  -2 1858.92 151.340   8
   2   1  -1 2582.72 164.800   1
   2   1  -1 2233.71 167.411   8
   2   1   0 14414.5 682.827   8
   2   1   1 933.500 104.047   1
   2   1   2 14743.8 699.855   1
   2   1   3 22429.8 1033.44   1
   2   1   4 9181.30 459.437   1
  -2  -1  -4 9307.86 459.549  12
  -2  -1  -5 7520.67 386.996  12
   2   1   5 7604.21 390.490   1
  -2  -1  -5 8203.90 453.211  10
  -2  -1  -6 79.4194 33.6966  12
  -2  -1  -6 34.9260 80.0264  10
  -2  -1  -7 1773.83 211.787  10
  -2  -1  -8 5025.39 261.434  32
  -2  -1  -8 4866.27 395.160  10
  -2  -1  -8 5048.98 269.145  42
  -2  -1  -8 4841.29 273.614  48
  -2  -1  -8 4891.47 271.473  37
  -2  -1  -8 4908.47 263.348  39
  -2  -1  -9 4800.89 265.484  32
  -2  -1  -9 4527.22 401.105  10
  -2  -1  -9 5190.39 272.795  23
  -2  -1  -9 4921.50 266.875  50
  -2  -1  -9 4941.74 281.373  48
  -2  -1  -9 4854.87 279.333  37
  -2  -1  -9 5510.17 277.204  39
  -2  -1  -9 4730.35 259.997  18
  -2  -1 -10 8180.76 408.691  18
  -2  -1 -10 8634.50 436.764  48
  -2  -1 -10 8003.74 415.602  50
  -2  -1 -10 8683.26 425.590  23
  -2  -1 -10 8689.44 435.115  37
  -2  -1 -10 8721.50 429.529  39
  -2  -1 -10 8710.71 421.434  32
  -2  -1 -10 8052.82 408.108  29
  -2  -1 -11 1983.51 140.832  23
  -2  -1 -11 2002.51 152.482  48
  -2  -1 -11 1945.65 147.523  37
  -2  -1 -11 1996.29 149.058  42
  -2  -1 -12 1161.40 98.5775  23
  -2  -1 -12 1378.29 114.533  48
  -2  -1 -12 1137.17 92.4504  33
  -2  -1 -12 1306.74 109.709  42
  -2  -1 -13 145.399 39.7774  23
  -2  -1 -13 107.440 48.2225  49
  -2  -1 -13 166.847 46.7924  42
   2   2 -12 192.677 32.2489  48
   2   2 -12 192.845 34.8512  37
   2   2 -11 4029.65 219.203  48
   2   2 -11 4303.33 218.850  39
   2   2 -11 3982.34 222.165  37
   2   2 -10 12.6811 55.9737  48
   2   2 -10 22.9299 51.3334  39
   2   2 -10 75.0764 61.3957  37
   2   2  -9 2529.73 171.333  30
   2   2  -9 2525.97 182.905  37
   2   2  -9 2670.20 175.105  46
   2   2  -9 2798.43 169.155  19
   2   2  -9 2389.39 168.558  35
   2   2  -8 103.806 72.4111  37
   2   2  -8 125.834 57.9844  35
   2   2  -8 48.7045 54.4822  30
   2   2  -8 39.2614 49.6866  31
   2   2  -8 60.0186 93.8020   7
   2   2  -8 70.8066 56.7725  46
   2   2  -8 136.206 54.4209  19
   2   2  -8 102.807 62.5182  15
   2   2  -7 10909.5 534.391  35
   2   2  -7 10628.7 534.153  30
   2   2  -7 10947.5 533.869  31
   2   2  -7 10786.7 692.547   7
   2   2  -7 11448.0 543.197  15
   2   2  -7 11331.3 533.563  19
   2   2  -7 10433.2 530.567  40
   2   2  -7 11268.9 538.338  46
   2   2  -6-40.7514 42.7491  46
   2   2  -6-25.6371 104.059   7
   2   2  -6 21.3626 36.6849  16
   2   2  -6 12.9000 50.8521  15
   2   2  -6 78.0370 44.2107  30
   2   2  -6 11.0091 42.6073  31
   2   2  -5 17835.3 803.545  16
   2   2  -5 16851.8 862.238  11
   2   2  -5 17548.2 945.352   7
   2   2  -4 1380.15 91.6230  16
   2   2  -3 12533.9 608.809   1
   2   2  -2 438.476 73.5057   1
   2   2  -1 4912.25 270.107   1
  -2  -2   1 4581.10 264.453   3
   2   2   0 31256.0 1429.00   1
  -2  -2   0 31520.6 1428.73   3
   2   2   1 172009. 7546.64   1
   2   2   2 517.099 81.7672   1
   2   2   3 19146.9 880.073   1
  -2  -2  -3 18365.2 876.127   3
   2   2   4 1185.72 109.087   1
  -2  -2  -5 1189.01 134.522  10
   2   2   5 1030.55 104.084   1
  -2  -2  -6 76.8658 40.6375  12
  -2  -2  -6 13.6233 27.2634   9
  -2  -2  -6 31.1963 79.8682  10
  -2  -2  -7 14461.2 790.745  10
  -2  -2  -8 9020.99 577.705  10
  -2  -2  -9 12921.8 619.950  50
  -2  -2  -9 12927.8 629.761  48
  -2  -2  -9 13189.4 615.677  32
  -2  -2  -9 15006.0 804.323  10
  -2  -2  -9 13281.8 625.449  42
  -2  -2  -9 12676.9 610.514  18
  -2  -2  -9 12730.6 620.341  39
  -2  -2  -9 12901.5 624.121  37
  -2  -2 -10 442.524 69.0831  32
  -2  -2 -10 330.161 73.1701  42
  -2  -2 -10 397.739 70.3453  23
  -2  -2 -10 376.523 72.7263  37
  -2  -2 -10 468.241 64.0025  18
  -2  -2 -10 335.640 78.6506  48
  -2  -2 -10 397.317 66.2601  50
  -2  -2 -11 17.3806 47.5666  32
  -2  -2 -11 34.8690 55.6422  37
  -2  -2 -11 58.7082 48.2340  23
  -2  -2 -11 23.2759 68.1428  48
  -2  -2 -11-12.2935 47.8767  50
  -2  -2 -11 15.9902 63.0352  49
  -2  -2 -11-4.92360 38.3516  18
  -2  -2 -12-13.7668 62.7567  48
  -2  -2 -12 21.2564 61.3148  49
  -2  -2 -12-5.77146 48.4224  23
  -2  -2 -13 1324.18 109.775  42
  -2  -2 -13 1502.01 104.777  23
  -2  -2 -14 2385.04 132.853  42
   2   3 -11 1599.80 103.128  39
   2   3 -11 1684.82 100.684  48
   2   3 -10-25.5773 48.4945  39
   2   3 -10 50.8315 46.7617  48
   2   3  -9 831.026 81.1243  19
   2   3  -9 863.290 92.0910  30
   2   3  -8 486.516 149.734   7
   2   3  -8 555.717 82.3048  30
   2   3  -8 653.112 83.1424  31
   2   3  -8 702.554 78.1298  19
   2   3  -8 596.680 96.3744  37
   2   3  -8 578.003 79.8995  35
   2   3  -7 10704.7 511.451  35
   2   3  -7 10444.1 528.917  37
   2   3  -7 9585.33 672.537   7
   2   3  -7 10419.3 510.126  31
   2   3  -7 10526.2 514.924  30
   2   3  -7 9657.08 510.247  40
   2   3  -7 10557.6 510.350  19
   2   3  -7 11054.6 524.843  15
   2   3  -6 1688.87 232.905   7
   2   3  -6 1705.54 125.856  30
   2   3  -6 1634.74 121.325  31
   2   3  -6 1567.25 134.070  37
   2   3  -6 1730.56 121.361  35
   2   3  -6 1561.33 128.640  40
   2   3  -6 1664.77 120.662  20
   2   3  -5 11249.8 687.510   7
   2   3  -4 215.120 42.3619  16
   2   3  -3 487.479 134.738   7
   2   3  -2 44.9672 59.3923   1
  -2  -3   2 126.744 57.0684   3
  -2  -3   1 17290.3 825.409   3
   2   3  -1 17265.4 830.053   1
   2   3   0 404.759 84.5087   1
  -2  -3   0 263.182 74.2834   3
  -2  -3  -1 14382.2 698.542   3
   2   3   2 2614.69 187.788   1
  -2  -3  -3 758.871 95.0832   3
   2   3   3 595.087 95.9387   1
  -2  -3  -4 925.069 98.8742   3
   2   3   4 783.891 104.325   1
  -2  -3  -5 10359.9 504.656   3
   2   3   5 9539.67 510.365   1
  -2  -3  -6 5156.01 337.984  10
  -2  -3  -7 21684.3 1104.77  10
  -2  -3  -7 22025.7 1024.18   9
  -2  -3  -8 2340.69 241.996  10
  -2  -3  -9 1971.16 233.529  10
  -2  -3  -9 1941.02 127.216  34
  -2  -3  -9 1805.49 134.458  50
  -2  -3  -9 2090.66 147.391  48
  -2  -3  -9 1932.26 133.922  37
  -2  -3  -9 2016.08 140.073  42
  -2  -3 -10-6.71728 52.6427  50
  -2  -3 -10 30.4976 60.1136  48
  -2  -3 -10 19.2993 48.5369  37
  -2  -3 -10 58.3049 45.9722  32
  -2  -3 -10-14.0938 53.5155  42
  -2  -3 -11 1178.43 103.036  50
  -2  -3 -11 1084.20 113.362  48
  -2  -3 -11 954.949 100.304  23
  -2  -3 -11 1124.86 109.810  42
  -2  -3 -11 1037.18 95.1431  32
  -2  -3 -11 1095.00 95.0599  18
  -2  -3 -12 2136.66 156.104  49
  -2  -3 -12 2295.46 160.855  48
  -2  -3 -12 2211.85 147.173  50
  -2  -3 -12 2212.62 148.514  23
  -2  -3 -12 2338.30 158.848  42
  -2  -3 -12 2049.40 136.859  32
  -2  -3 -12 2158.60 133.886  18
  -2  -3 -13 5935.88 306.262  23
  -2  -3 -13 6500.67 320.261  49
  -2  -3 -13 5832.44 314.868  48
  -2  -3 -14 1516.73 92.8718  23
  -2  -3 -14 1514.72 103.635  49
   2   4 -11 67.4060 26.2546  37
   2   4 -11 43.1010 24.2377  39
   2   4 -10 739.938 69.8630  39
   2   4 -10 637.074 69.6440  37
   2   4  -9 3815.59 215.423  48
   2   4  -9 4214.28 227.252  37
   2   4  -9 3896.12 220.297  30
   2   4  -9 3751.04 204.282  19
   2   4  -8 5599.06 318.152  46
   2   4  -8 5791.37 308.316  19
   2   4  -8 5871.32 326.732  37
   2   4  -8 5910.99 321.669  30
   2   4  -8 5956.72 314.016  31
   2   4  -7 4233.23 239.166  31
   2   4  -7 4331.06 245.939  30
   2   4  -7 4417.83 245.936  46
   2   4  -7 4006.06 232.218  19
   2   4  -7 3761.59 239.233  40
   2   4  -7 4686.04 257.441  37
   2   4  -6 316.466 74.1106  37
   2   4  -6 359.895 58.3204  35
   2   4  -6 476.643 69.1302  31
   2   4  -6 299.986 65.0587  30
   2   4  -6 310.988 77.3840  40
   2   4  -6 423.924 72.9697  46
   2   4  -6 506.226 64.8919  20
   2   4  -6 432.993 80.3228  15
   2   4  -5 625.159 74.2100  30
   2   4  -5 377.225 80.6293  40
   2   4  -5 963.443 187.515   7
   2   4  -5 748.334 90.4800  15
   2   4  -5 645.813 73.0353  20
   2   4  -5 643.422 84.7827  37
   2   4  -4 282.721 62.1574  15
   2   4  -3 14384.7 763.920   7
  -2  -4   3 12908.1 652.923   3
   2   4  -2 11355.7 621.349   7
  -2  -4   2 10551.2 550.740   3
   2   4  -1 35862.2 1629.38   7
  -2  -4   1 33383.0 1582.59   3
   2   4   0 3561.86 249.130   7
  -2  -4   0 3478.79 237.771   3
   2   4   1 3424.01 231.314   7
  -2  -4  -1 3798.24 244.635   3
  -2  -4  -2 20.3555 64.7398   3
   2   4   2 64.2182 79.6898   1
   2   4   2 34.3146 50.0665   7
   2   4   3 1086.20 133.246   1
   2   4   3 951.322 79.1095   7
  -2  -4  -4 2715.95 197.069   3
  -2  -4  -5 38509.0 1760.33   3
  -2  -4  -6 913.389 102.045   3
  -2  -4  -6 680.800 110.034  10
  -2  -4  -7 6013.20 381.847  10
  -2  -4  -7 5712.89 323.167   3
  -2  -4  -8 269.523 68.8429   9
  -2  -4  -8 534.513 123.182  10
  -2  -4  -9 57.2724 39.1448  26
  -2  -4  -9 124.120 54.6939  42
  -2  -4  -9-23.0610 82.4067  10
  -2  -4  -9 169.189 55.6468  50
  -2  -4  -9 110.950 54.3624  48
  -2  -4  -9 151.315 45.8283  34
  -2  -4 -10 65.5813 57.8802  48
  -2  -4 -10 84.0058 53.9380  50
  -2  -4 -10 62.4349 54.1222  42
  -2  -4 -10 77.2362 44.1296  34
  -2  -4 -11 10963.2 527.648  32
  -2  -4 -11 10684.6 536.838  50
  -2  -4 -11 11362.0 545.636  48
  -2  -4 -11 10841.0 539.758  42
  -2  -4 -12 90.5365 58.6365  42
  -2  -4 -12 138.847 47.2629  32
  -2  -4 -12 226.600 60.1174  23
  -2  -4 -12 46.2539 45.1836  18
  -2  -4 -12 92.8661 63.8339  48
  -2  -4 -12 116.959 58.0988  50
  -2  -4 -13 4640.67 245.762  23
  -2  -4 -13 4700.12 253.340  42
  -2  -4 -13 4387.46 242.971  50
  -2  -4 -13 4524.12 252.675  49
  -2  -4 -13 4587.28 252.770  48
  -2  -4 -14 30.4179 34.8727  23
  -2  -4 -14 34.3349 42.5256  49
  -2  -4 -14 16.7952 42.3903  42
   2   5 -10 3670.45 181.273  37
   2   5 -10 3473.71 182.723  39
   2   5  -9 1740.30 120.691  39
   2   5  -9 1976.66 122.507  37
   2   5  -9 1638.42 118.645  30
   2   5  -8 4191.49 230.437  37
   2   5  -8 3649.34 208.514  19
   2   5  -8 3896.48 228.668  30
   2   5  -8 3838.46 217.085  48
   2   5  -8 3827.22 225.187  46
   2   5  -7 2405.68 168.235  37
   2   5  -7 2696.80 172.527  40
   2   5  -7 2664.12 170.127  46
   2   5  -7 2335.19 152.798  19
   2   5  -7 2588.07 162.141  31
   2   5  -7 2331.05 165.434  30
   2   5  -6 112.080 63.0383  30
   2   5  -6 32.0393 52.9464  31
   2   5  -6 162.118 115.709   7
   2   5  -6 32.1037 49.4381  20
   2   5  -6 38.9282 63.6015  15
   2   5  -6 54.8546 66.1136  46
   2   5  -6 36.7280 59.3344  37
   2   5  -5 991.338 93.2444  20
   2   5  -5 724.518 100.861  40
   2   5  -5 1015.06 100.784  37
   2   5  -5 1035.65 104.797  15
   2   5  -4 4850.49 247.546  20
   2   5  -4 4582.82 392.424   7
   2   5  -4 4713.05 254.587  15
   2   5  -4 4240.37 249.870  22
   2   5  -4 4077.71 246.229  37
   2   5  -3 12014.0 561.618  15
   2   5  -3 13248.3 729.192   7
   2   5  -2 9394.97 566.721   7
  -2  -5   2 8870.87 485.503   3
   2   5  -2 8746.01 500.964   2
  -2  -5   1 9641.59 542.357   3
   2   5  -1 11015.8 597.890   7
   2   5   0 1234.89 159.060   7
  -2  -5   0 1373.85 146.712   3
  -2  -5  -1 2432.55 202.476   3
   2   5   1 2355.78 197.216   7
  -2  -5  -2 4672.57 315.484   3
   2   5   2 5084.80 293.557   7
   2   5   3 24364.9 1113.27   7
  -2  -5  -4 3471.96 247.955   3
  -2  -5  -5 25103.0 1196.66   3
  -2  -5  -6 771.583 107.349  10
   2   5   6 790.085 69.5486   4
  -2  -5  -6 1020.03 117.325   3
   2   5   7 248.345 76.7892   2
  -2  -5  -7 98.6741 54.9785   3
  -2  -5  -7 219.962 79.5757  10
  -2  -5  -8 70.9917 70.4485  10
  -2  -5  -9 11746.6 712.151  10
  -2  -5  -9 13007.9 613.459  48
  -2  -5  -9 12887.2 607.710  34
  -2  -5  -9 12944.5 599.739  26
  -2  -5 -10 2219.78 156.594  42
  -2  -5 -10 2337.46 160.237  48
  -2  -5 -10 2465.72 152.292  34
  -2  -5 -10 2187.59 138.862  26
  -2  -5 -11 8296.70 414.516  34
  -2  -5 -11 8318.57 414.792  32
  -2  -5 -11 8457.97 428.620  42
  -2  -5 -11 8339.22 429.534  50
  -2  -5 -11 8509.41 429.514  48
  -2  -5 -12 152.709 64.0861  42
  -2  -5 -12 171.841 63.1865  50
  -2  -5 -12 218.660 66.5991  48
  -2  -5 -12 63.8744 40.9271  32
  -2  -5 -12 122.788 52.0818  18
  -2  -5 -13 795.628 81.9733  23
  -2  -5 -13 740.797 82.7410  50
  -2  -5 -13 826.500 88.1451  49
  -2  -5 -13 918.459 90.7300  42
  -2  -5 -13 694.135 69.1233  18
  -2  -5 -14 11.0783 34.7130  23
  -2  -5 -14-47.0171 41.8473  49
  -2  -5 -14 57.2010 43.0788  42
  -2  -5 -15 494.772 43.0633  49
  -2  -5 -15 629.914 48.9757  42
   2   6  -9 448.831 47.0326  37
   2   6  -9 511.180 54.9008  30
   2   6  -8 113.069 44.5448  37
   2   6  -8 35.9690 49.0817  30
   2   6  -7 231.553 55.6334  37
   2   6  -7 204.149 58.2801  46
   2   6  -7 95.2590 48.5961  31
   2   6  -7 127.197 57.4872  30
   2   6  -6 4703.42 433.828   7
   2   6  -6 5642.42 302.120  46
   2   6  -6 5553.87 307.479  30
   2   6  -6 6245.44 305.270  31
   2   6  -6 5741.10 299.975  20
   2   6  -6 5429.94 289.201  19
   2   6  -6 5457.18 304.318  40
   2   6  -6 5716.96 303.398  37
   2   6  -5 2801.43 177.629  15
   2   6  -5 2288.32 163.614  46
   2   6  -5 2607.19 167.734  20
   2   6  -5 2375.60 173.283  40
   2   6  -5 2592.46 167.441  37
   2   6  -4 13056.2 628.851  37
   2   6  -4 13734.0 643.787  28
   2   6  -4 13368.9 818.053   7
   2   6  -4 13316.9 628.758  20
   2   6  -4 12052.5 631.417  22
   2   6  -4 13918.4 640.046  15
   2   6  -3 3996.24 359.001   7
   2   6  -3 4034.13 225.450  15
   2   6  -3 3424.68 219.093  22
   2   6  -3 3775.44 217.398  47
   2   6  -3 3959.14 229.123  28
   2   6  -2 1024.13 181.118   7
   2   6  -2 844.410 126.151   2
  -2  -6   2 790.475 114.108   3
   2   6  -2 937.966 88.3951  15
   2   6  -1 536.815 143.921   7
   2   6  -1 548.030 113.960   2
  -2  -6   1 701.154 116.275   3
   2   6   0 2340.88 222.907   7
  -2  -6   0 2423.24 211.652   3
   2   6   0 2152.68 135.437   4
   2   6   1 5113.80 334.273   7
   2   6   1 4957.76 255.169   4
  -2  -6  -1 4854.78 339.345   3
   2   6   2 14766.5 719.811   7
  -2  -6  -2 13388.3 748.055   3
   2   6   3 23457.7 1009.97   7
  -2  -6  -3 20176.4 1061.53   3
   2   6   3 20750.1 968.540   4
  -2  -6  -4 4966.67 321.909   3
   2   6   4 4361.33 233.715   4
   2   6   5 143.116 47.1068   4
  -2  -6  -5 119.792 85.1822   3
   2   6   6-17.6009 80.5971   2
  -2  -6  -6 43.5252 68.7687   3
  -2  -6  -7 3380.02 244.666   3
   2   6   7 2802.08 247.028   2
  -2  -6  -8 5155.28 267.428  24
  -2  -6  -8 4747.83 313.544   3
  -2  -6  -9 16034.9 741.897  48
  -2  -6  -9 15678.9 742.475  34
  -2  -6  -9 15930.2 733.668  26
  -2  -6 -10 758.376 86.2253  42
  -2  -6 -10 813.264 87.7208  48
  -2  -6 -10 734.934 90.0467  50
  -2  -6 -10 761.320 83.7039  34
  -2  -6 -10 770.574 74.7826  26
  -2  -6 -11 2840.32 189.319  42
  -2  -6 -11 3015.75 183.160  34
  -2  -6 -11 3144.20 192.635  48
  -2  -6 -12 768.985 87.4978  48
  -2  -6 -12 779.443 89.0781  42
  -2  -6 -12 792.534 74.5892  32
  -2  -6 -13 1089.95 88.6246  18
  -2  -6 -13 1131.86 101.232  42
  -2  -6 -13 1163.26 97.8740  49
  -2  -6 -13 1021.40 99.4537  50
  -2  -6 -14 378.577 52.7446  23
  -2  -6 -14 540.568 62.3455  42
  -2  -6 -14 420.938 57.1728  50
  -2  -6 -14 363.330 54.5963  49
  -2  -6 -15 3311.36 154.671  23
  -2  -6 -15 2640.34 151.716  49
   2   7  -9 55.7895 20.6271  39
   2   7  -8 1001.90 79.9011  39
   2   7  -8 1112.15 82.4514  30
   2   7  -7-42.5628 52.2915  30
   2   7  -7-19.7021 40.2020  31
   2   7  -6 4097.05 223.082  30
   2   7  -6 3852.22 210.054  31
   2   7  -6 3577.47 216.969  40
   2   7  -6 3532.89 203.907  37
   2   7  -6 3758.03 210.777  46
   2   7  -6 3625.60 211.139  20
   2   7  -5 1354.24 115.866  30
   2   7  -5 1074.78 102.338  31
   2   7  -5 1262.13 106.653  20
   2   7  -5 1193.85 97.7769  37
   2   7  -5 900.953 109.714  40
   2   7  -5 1247.45 106.274  46
   2   7  -4 8819.40 446.773  22
   2   7  -4 7763.17 600.714   7
   2   7  -4 9107.16 442.334  20
   2   7  -4 8944.59 444.824  15
   2   7  -4 8544.48 430.332  37
   2   7  -3 6.66828 59.6983  22
   2   7  -3 45.1693 50.8818  47
   2   7  -3 31.0384 110.749   7
   2   7  -3 13.3117 50.8779  15
   2   7  -2 232.534 62.3545  44
   2   7  -2 300.047 53.3547  38
   2   7  -2 240.697 57.6158  15
   2   7  -2 367.064 136.781   7
   2   7  -2 349.673 64.6159  22
   2   7  -2 340.902 91.6392   2
   2   7  -2 310.540 57.7734  47
   2   7  -1 3010.13 180.535  15
   2   7  -1 3149.88 179.462  27
   2   7  -1 2935.12 264.497   2
   2   7  -1 3159.90 185.675  44
   2   7  -1 3347.98 300.140   7
  -2  -7   1 2665.96 243.040   3
   2   7   0 18928.8 1004.50   7
  -2  -7   0 19641.1 988.881   3
   2   7   0 18649.0 999.532   2
   2   7   1 2581.99 236.882   7
  -2  -7  -1 2605.09 244.739   3
   2   7   1 2897.48 261.283   2
   2   7   2 7819.34 464.937   7
  -2  -7  -2 8600.76 511.984   3
   2   7   3 1374.80 190.898   2
  -2  -7  -3 1148.89 168.751   3
   2   7   4 1015.08 170.520   2
   2   7   5 2778.13 268.905   2
  -2  -7  -5 2890.13 252.146   3
   2   7   6 10884.1 642.215   2
  -2  -7  -6 11021.8 623.845   3
   2   7   7 7559.27 486.911   2
  -2  -7  -7 7742.27 469.769   3
   2   7   8 6082.75 415.020   2
  -2  -7  -8 6831.03 412.243   3
  -2  -7  -9 1879.86 135.925  34
  -2  -7 -10 143.897 46.1136  26
  -2  -7 -10 197.265 59.0382  34
  -2  -7 -10 256.036 90.5115   9
  -2  -7 -11 30.4075 57.3569  50
  -2  -7 -11-12.4115 48.6389  34
  -2  -7 -11 54.3732 57.0318  42
  -2  -7 -11 25.1759 33.2928  26
  -2  -7 -12 645.661 76.6915  34
  -2  -7 -12 690.463 83.8370  42
  -2  -7 -12 698.295 88.7183  50
  -2  -7 -12 584.691 72.9367  49
  -2  -7 -13 3831.17 203.807  42
  -2  -7 -13 3194.15 189.313  49
  -2  -7 -14 1421.55 92.0296  23
  -2  -7 -14 1378.41 94.4866  42
  -2  -7 -14 1229.08 82.6481  18
  -2  -7 -14 1315.47 94.9748  50
  -2  -7 -15 2628.87 132.533  23
  -2  -7 -15 2720.31 136.957  42
   2   8  -8 4060.64 180.803  30
   2   8  -8 3381.70 175.329  39
   2   8  -7 140.799 49.3920  30
   2   8  -7 2210.92 95.2487  40
   2   8  -6 9718.64 448.381  30
   2   8  -6 8810.21 431.794  31
   2   8  -6 9075.07 440.837  40
   2   8  -5 363.510 68.0766  30
   2   8  -5 293.448 59.3758  31
   2   8  -5 261.627 53.3556  46
   2   8  -5 330.789 62.5711  20
   2   8  -5 196.666 73.8245  40
   2   8  -4 26.0563 50.1066  20
   2   8  -4 5.47203 43.6614  46
   2   8  -3 708.200 171.132   7
   2   8  -3 518.743 74.2798  15
   2   8  -3 567.788 78.2511  22
   2   8  -3 514.168 78.4920  20
   2   8  -3 574.152 77.3833  47
   2   8  -2 8010.76 402.461  15
   2   8  -2 7692.36 568.237   7
   2   8  -2 7982.47 405.471  22
   2   8  -2 8458.43 415.157  44
   2   8  -2 7798.57 404.425  47
   2   8  -1 16.2071 43.8857  38
   2   8  -1 40.5371 47.8328  47
   2   8  -1 110.811 45.2613  15
   2   8  -1-11.7285 47.3619  27
   2   8  -1 50.6007 48.1919  22
   2   8  -1 138.333 104.371   7
   2   8  -1 46.6838 51.6449  44
   2   8  -1 21.3982 74.0867   2
  -2  -8   1-19.2660 62.4023   3
   2   8   0 15538.9 815.822   2
   2   8   0 13863.4 667.957  27
   2   8   0 13426.1 671.703  44
   2   8   0 15109.8 823.782   7
   2   8   0 14577.4 665.413  38
  -2  -8   0 15137.3 795.467   3
   2   8   1 95.3522 99.7050   2
  -2  -8  -1 472.671 119.693   3
   2   8   1 351.182 104.971   7
  -2  -8  -2 6545.90 456.419   3
   2   8   2 6678.69 427.432   7
   2   8   2 7401.08 496.959   2
  -2  -8  -3 111.796 107.839   3
   2   8   4 8019.44 546.500   2
   2   8   5 783.546 151.180   2
  -2  -8  -5 574.316 142.200   3
  -2  -8  -6 12231.0 601.067  24
   2   8   6 13577.6 755.122   2
  -2  -8  -6 13653.2 734.351   3
  -2  -8  -7 2285.44 151.509  24
   2   8   7 2240.09 242.529   2
  -2  -8  -7 1999.83 218.660   3
  -2  -8  -8 7854.00 384.237  34
  -2  -8  -8 7635.10 480.450   3
  -2  -8  -8 7151.11 383.395  24
   2   8   8 7712.64 493.645   2
  -2  -8  -9 13.3374 52.8935  24
  -2  -8 -10 44.2709 71.6925   9
  -2  -8 -10 46.0146 54.2917  34
  -2  -8 -10 34.2126 41.9048  26
  -2  -8 -11 2637.47 175.236  50
  -2  -8 -11 2750.11 170.550  34
  -2  -8 -11 2817.89 172.633  42
  -2  -8 -11 2406.14 147.801  26
  -2  -8 -12 5709.08 311.325  50
  -2  -8 -12 5802.23 304.220  42
  -2  -8 -12 5827.12 301.068  34
  -2  -8 -13 1959.47 129.262  42
  -2  -8 -13 1905.84 136.179  50
  -2  -8 -14 2151.94 126.157  42
  -2  -8 -14 2074.20 119.924  18
  -2  -8 -15 43.0714 19.7947  42
  -2  -8 -15 35.1602 18.1749  23
   2   9  -7 246.583 26.0358  39
   2   9  -7 238.299 34.0549  30
   2   9  -6 1202.15 83.1012  40
   2   9  -6 912.196 78.6341  30
   2   9  -5 118.730 59.4655  40
   2   9  -5 262.032 51.9210  20
   2   9  -5 237.459 58.7262  30
   2   9  -5 327.794 47.3045  31
   2   9  -4 3153.19 200.610  40
   2   9  -4 3520.10 198.166  31
   2   9  -4 3820.89 206.018  20
   2   9  -3 877.697 90.1608  20
   2   9  -3 795.493 74.0795  46
   2   9  -2 8250.64 415.247  22
   2   9  -2 8052.98 425.307  44
   2   9  -2 8710.99 420.828  47
   2   9  -1 44.0084 73.7540   2
   2   9  -1 56.5187 55.0312  44
   2   9  -1-6.28802 52.4839  27
   2   9  -1-29.6368 99.3332   7
   2   9  -1 78.4489 49.2219  22
   2   9  -1-5.67407 47.1061  38
   2   9  -1 12.1038 51.0537  47
   2   9   0 6715.72 353.278  47
  -2  -9   0 7157.31 476.235   3
   2   9   0 7009.93 361.082  27
   2   9   0 7036.77 365.872  44
   2   9   0 7412.46 357.007  38
   2   9   0 6326.66 473.564   2
   2   9   1 51.3617 50.0194  44
   2   9   1 50.6531 45.7068  38
   2   9   1-78.4098 103.655   2
  -2  -9  -1 71.0801 89.3813   3
   2   9   2 1303.28 109.666  44
   2   9   2 1433.78 111.750  27
   2   9   2 1143.81 189.020   2
  -2  -9  -2 1597.07 206.994   3
   2   9   3-5.49063 42.4990  44
  -2  -9  -3-25.1623 94.9130   3
   2   9   3-5.73694 48.3894  27
   2   9   4 15223.1 894.003   2
   2   9   4 15760.2 722.713  27
  -2  -9  -4 14980.9 716.941  24
  -2  -9  -4 16490.0 890.075   3
  -2  -9  -5 711.831 78.4283  24
   2   9   5 746.621 168.359   2
  -2  -9  -5 684.376 151.627   3
   2   9   5 625.761 74.0776  27
   2   9   6 10688.2 631.155   2
   2   9   6 8981.83 450.221  27
  -2  -9  -6 9301.58 456.845  24
  -2  -9  -6 9043.22 587.056   3
   2   9   7 310.029 58.0388  27
  -2  -9  -7 264.875 61.5659  24
   2   9   7 439.794 125.359   2
  -2  -9  -7 333.763 113.784   3
   2   9   8 78.2653 46.1876  27
  -2  -9  -8 55.0252 55.6347  24
   2   9   8 72.0008 83.1540   2
  -2  -9  -8 177.110 85.7534   3
  -2  -9  -9 94.1233 51.2158  34
  -2  -9 -10 10056.9 499.422  50
  -2  -9 -11 1088.11 93.7816  42
  -2  -9 -11 1165.01 101.201  34
  -2  -9 -11 833.442 73.5900  26
  -2  -9 -11 1056.20 99.9056  50
  -2  -9 -12 5890.43 317.101  42
  -2  -9 -12 6354.14 328.834  50
  -2  -9 -12 6712.25 324.299  34
  -2  -9 -13 376.245 54.8816  42
  -2  -9 -13 389.660 63.3915  50
  -2  -9 -13 422.228 54.4023  34
  -2  -9 -14 496.802 54.6823  50
  -2  -9 -14 422.894 47.3154  18
  -2  -9 -14 437.766 47.5317  42
   2  10  -6 171.524 26.2651  30
   2  10  -5 1480.69 91.9021  40
   2  10  -5 1315.61 93.3763  30
   2  10  -4 3796.72 198.881  30
   2  10  -4 3881.31 195.862  20
   2  10  -3 1204.14 94.6404  20
   2  10  -3 760.267 89.0825  40
   2  10  -2 6363.01 329.160  44
   2  10  -2 6084.22 318.516  47
   2  10  -1 1605.10 123.850  44
   2  10  -1 1201.09 106.622  47
   2  10   0 282.856 65.9955  27
   2  10   0 305.727 63.0087  38
   2  10   0 374.082 75.3385  44
   2  10   0 331.603 60.6508  47
  -2 -10   0 313.201 103.303   3
   2  10   0 194.382 90.1968   2
   2  10   1 881.545 92.5577  38
   2  10   1 1139.01 102.980  44
  -2 -10  -1 961.255 166.918   3
   2  10   1 1212.76 184.447   2
   2  10   2 11745.2 733.888   2
  -2 -10  -2 11699.3 715.120   3
   2  10   2 11814.2 566.239  44
   2  10   2 11455.0 565.506  27
   2  10   2 11779.1 561.714  38
   2  10   3 722.325 86.6858  27
   2  10   3 746.739 162.878   2
  -2 -10  -3 1052.87 182.597   3
   2  10   3 782.202 84.0709  44
   2  10   4 11850.9 567.659  27
  -2 -10  -4 11484.9 558.502  24
   2  10   4 12229.7 756.470   2
  -2 -10  -4 12819.3 743.271   3
  -2 -10  -5 1968.32 138.366  24
   2  10   5 2254.53 264.787   2
   2  10   5 2071.22 142.654  27
  -2 -10  -6 422.438 70.9027  24
   2  10   6 614.923 147.018   2
  -2 -10  -6 489.841 146.626   3
   2  10   6 490.590 68.8350  27
  -2 -10  -7 54.1718 50.1311  24
   2  10   7 27.8708 83.5873   2
  -2 -10  -7 104.610 84.7176   3
   2  10   7 58.8095 49.1444  27
   2  10   8 10073.6 478.596  27
   2  10   8 9223.23 613.752   2
  -2 -10  -8 10267.3 492.199  24
  -2 -10  -8 8355.07 594.748   3
   2  10   9 244.763 52.0939  27
  -2 -10  -9 173.436 61.5742  24
  -2 -10  -9 188.395 51.7181  50
  -2 -10  -9 200.653 62.9696  34
  -2 -10 -10 4468.74 249.142  50
  -2 -10 -10 4555.52 253.514  34
  -2 -10 -11 36.2298 39.0412  42
  -2 -10 -11 58.7255 50.8554  50
  -2 -10 -12 1357.19 95.8636  42
  -2 -10 -12 1530.15 111.001  50
  -2 -10 -12 1404.42 106.218  34
  -2 -10 -13 70.8846 31.7329  42
  -2 -10 -13 79.4760 40.0754  50
  -2 -10 -13 39.4991 35.9405  34
  -2 -10 -14 1405.59 83.1343  50
  -2 -10 -14 1527.03 81.5578  18
   2  11  -5 1649.74 84.6556  30
   2  11  -4 1543.26 93.7335  40
   2  11  -4 1881.38 103.127  30
   2  11  -3 1495.32 102.165  30
   2  11  -3 1618.64 100.150  20
   2  11  -2 80.7750 60.4348  40
   2  11  -1 142.965 46.8480  47
   2  11  -1 249.601 64.7023  44
   2  11   0 2214.68 146.785  44
   2  11   0 1972.40 131.112  47
   2  11   0 1939.94 131.171  38
   2  11   1 1953.79 146.951  27
   2  11   1 2243.86 147.893  44
   2  11   1 2087.23 138.212  38
  -2 -11  -2 6198.06 469.956   3
   2  11   2 7073.20 351.054  38
   2  11   2 6624.39 494.950   2
   2  11   2 6889.39 354.672  44
   2  11   3 2003.00 140.254  27
  -2 -11  -3 1901.27 238.682   3
   2  11   3 2302.42 262.612   2
   2  11   3 1711.03 130.311  44
   2  11   4 1454.24 119.808  27
   2  11   4 1504.37 111.559  44
  -2 -11  -4 1540.59 216.984   3
  -2 -11  -5 71.9357 45.2229  24
   2  11   5 92.5022 92.4548   2
   2  11   5 6.40281 49.9105  27
  -2 -11  -6 840.285 87.1975  24
   2  11   6 540.149 144.129   2
  -2 -11  -6 670.862 153.139   3
   2  11   6 899.720 91.5414  27
  -2 -11  -7 593.785 78.8096  24
   2  11   7 397.083 132.151   2
  -2 -11  -7 508.974 139.299   3
   2  11   7 599.259 77.6411  27
  -2 -11  -8 9016.13 444.121  24
  -2 -11  -8 8785.69 440.239  34
   2  11   8 8730.07 433.851  27
  -2 -11  -9 250.074 64.3160  34
   2  11   9 362.158 57.9647  27
  -2 -11 -10 6671.05 335.073  34
  -2 -11 -10 6318.27 322.660  50
  -2 -11 -11 1034.41 93.2860  34
  -2 -11 -11 962.188 82.3642  50
  -2 -11 -12 89.8836 39.1965  50
  -2 -11 -13 5.95654 30.3891  34
  -2 -11 -13-23.6136 29.5716  50
  -2 -11 -14 2150.52 110.422  18
   2  12  -3 51.8371 25.8254  30
   2  12  -2 124.741 35.6671  20
   2  12  -1 3383.46 174.250  40
   2  12   0 1718.21 115.700  44
  -2 -12   0 1443.47 93.8617   6
   2  12   1 5621.94 296.291  27
   2  12   1 5862.75 297.786  44
   2  12   1 5672.81 285.645  38
   2  12   2 1711.25 124.999  44
   2  12   2 1880.83 122.793  38
   2  12   3 1611.14 122.407  27
   2  12   3 1435.45 111.477  44
   2  12   3 1524.94 112.382  38
   2  12   4 129.095 50.0025  44
   2  12   4 220.481 58.5347  38
   2  12   5 3162.42 192.476  27
   2  12   6 3580.05 206.277  27
  -2 -12  -6 3449.70 198.232  24
  -2 -12  -7 3146.57 184.734  24
  -2 -12  -7 2996.75 181.172  34
   2  12   7 3144.66 184.975  27
  -2 -12  -8 2264.19 147.613  34
   2  12   8 2242.71 143.126  27
  -2 -12  -9 979.014 89.2606  34
   2  12   9 990.317 82.8879  27
  -2 -12 -10 14.7776 45.9154  34
   2  12  10 16.5196 33.1035  27
  -2 -12 -11 254.913 52.0071  34
  -2 -12 -12 2409.10 123.744  50
  -2 -12 -13 868.972 59.0602  34
   2  13  -1 5485.61 260.257  30
   2  13   0 656.392 60.5922  20
  -2 -13  -1 864.388 61.0069   6
   2  13   1 861.862 69.8963  17
   2  13   2 43.8520 39.2285  44
   2  13   3 1242.87 89.8834  44
   2  13   3 1161.38 85.2503  38
   2  13   4 653.114 75.4804  27
   2  13   4 525.904 58.3889  44
   2  13   4 675.016 67.5409  38
   2  13   5 5235.49 275.198  38
   2  13   5 5626.11 283.421  27
  -2 -13  -6 4442.79 232.695  34
   2  13   6 4897.51 248.870  27
  -2 -13  -7 4267.43 220.212  34
   2  13   7 4167.28 226.201  27
  -2 -13  -8 137.652 42.4790  34
   2  13   8 176.856 47.5700  27
  -2 -13  -9 12.1017 37.9266  34
   2  13   9 20.8241 34.6446  27
  -2 -13 -10 967.936 73.8199  34
   2  13  10 846.883 61.9523  27
  -2 -13 -11 2330.71 129.847  34
  -2 -13 -12 2226.03 117.025  34
   2  14   1 44.8897 20.8342  20
  -2 -14  -2 82.3231 20.6499   6
   2  14   2 59.4056 28.1303  20
  -2 -14  -3 3942.04 187.304   6
   2  14   3 3509.12 191.580  17
   2  14   4 212.355 45.1281  27
   2  14   5 2845.50 155.027  38
   2  14   5 3266.79 167.576  27
   2  14   6 99.3825 34.5464  38
   2  14   6 97.9188 41.2635  27
   2  14   7 139.642 38.3455  38
  -2 -14  -7 124.289 27.1453  34
   2  14   7 162.790 40.6775  27
   2  14   8 326.288 43.6661  38
  -2 -14  -8 261.046 36.1752  34
   2  14   8 378.578 44.2478  27
  -2 -14  -9 2264.59 119.004  34
  -2 -14  -9 2165.01 115.749   6
   2  14   9 2219.21 117.026  27
  -2 -14 -10 1274.55 75.5107  34
  -2 -14 -11 2687.99 130.750  34
   2  15   5 616.625 42.0642  20
  -2 -15  -5 860.108 48.7094   6
  -2 -15  -6 60.5856 22.2350   6
  -2 -15  -8 19.6763 14.6166   6
  -3  12   7 357.455 29.2005  27
   3 -12  -7 336.148 32.7037  24
   3 -12  -6 67.7512 23.4337  24
   3 -12  -5 303.687 35.1456  24
   3 -12  -4 2549.64 129.139  24
   3 -12  -3 529.887 37.5153  24
  -3  12   3 719.721 52.6247  47
  -3  12   2 5086.18 241.521  44
  -3  12   2 5116.79 241.868  47
  -3  12   1 910.905 56.0080  47
   3 -11  -9 146.363 24.5381  24
  -3  11   8 851.416 65.0298  27
  -3  11   8 825.598 61.0240  25
   3 -11  -8 935.392 64.4238  24
  -3  11   7 29.4142 34.7852  25
  -3  11   7 19.0179 34.1809  27
  -3  11   7 48.8392 29.1502  13
  -3  11   6 2500.58 135.850  27
  -3  11   6 2366.51 139.951  25
   3 -11  -6 2317.42 137.518  24
  -3  11   5 82.2755 44.7501  25
  -3  11   5 114.597 36.9631  27
  -3  11   5 122.471 37.0098  13
   3 -11  -5 140.193 41.8543  24
  -3  11   4 9445.84 445.689  13
  -3  11   3 252.366 42.8200  13
  -3  11   2 3229.10 173.304  13
   3 -11  -2 3439.68 173.049  24
   3 -11  -1 35.9396 24.0099  24
  -3  11   1-13.0480 25.3239  22
  -3  11   0 1045.49 65.2354  22
  -3  11  -1 227.150 27.6101  22
  -3  11  -1 333.652 35.8578  44
  -3  11  -1 332.517 39.8934  47
  -3  11  -2 4743.48 219.568  47
  -3  10  10 1472.53 86.9446  27
   3 -10  -9 5.81674 29.2518  24
  -3  10   9 36.7378 35.6395  27
  -3  10   9 16.5199 29.3841  25
   3 -10  -8 476.012 56.0917  24
  -3  10   8 454.342 57.6613  25
   3 -10  -7 146.706 48.5912  24
  -3  10   7 161.649 50.3934  25
  -3  10   7 145.011 47.5546  27
   3 -10  -7 77.0782 44.0830  43
  -3  10   6 10333.4 491.709  27
  -3  10   6 10250.0 495.341  25
   3 -10  -6 10360.9 493.496  43
  -3  10   5 324.079 67.0073  25
  -3  10   5 472.904 62.1264  27
   3 -10  -5 293.434 54.2847  43
  -3  10   4 8162.71 393.404  13
  -3  10   4 7947.69 385.896  27
  -3  10   4 7927.26 395.754  25
   3 -10  -4 7779.36 384.393  43
  -3  10   3 20.2034 35.1573  27
  -3  10   3 30.9638 40.2067  13
  -3  10   2-31.5816 50.9260  25
  -3  10   2-9.78804 37.6431  13
  -3  10   2 22.4353 43.7589  22
  -3  10   1 44.2505 35.9701  13
  -3  10   1 40.9025 44.3599  22
  -3  10   0 6108.48 305.260  22
  -3  10  -1 195.225 53.3470  47
  -3  10  -1 268.534 50.3282  22
  -3  10  -2 6816.68 315.364  22
  -3  10  -2 6348.01 316.234  47
  -3  10  -2 6419.69 311.721  44
  -3  10  -3 106.027 33.3246  22
  -3  10  -3 87.8073 32.2732  47
  -3  10  -4 324.243 28.5454  22
  -3   9  11 724.247 53.0962  27
   3  -9 -10 114.873 32.2267  16
  -3   9  10 131.594 31.1973  25
   3  -9 -10 88.3503 26.1944  35
   3  -9  -9 66.9410 36.7262  24
  -3   9   9 84.2316 41.6679  25
   3  -9  -9 97.4999 39.2303  21
   3  -9  -8 5079.70 257.506  43
  -3   9   8 4642.05 246.087  25
   3  -9  -8 4530.55 244.011  24
   3  -9  -8 4465.64 239.800  21
   3  -9  -7 1855.06 139.368  43
  -3   9   7 2200.49 140.549  25
   3  -9  -6 8153.22 420.232  43
  -3   9   6 8601.02 421.038  25
   3  -9  -5 566.756 76.5932  43
  -3   9   5 480.344 78.7685  25
   3  -9  -4 219.699 58.8184  43
  -3   9   4 201.629 66.2820  25
  -3   9   3-20.6693 50.9438  17
   3  -9  -3 16.8628 43.5101  43
  -3   9   3-35.9745 45.5747  27
  -3   9   2 6308.49 320.195  27
  -3   9   2 6446.13 336.765  25
  -3   9   2 6552.74 342.177  17
  -3   9   2 6470.96 332.729  13
  -3   9   1 739.317 85.6749  25
  -3   9   1 801.246 91.6323  17
  -3   9   1 843.093 82.7019  13
  -3   9   0 13279.7 624.917  13
  -3   9  -1 64.6607 54.3849  22
  -3   9  -2 3438.05 193.847  22
  -3   9  -2 3103.31 178.570  28
  -3   9  -2 3497.90 194.062  47
  -3   9  -3 4.59882 47.4277  22
  -3   9  -3-3.68388 35.3620  44
  -3   9  -3-18.0596 37.2524  28
  -3   9  -3-44.9542 44.5301  47
  -3   9  -4 1348.15 94.8217  22
  -3   9  -4 1413.36 89.2980  28
  -3   9  -4 1427.67 93.0928  47
  -3   9  -5 74.7351 30.4865  22
  -3   9  -5 66.6727 25.3994  28
   3  -8 -11 249.657 34.4111  35
   3  -8 -11 140.633 32.8245  16
   3  -8 -10 716.920 68.2602  35
   3  -8 -10 744.904 74.9705  21
   3  -8 -10 917.550 75.4802  16
   3  -8  -9 5697.32 287.085  24
   3  -8  -9 5818.33 299.700  21
   3  -8  -8 4851.96 264.891  21
   3  -8  -8 4763.63 256.478  24
   3  -8  -8 4927.89 271.396  43
   3  -8  -7 5279.93 288.698  21
   3  -8  -7 5521.28 299.404  43
   3  -8  -6 1316.23 109.887  21
   3  -8  -6 1423.14 122.617  43
   3  -8  -5 662.819 156.383   3
   3  -8  -5 573.054 84.3816  43
   3  -8  -4 2175.31 151.197  43
  -3   8   4 2058.09 145.397  17
   3  -8  -4 2067.20 271.210   3
   3  -8  -3 5604.40 300.062  43
  -3   8   3 5581.64 305.871  17
   3  -8  -2 6575.56 332.256  43
  -3   8   2 6093.60 322.769  27
  -3   8   2 6540.17 339.033  25
  -3   8   2 6575.12 345.348  17
   3  -8  -2 6098.86 495.763   3
   3  -8  -1 3148.04 337.661   3
  -3   8   1 3753.32 224.742  17
  -3   8   1 3649.41 197.675  27
  -3   8   1 3434.21 212.624  25
  -3   8   1 3627.80 211.738  13
   3  -8   0 2402.12 280.665   3
  -3   8   0 2447.71 166.615  25
  -3   8   0 2747.78 168.453  13
  -3   8   0 2749.43 177.666  17
  -3   8  -1 269.499 57.2699  28
  -3   8  -1 227.767 55.7222  13
  -3   8  -2 145.871 49.0145  45
  -3   8  -2 103.759 68.0527  22
  -3   8  -2 200.513 57.7773  28
  -3   8  -3 1026.02 101.628  22
  -3   8  -3 1051.88 91.5030  45
  -3   8  -3 1005.33 97.6163  47
  -3   8  -3 1079.72 95.7557  28
  -3   8  -4 7352.60 365.597  45
  -3   8  -4 7365.46 372.494  22
  -3   8  -4 7554.50 368.510  47
  -3   8  -4 7369.52 366.198  28
  -3   8  -5 518.436 60.2316  47
  -3   8  -5 586.117 68.1541  22
  -3   8  -5 551.541 62.9071  28
  -3   8  -6 2996.08 157.468  28
  -3   8  -7 355.418 29.0616  28
  -3   8  -7 46.1626 19.8673  22
   3  -7 -12 98.8139 25.9148  35
   3  -7 -11 3172.84 169.384  35
   3  -7 -11 2965.22 169.079  16
   3  -7 -10 1091.97 90.3459  16
   3  -7 -10 1001.39 96.4690  21
   3  -7  -9 8543.41 422.643  43
   3  -7  -9 8409.79 425.239  21
   3  -7  -9 8200.42 400.418  24
   3  -7  -8 1621.79 119.563  24
   3  -7  -8 1754.12 137.319  21
   3  -7  -7 651.091 90.8481  43
   3  -7  -7 703.114 86.6392  21
   3  -7  -6 1128.29 108.293  21
   3  -7  -6 1247.42 192.167   3
   3  -7  -6 1088.39 111.266  43
   3  -7  -5 7498.27 377.142  21
   3  -7  -5 6945.04 539.800  11
   3  -7  -5 7482.98 383.196  43
   3  -7  -5 7615.99 542.676   3
   3  -7  -5 5953.89 483.555   9
   3  -7  -4 1773.77 136.242  43
  -3   7   4 2009.13 132.886  17
   3  -7  -4 1444.74 197.974   9
   3  -7  -4 1166.53 209.450  11
   3  -7  -4 1739.56 240.393   3
   3  -7  -3 8406.46 569.490  11
  -3   7   3 8221.77 419.025  17
  -3   7   2 12431.4 605.462  17
  -3   7   1 3390.94 203.281  25
  -3   7   1 3332.88 209.759  17
  -3   7   0 1811.06 138.580  17
  -3   7   0 1637.60 128.348  25
  -3   7   0 1758.98 126.367  13
  -3   7  -1 115.360 54.6067  25
  -3   7  -1 97.5912 53.6744  28
   3  -7   1 59.7487 96.8748   3
  -3   7  -1 174.570 54.7464  13
  -3   7  -2 7268.04 384.196  45
  -3   7  -2 8025.87 396.349  28
   3  -7   2 8053.65 543.563   3
  -3   7  -2 7738.38 387.380  13
  -3   7  -3 7753.03 408.075  28
  -3   7  -3 8316.50 419.235  22
  -3   7  -3 8262.00 406.657  45
  -3   7  -3 7913.45 389.908  14
  -3   7  -4 7494.79 376.644  22
  -3   7  -4 7245.11 369.315  45
  -3   7  -4 7053.75 368.785  28
  -3   7  -4 6982.52 366.365  47
  -3   7  -5 1704.40 133.280  45
  -3   7  -5 1955.05 137.857  28
  -3   7  -6 1809.00 120.630  47
  -3   7  -6 1950.11 129.223  45
  -3   7  -7 82.1594 38.3925  45
  -3   7  -7 27.6349 37.7256  22
  -3   7  -7 3.55777 36.5915  28
  -3   7  -8 1345.57 78.0696  28
   3  -6 -12 19.0012 30.1915  42
   3  -6 -12-9.25653 30.8108  35
   3  -6 -12-52.8999 26.3989  16
   3  -6 -11 7413.95 363.412  21
   3  -6 -11 7063.22 354.990  35
   3  -6 -10 158.139 61.9295  21
   3  -6  -9 3018.07 192.677  43
   3  -6  -9 3172.34 203.657  21
   3  -6  -8-29.5613 95.7164   8
   3  -6  -8-58.0237 64.9557  21
   3  -6  -8 10.3619 39.5977  24
   3  -6  -8 7.50426 57.3535  43
   3  -6  -7 1261.14 221.863  11
   3  -6  -7 1539.11 133.112  43
   3  -6  -7 1506.15 132.625  21
   3  -6  -6 210.276 97.1264   3
   3  -6  -6 285.325 67.6335  21
   3  -6  -6 203.219 137.914  11
   3  -6  -5 10678.0 524.213  43
   3  -6  -5 10714.2 704.362  11
   3  -6  -5 10746.7 521.695  21
   3  -6  -5 9500.64 642.489   9
  -3   6   4 2828.68 187.231  41
   3  -6  -4 2721.26 295.079  11
  -3   6   4 3130.34 175.404  17
   3  -6  -4 2660.99 269.793   9
  -3   6   3 9614.04 479.325  41
  -3   6   3 10175.2 472.944  17
   3  -6  -3 10496.7 639.433  11
  -3   6   2-6.18857 47.6328  36
  -3   6   2 54.2120 52.4806  41
  -3   6   2 38.8521 52.2965  17
  -3   6   1 469.476 75.1936  17
  -3   6   1 592.766 82.4717  36
  -3   6   0 2942.46 190.069  28
  -3   6   0 3107.81 191.001  25
  -3   6   0 3610.13 195.493  13
  -3   6   0 3518.24 205.269  17
  -3   6   0 3134.29 201.180  36
  -3   6  -1 14969.6 723.289  36
  -3   6  -1 15640.7 712.717  13
  -3   6  -1 15088.0 709.201  25
  -3   6  -1 14720.5 715.155  28
   3  -6   2 3309.28 317.373   3
  -3   6  -2 3043.36 194.421  28
  -3   6  -2 2782.36 177.262  25
  -3   6  -2 3159.32 184.568  13
  -3   6  -2 3135.66 193.242  17
  -3   6  -3 4420.09 253.105  28
  -3   6  -3 4205.06 244.092  33
  -3   6  -4 3327.45 188.152  14
  -3   6  -4 3694.54 219.769  28
  -3   6  -4 3346.26 210.255  45
  -3   6  -4 3408.20 206.375  47
  -3   6  -4 3552.11 213.428  33
  -3   6  -5-12.2370 48.5389  47
  -3   6  -5-20.8446 61.6215  45
  -3   6  -5 72.9453 35.9595  44
  -3   6  -5 7.22745 59.9995  28
  -3   6  -6 132.806 61.4402  22
  -3   6  -6 217.884 54.4355  47
  -3   6  -6 158.358 62.7466  45
  -3   6  -6 200.089 65.3666  28
  -3   6  -7 3457.13 188.573  45
  -3   6  -7 3209.64 183.946  22
  -3   6  -7 2855.87 182.252  28
  -3   6  -8 2988.63 169.899  45
  -3   6  -8 3237.91 167.802  22
  -3   6  -9 1361.32 78.3571  28
   3  -5 -12 266.880 44.9054  35
   3  -5 -11 4582.13 246.570  35
   3  -5 -10 325.955 67.7717  35
   3  -5  -9 726.874 99.6443  21
   3  -5  -9 785.889 88.5317  43
   3  -5  -8 381.347 150.491  11
   3  -5  -8 174.737 121.470   8
   3  -5  -8 285.889 77.0460  21
   3  -5  -8 285.233 69.2360  43
   3  -5  -7 13433.2 810.680   8
   3  -5  -7 13660.8 658.943  21
   3  -5  -7 13171.2 648.122  43
   3  -5  -6 164.911 60.7856  43
   3  -5  -6 354.528 139.725  11
  -3   5   6 188.894 59.2232  41
   3  -5  -6 152.357 81.2074   1
   3  -5  -6 256.328 66.4342  21
  -3   5   5 17424.8 828.140  41
   3  -5  -5 19545.9 1027.47  11
  -3   5   4 224.860 56.0225  41
   3  -5  -4 195.607 90.5912   9
   3  -5  -4 81.3108 102.581  11
  -3   5   3 624.027 68.0448  17
  -3   5   3 571.116 73.2874  41
   3  -5  -3 677.516 127.014   9
   3  -5  -3 593.748 146.028  11
  -3   5   2 645.898 70.8334  17
   3  -5  -2 514.473 107.920   9
   3  -5  -2 653.280 141.760  11
  -3   5   1 9713.77 482.606  17
   3  -5  -1 10777.6 601.782  11
   3  -5   0 444.142 102.154  11
  -3   5   0 376.994 63.3255  17
  -3   5   0 357.095 64.2872  36
  -3   5  -1 20449.8 968.844  36
  -3   5  -1 20702.0 958.836  29
  -3   5  -1 20665.7 967.062  17
  -3   5  -1 21926.2 962.097  13
  -3   5  -2 1032.47 88.0257  33
  -3   5  -2 642.756 88.6618  36
  -3   5  -2 637.608 84.0396  28
  -3   5  -2 809.020 79.7009  25
  -3   5  -2 931.267 89.3719  29
  -3   5  -2 925.071 93.0255  17
  -3   5  -2 997.877 86.4568  13
  -3   5  -3 3716.06 208.508  33
  -3   5  -3 3091.72 209.827  36
  -3   5  -3 3376.10 205.233  29
   3  -5   3 3018.12 275.022   1
  -3   5  -3 3640.09 217.849  28
  -3   5  -3 3520.80 201.807  13
  -3   5  -4 157.216 67.7486  28
  -3   5  -4 135.806 45.4241  14
  -3   5  -4 220.272 64.8582  33
  -3   5  -4 203.413 62.0481  29
  -3   5  -5 3424.32 216.050  28
  -3   5  -5 3385.69 203.161  47
  -3   5  -5 3330.57 215.253  22
  -3   5  -5 3606.66 213.822  33
  -3   5  -5 3240.44 209.073  29
  -3   5  -6 1995.92 149.669  22
  -3   5  -6 1925.44 134.836  47
  -3   5  -6 1865.94 145.527  33
  -3   5  -6 2049.70 151.865  28
  -3   5  -7 7193.27 362.391  22
  -3   5  -7 7467.00 364.458  33
  -3   5  -7 6939.97 363.737  45
  -3   5  -7 6621.84 345.752  47
  -3   5  -8 1708.50 116.726  22
  -3   5  -8 1565.85 119.779  45
  -3   5  -9 2106.10 124.524  28
  -3   5  -9 2044.06 118.364  22
   3  -4 -12 795.194 68.3752  35
   3  -4 -12 646.728 52.4346  48
   3  -4 -11 328.258 63.2162  35
   3  -4 -11 333.369 50.3165  48
   3  -4 -11 409.526 62.3996  16
   3  -4 -11 421.160 66.2722  21
   3  -4 -10 112.116 54.0118  16
   3  -4 -10 44.7783 60.7359  21
   3  -4 -10 137.700 62.0663  35
   3  -4  -9 3059.85 186.909  43
   3  -4  -8 2784.10 324.556  11
   3  -4  -8 3119.29 192.380  43
   3  -4  -7 10022.1 484.576  43
   3  -4  -7 9477.07 658.809  11
   3  -4  -7 9437.25 492.087  21
   3  -4  -7 9386.11 625.508   8
   3  -4  -6 507.623 105.862   1
  -3   4   6 639.423 74.6929  41
   3  -4  -5 3858.04 348.149  11
   3  -4  -5 3934.25 292.161   1
  -3   4   5 3680.20 212.036  41
   3  -4  -4 24.3918 89.5587  11
   3  -4  -3 4553.02 350.493  11
   3  -4  -3 4172.39 314.976   9
   3  -4  -2 99.5553 84.6095  11
   3  -4  -2 120.790 68.1393   9
  -3   4   2 145.861 41.7773  17
   3  -4  -1 22697.6 1152.95  11
  -3   4   1 23075.0 1043.58  17
  -3   4   0 247.173 67.2853  10
   3  -4   0 275.726 87.1914  11
  -3   4   0 238.756 53.3044  17
  -3   4  -1 9611.58 537.143  10
   3  -4   1 9719.32 544.217  11
  -3   4  -1 10075.9 479.428  17
  -3   4  -2 535.331 66.1524  13
  -3   4  -2 433.397 95.7204  10
   3  -4   3 903.827 140.966   1
  -3   4  -3 849.201 95.7233  36
  -3   4  -3 828.822 88.1304  29
  -3   4  -3 1052.22 89.8564  33
  -3   4  -3 960.126 90.6006  23
  -3   4  -3 1034.58 88.3660  13
  -3   4  -4 217.701 67.2680  36
  -3   4  -4 88.4797 50.9087  33
  -3   4  -4 12.9076 49.2044  29
  -3   4  -4 120.812 59.3322  28
  -3   4  -4 44.5541 81.9066  10
  -3   4  -4 104.863 54.8707  23
  -3   4  -4 139.292 45.7711  14
  -3   4  -5 7769.76 432.237  29
  -3   4  -5 9244.54 441.118  33
  -3   4  -5 8615.38 447.155  28
  -3   4  -5 9483.72 443.890  23
  -3   4  -5 8613.83 417.836  14
  -3   4  -5 8511.44 427.193  47
  -3   4  -5 8227.94 558.836  10
  -3   4  -6 857.573 88.2393  47
  -3   4  -6 862.974 102.334  22
  -3   4  -6 899.670 101.473  23
  -3   4  -6 954.427 101.341  33
  -3   4  -7 10756.1 529.617  29
  -3   4  -7 11431.3 534.128  22
  -3   4  -7 10207.3 515.079  47
  -3   4  -7 11159.4 535.505  33
  -3   4  -8 557.511 80.7040  28
  -3   4  -8 470.764 71.3452  22
  -3   4  -9 10.6272 49.7483  45
  -3   4  -9-50.0254 50.3099  28
  -3   4  -9-28.8757 44.7410  22
  -3   4 -10 168.793 41.4791  28
  -3   4 -10 262.876 45.7136  45
   3  -3 -12 56.1088 40.0216  35
   3  -3 -12 18.6486 30.6988  48
   3  -3 -11 1672.70 121.835  16
   3  -3 -11 1842.19 121.552  48
   3  -3 -11 1683.25 113.568  37
   3  -3 -11 1877.92 129.530  35
   3  -3 -10 3989.83 233.271  35
   3  -3 -10 3693.15 219.497  37
   3  -3 -10 4075.40 229.403  16
   3  -3 -10 3896.51 232.600  21
   3  -3  -9 7029.08 525.446   8
   3  -3  -9 7729.26 408.554  21
   3  -3  -9 7395.46 395.288  37
   3  -3  -9 8240.34 402.338  16
   3  -3  -8 4647.71 410.038  11
   3  -3  -8 5132.51 396.296   8
   3  -3  -8 4803.12 273.676  21
   3  -3  -8 4680.78 251.123  19
   3  -3  -8 4162.29 254.631  37
   3  -3  -8 4197.89 246.121  43
   3  -3  -7 6947.94 361.493  43
   3  -3  -7 7043.81 531.115  11
   3  -3  -7 7148.31 358.982  19
   3  -3  -6 195.432 116.008  11
   3  -3  -6 96.8077 89.0395   8
   3  -3  -6 122.176 51.0267  43
   3  -3  -6 167.067 65.1314   1
  -3   3   6 99.5498 40.7040  41
   3  -3  -6 159.584 42.8797  19
   3  -3  -5 1746.82 175.327   1
   3  -3  -4 2819.83 270.440  11
   3  -3  -4 3095.82 241.358   1
   3  -3  -3 23311.2 1177.64  11
   3  -3  -2 12358.9 682.839  11
   3  -3  -1 18629.5 908.402  11
  -3   3   1 17381.0 801.131  17
  -3   3   0 83.6963 39.9207  17
   3  -3   0 14.4508 68.5435  11
   3  -3   0 48.2665 47.3271   8
  -3   3  -1-4.47100 35.2507  17
  -3   3  -1 4.12532 36.5825  13
   3  -3   1 64.6140 60.2228  11
  -3   3  -2 810.582 121.425  10
   3  -3   3 14500.0 790.183   1
  -3   3  -3 15325.1 704.102  13
  -3   3  -3 15570.1 810.853  10
   3  -3   4 1035.58 136.891   1
  -3   3  -4 845.706 91.7545  36
  -3   3  -4 1000.14 92.3255  29
  -3   3  -4 1003.01 91.4715  23
  -3   3  -4 1085.14 85.2414  14
  -3   3  -5 19856.2 1064.23  10
  -3   3  -5 20110.5 903.762  14
  -3   3  -5 19930.1 919.048  23
  -3   3  -5 19216.2 905.508  47
  -3   3  -5 19930.0 919.440  36
  -3   3  -6 263.986 65.5808  33
  -3   3  -6 262.368 65.1235  29
  -3   3  -6 250.759 110.817  10
  -3   3  -6 120.116 61.4297  23
  -3   3  -6 221.020 70.9791  22
  -3   3  -6 124.070 41.8162  14
  -3   3  -6 250.434 51.2229  47
  -3   3  -7 1112.41 112.424  28
  -3   3  -7 850.418 169.600  10
  -3   3  -7 894.454 99.7395  22
  -3   3  -7 971.389 85.0434  47
  -3   3  -7 1002.09 102.726  33
  -3   3  -7 851.117 98.2636  29
  -3   3  -8 218.686 60.8069  22
  -3   3  -8 329.412 67.3368  29
  -3   3  -8 364.634 79.5830  28
  -3   3  -9 3149.68 186.722  22
  -3   3  -9 3467.55 201.108  23
  -3   3  -9 3465.01 199.959  28
  -3   3  -9 3243.49 202.118  45
  -3   3 -10-42.1363 44.3628  28
  -3   3 -10-4.70194 45.6764  33
  -3   3 -10 19.3365 46.9604  45
  -3   3 -11 3706.42 186.087  45
   3  -2 -12 1734.60 102.853  48
   3  -2 -12 1527.74 93.0677  37
   3  -2 -11 1108.53 97.7297  48
   3  -2 -11 1273.66 96.8910  37
   3  -2 -10 7548.33 373.753  16
   3  -2 -10 6644.90 367.865  37
   3  -2 -10 7486.30 373.989  21
   3  -2  -9 1226.74 107.980  16
   3  -2  -9 1092.19 103.230  19
   3  -2  -9 876.205 106.480  37
   3  -2  -9 1137.46 112.829  21
   3  -2  -9 1114.73 179.683   8
   3  -2  -8 702.387 91.9899  21
   3  -2  -8 466.555 75.0040  16
   3  -2  -8 539.027 75.1600  19
   3  -2  -8 527.662 89.0996  37
   3  -2  -8 408.366 135.559  11
   3  -2  -8 485.245 145.659   8
   3  -2  -7 141.986 110.512  11
   3  -2  -7 102.363 106.841   8
   3  -2  -7 273.150 54.5225  43
   3  -2  -7 386.691 72.2416  21
   3  -2  -7 265.295 57.8602  19
   3  -2  -6 2177.09 242.567  11
   3  -2  -6 1615.93 118.189  19
   3  -2  -6 1800.08 212.642   8
   3  -2  -5 4531.76 298.784   1
   3  -2  -5 4730.63 363.356  11
   3  -2  -5 4510.16 345.587   8
   3  -2  -4 8451.72 479.007   1
   3  -2  -4 8552.06 516.584   8
   3  -2  -3 18776.4 961.809  11
   3  -2  -3 18492.1 923.932   1
  -3   2   2 2579.43 208.920  12
   3  -2  -2 2006.44 200.019  11
  -3   2   1 1432.60 161.110  12
   3  -2  -1 1628.08 149.496   8
  -3   2   0 150.630 79.7307  12
   3  -2   0 137.421 56.3970   8
  -3   2  -1 8513.02 409.880  13
  -3   2  -1 9315.06 501.104  12
   3  -2   1 8871.01 436.822   8
   3  -2   2 2095.09 190.843   1
   3  -2   3 26351.3 1231.14   1
  -3   2  -3 25006.8 1144.37  13
  -3   2  -3 26028.5 1246.55  10
   3  -2   4 2095.67 188.432   1
  -3   2  -4 2002.90 212.098  10
  -3   2  -4 2033.92 127.264  14
  -3   2  -5 5794.24 303.970  32
  -3   2  -5 5987.01 308.519  23
  -3   2  -5 5811.33 297.252  14
  -3   2  -6 54.0564 48.4879  36
  -3   2  -6-12.2880 49.3135  29
  -3   2  -6-7.46634 59.2233  28
  -3   2  -6 27.1148 96.7488  10
  -3   2  -6 6.44781 48.9694  23
  -3   2  -6-4.67584 40.6743  14
  -3   2  -6 140.736 57.7754  49
  -3   2  -7 4636.52 261.718  28
  -3   2  -7 5114.30 413.658  10
  -3   2  -7 4187.76 245.491  22
  -3   2  -7 4266.58 252.035  23
  -3   2  -7 4397.56 250.167  29
  -3   2  -7 4458.47 258.578  49
  -3   2  -8 419.867 80.1006  28
  -3   2  -8 407.729 152.420  10
  -3   2  -8 597.376 84.3738  49
  -3   2  -8 390.782 71.3735  29
  -3   2  -8 466.566 72.2442  22
  -3   2  -9 10991.1 515.442  28
  -3   2  -9 9915.91 498.359  22
  -3   2  -9 10610.2 508.097  29
  -3   2 -10 631.771 79.2072  45
  -3   2 -10 520.765 68.7373  28
  -3   2 -10 530.818 73.8924  33
  -3   2 -10 503.326 72.6950  23
  -3   2 -11 4200.97 224.623  45
  -3   2 -11 4288.04 225.899  33
  -3   2 -11 4576.33 228.310  23
   3  -1 -12 5143.44 246.075  48
   3  -1 -12 4790.60 239.104  37
   3  -1 -11 267.583 60.3388  48
   3  -1 -11 199.286 53.3678  37
   3  -1 -11 291.465 61.9519  35
   3  -1 -10 1808.90 120.560  39
   3  -1 -10 2060.50 134.854  21
   3  -1 -10 1774.40 135.298  16
   3  -1 -10 2154.30 147.971  35
   3  -1 -10 2151.35 148.507  37
   3  -1  -9 352.092 70.5642  21
   3  -1  -9 302.807 66.4935  16
   3  -1  -9 401.697 69.1003  19
   3  -1  -9 403.920 78.5170  37
   3  -1  -9 424.524 77.9227  35
   3  -1  -8-25.8487 73.1379  37
   3  -1  -8 69.7473 51.6860  16
   3  -1  -8 132.345 63.6503  21
   3  -1  -8 94.9201 55.4599  19
   3  -1  -8 130.245 103.358  11
   3  -1  -8 28.2735 88.2846   7
   3  -1  -8 79.2124 82.4570   8
   3  -1  -8 127.969 43.4243  15
   3  -1  -8 63.8872 46.7385  46
   3  -1  -7 401.171 64.5175  19
   3  -1  -7 469.297 75.3070  21
   3  -1  -7 444.310 134.950  11
   3  -1  -7 477.225 133.371   8
   3  -1  -7 434.250 61.4268  46
   3  -1  -7 321.225 57.8716  15
   3  -1  -6 12086.4 705.605  11
   3  -1  -6 11696.3 560.875  19
   3  -1  -5 9099.35 536.937  11
   3  -1  -5 7622.35 444.054   1
   3  -1  -5 8564.98 517.526   8
   3  -1  -4 20941.2 1095.66  11
   3  -1  -4 22020.3 1041.65   1
   3  -1  -4 21461.0 1088.46   8
  -3   1   3 318.411 83.7958  12
   3  -1  -3 336.404 85.4688   1
   3  -1  -3 242.831 87.1079   8
  -3   1   2 886.812 118.704  12
   3  -1  -2 656.362 108.854   1
   3  -1  -2 740.029 120.762   8
  -3   1   1 1651.43 157.325  12
   3  -1  -1 1533.61 148.111   8
  -3   1   0 13770.8 700.475  12
   3  -1   0 13503.1 697.691   1
   3  -1   0 13915.3 678.150   8
   3  -1   1 15562.6 772.910   1
   3  -1   1 15263.7 727.776   8
   3  -1   2 21449.9 1005.77   1
  -3   1  -2 20112.5 926.423  13
  -3   1  -2 21905.9 1009.43  12
   3  -1   3 5873.98 351.472   1
  -3   1  -3 5649.66 350.272  12
  -3   1  -4 4322.42 231.194  14
  -3   1  -4 4763.67 299.612  12
   3  -1   4 4851.86 298.077   1
  -3   1  -4 4815.83 335.148  10
  -3   1  -5 623.551 64.7112  14
  -3   1  -5 634.399 140.804  10
   3  -1   5 622.043 99.2302   1
  -3   1  -6 2630.83 149.635  14
  -3   1  -6 2319.45 152.398  32
  -3   1  -6 1998.58 243.910  10
  -3   1  -6 2546.27 157.388  23
  -3   1  -6 2569.48 167.534  49
  -3   1  -6 2422.00 159.428  42
  -3   1  -7 5754.37 310.808  28
  -3   1  -7 5561.42 453.011  10
  -3   1  -7 5458.08 295.319  22
  -3   1  -7 5779.69 302.737  23
  -3   1  -7 5933.01 314.652  49
  -3   1  -7 5352.60 298.406  32
  -3   1  -7 5707.12 300.464  29
  -3   1  -8 2076.08 153.906  28
  -3   1  -8 2496.36 289.688  10
  -3   1  -8 1935.83 143.379  29
  -3   1  -8 2206.37 157.934  49
  -3   1  -8 2202.97 151.654  23
  -3   1  -8 1883.46 135.421  22
  -3   1  -9 4798.29 257.613  28
  -3   1  -9 4666.39 253.079  29
  -3   1  -9 4536.54 263.380  49
  -3   1  -9 4204.09 238.607  22
  -3   1 -10 340.721 62.9721  28
  -3   1 -10 221.191 66.3184  49
  -3   1 -10 307.421 68.9423  33
  -3   1 -10 275.853 55.3906  29
  -3   1 -10 405.507 71.9111  23
  -3   1 -11 347.029 62.4018  23
  -3   1 -11 344.862 60.3952  33
  -3   1 -11 412.692 60.0976  45
  -3   1 -12 25.2402 32.1951  33
  -3   1 -12 3.40887 34.7844  23
   3   0 -12 2529.84 137.010  48
   3   0 -12 2515.26 132.979  37
   3   0 -11-14.7800 47.0903  48
   3   0 -11-28.9466 45.5425  37
   3   0 -11 28.0008 39.9788  35
   3   0 -10 4.46875 39.6490  39
   3   0 -10 130.847 68.2226  37
   3   0 -10 25.2176 53.1917  35
   3   0  -9-41.9524 68.4992  37
   3   0  -9 14.5322 52.9834  35
   3   0  -9 60.9768 50.0950  16
   3   0  -9-12.0877 43.1303  21
   3   0  -9-30.9799 50.2993  46
   3   0  -9-31.6341 41.5682  39
   3   0  -8 6374.25 364.196  37
   3   0  -8 7065.85 355.190  35
   3   0  -8 6640.25 342.516  15
   3   0  -8 6204.38 494.654   7
   3   0  -8 6534.28 347.331  16
   3   0  -8 7024.97 351.754  19
   3   0  -8 6605.18 349.353  21
   3   0  -8 6051.73 333.236  39
   3   0  -8 7088.34 347.962  46
   3   0  -7 63.4062 46.0064  16
   3   0  -7 97.9620 52.1919  19
   3   0  -7 99.6459 53.7802  21
   3   0  -7 23.5989 79.1501  11
   3   0  -7 42.9059 66.4873  37
   3   0  -7 59.5994 47.9242  46
   3   0  -7 75.2890 48.9575  15
   3   0  -6 21397.5 1113.75  11
   3   0  -6 22434.9 1125.57   8
   3   0  -6 21424.5 975.821  31
   3   0  -6 21107.3 982.929  21
   3   0  -6 20920.0 971.631  46
   3   0  -5 241.857 99.0801  11
   3   0  -5 197.108 60.9871   1
   3   0  -4 877.739 138.527  11
   3   0  -4 647.384 125.858   8
   3   0  -4 783.184 99.6993   1
  -3   0   4 832.178 108.066  12
   3   0  -3 15.0918 72.7150   8
   3   0  -3 33.0832 63.3017   1
  -3   0   3-11.0011 60.9583  12
   3   0  -2 7300.85 412.688   8
   3   0  -2 7201.00 394.067   1
  -3   0   2 6347.16 386.957  12
   3   0  -1 785.259 112.566   8
   3   0  -1 795.334 113.639   1
  -3   0   1 788.575 111.594  12
   3   0   0 34202.5 1560.50   8
  -3   0   0 33720.0 1575.47  12
   3   0   1 6532.42 379.718   1
   3   0   2 6324.04 374.397   1
  -3   0  -2 6796.62 380.691  12
   3   0   3 543.574 100.342   1
  -3   0  -3 386.684 88.8112  12
   3   0   4 5179.11 315.232   1
  -3   0  -4 5002.91 253.169  14
  -3   0  -4 5369.65 316.516  12
   3   0   5 1506.64 142.187   1
  -3   0  -5 1112.05 127.060  12
  -3   0  -5 1337.60 92.3126  14
  -3   0  -6 12354.5 576.837  14
  -3   0  -7 7975.02 417.003  48
  -3   0  -7 8831.00 413.504  23
  -3   0  -7 8210.48 407.636  32
  -3   0  -7 7690.47 412.901  28
  -3   0  -7 8661.68 417.050  42
  -3   0  -7 8052.04 404.633  18
  -3   0  -8 6492.43 341.468  18
  -3   0  -8 6647.84 349.817  28
  -3   0  -8 7066.22 518.614  10
  -3   0  -8 6933.02 351.748  23
  -3   0  -8 6847.76 356.148  42
  -3   0  -8 6515.77 357.422  48
  -3   0  -9 2358.00 158.200  32
  -3   0  -9 2186.48 151.767  29
  -3   0  -9 2330.08 282.828  10
  -3   0  -9 2430.79 169.399  49
  -3   0  -9 2548.88 170.331  48
  -3   0  -9 2130.60 151.328  28
  -3   0  -9 2117.93 161.642  42
  -3   0 -10-15.3236 62.5533  49
  -3   0 -10-5.76876 48.4050  29
  -3   0 -10 54.1021 46.8232  28
  -3   0 -11 657.119 82.2393  23
  -3   0 -11 704.404 67.4147  29
  -3   0 -11 673.655 80.8689  33
  -3   0 -11 591.140 81.5306  49
  -3   0 -12 2248.94 143.089  23
  -3   0 -12 2541.96 143.843  33
  -3   0 -13 1842.17 103.211  23
   3   1 -12 242.218 30.1340  37
   3   1 -11-2.84587 29.1403  39
   3   1 -11-13.0214 42.3295  37
   3   1 -10 1649.49 127.712  37
   3   1 -10 1525.12 107.769  39
   3   1 -10 1610.08 117.097  35
   3   1  -9 559.221 69.1569  39
   3   1  -9 519.342 75.1611  46
   3   1  -9 526.947 76.4004  19
   3   1  -9 590.605 93.1420  37
   3   1  -9 436.243 70.7024  35
   3   1  -8 16714.9 780.871  15
   3   1  -8 15556.0 957.348   7
   3   1  -8 16421.6 780.696  46
   3   1  -8 15978.9 769.805  21
   3   1  -8 16374.8 778.564  16
   3   1  -8 17081.7 784.842  35
   3   1  -8 17475.9 805.400  37
   3   1  -7 218.820 59.2305  30
   3   1  -7 232.747 66.1592  31
   3   1  -7 272.620 69.1219  46
   3   1  -7 304.729 80.9180  37
   3   1  -7 286.189 65.1112  35
   3   1  -7 418.727 72.6459  15
   3   1  -7 279.715 61.4229  21
   3   1  -7 396.491 69.6978  16
   3   1  -6 3171.33 190.690  30
   3   1  -6 3579.35 198.551  31
   3   1  -6 3401.66 191.988  16
   3   1  -6 3133.50 193.401  21
   3   1  -6 3072.09 275.820  11
   3   1  -6 3269.30 194.518  46
   3   1  -5 56.9487 75.4131  11
   3   1  -5 117.750 41.6107  16
   3   1  -4 1968.66 163.160   1
  -3  -1   4 2052.10 164.458  12
  -3  -1   3 980.198 112.392  12
   3   1  -3 931.656 111.967   1
   3   1  -3 1040.61 138.362   8
  -3  -1   2 39891.8 1853.30  12
   3   1  -2 39887.3 1854.03   1
   3   1  -2 42028.0 1884.50   8
  -3  -1   1 2101.90 174.251  12
   3   1  -1 2020.60 173.780   1
   3   1  -1 2281.61 186.726   8
  -3  -1   0 21335.0 1021.75  12
   3   1   1-51.8695 72.9656   1
   3   1   2 572.982 102.253   1
   3   1   3 275.582 81.2284   1
  -3  -1  -3 393.573 89.9121  12
   3   1   4 18178.9 916.113   1
  -3  -1  -4 19794.5 921.956  12
   3   1   5 6968.44 392.649   1
  -3  -1  -5 6891.36 335.075  14
  -3  -1  -5 6938.07 389.542  12
  -3  -1  -6 19286.7 940.828  12
  -3  -1  -6 19557.1 891.750  14
  -3  -1  -6 20815.5 1038.53  10
  -3  -1  -7 479.372 63.5272  32
  -3  -1  -7 524.559 144.768  10
  -3  -1  -7 483.604 62.7436  23
  -3  -1  -7 380.537 64.1472  42
  -3  -1  -7 447.316 72.3814  48
  -3  -1  -7 501.862 75.3302  49
  -3  -1  -8 597.787 81.0602  42
  -3  -1  -8 577.253 75.5489  28
  -3  -1  -8 754.399 168.732  10
  -3  -1  -8 661.754 78.9321  23
  -3  -1  -8 642.256 73.1525  18
  -3  -1  -8 569.330 88.2656  48
  -3  -1  -8 649.509 89.3524  49
  -3  -1  -9 461.637 85.1693  48
  -3  -1  -9 564.294 90.9540  49
  -3  -1  -9 830.537 87.3207  23
  -3  -1  -9 766.352 174.463  10
  -3  -1  -9 582.835 73.1951  28
  -3  -1  -9 535.141 84.9662  42
  -3  -1  -9 544.497 73.7138  18
  -3  -1  -9 603.114 78.5567  32
  -3  -1 -10 6604.39 334.489  32
  -3  -1 -10 6644.80 329.053  29
  -3  -1 -10 6349.11 340.199  42
  -3  -1 -10 5953.73 488.506  10
  -3  -1 -10 6455.15 346.860  48
  -3  -1 -10 5697.90 320.254  18
  -3  -1 -11 3455.40 210.851  42
  -3  -1 -11 3447.98 193.387  29
  -3  -1 -12 4808.47 249.896  23
  -3  -1 -12 4496.48 244.635  33
  -3  -1 -13 1661.65 103.916  23
   3   2 -11 716.990 61.9980  48
   3   2 -11 795.441 65.5090  37
   3   2 -11 570.599 50.4959  39
   3   2 -10 3197.25 192.019  48
   3   2 -10 3296.17 182.514  39
   3   2 -10 3470.60 197.602  37
   3   2  -9 1461.17 111.559  19
   3   2  -9 1346.75 110.742  46
   3   2  -9 1285.74 106.104  35
   3   2  -9 1227.32 122.696  37
   3   2  -9 1241.70 103.965  39
   3   2  -8 4037.73 230.847  30
   3   2  -8 3895.57 231.094  19
   3   2  -8 4032.90 234.218  46
   3   2  -8 3972.09 247.018  37
   3   2  -8 3923.46 228.884  35
   3   2  -8 3871.52 233.260  15
   3   2  -7 194.897 60.1780  30
   3   2  -7 258.322 131.253   7
   3   2  -7 158.145 57.5075  19
   3   2  -7 206.836 65.7380  46
   3   2  -7 182.170 74.6950  37
   3   2  -7 171.280 57.7259  35
   3   2  -7 188.210 66.4946  15
   3   2  -7 93.0075 44.4852  16
   3   2  -6-17.7780 48.9420  30
   3   2  -6 76.4535 49.3351  31
   3   2  -6 178.226 125.936   7
   3   2  -6 32.1326 49.4519  46
   3   2  -6 48.3512 42.8366  35
   3   2  -6 11.2504 40.4628  16
   3   2  -6 79.7817 60.2190  15
   3   2  -5 335.880 100.268  11
   3   2  -5 241.579 54.8985  31
   3   2  -4 10339.2 473.923  16
   3   2  -4 9341.78 522.368   1
  -3  -2   3 511.398 86.3190  12
   3   2  -3 387.886 43.2855  16
   3   2  -2 23205.5 1105.85   1
   3   2  -1 32.6949 66.7019   1
   3   2   0 386.990 97.6865   1
   3   2   1 21.3049 74.3254   1
   3   2   2 23012.3 1094.73   1
   3   2   3-10.7705 72.7955   1
  -3  -2  -4 29000.3 1303.61  14
   3   2   4 30424.7 1376.38   1
  -3  -2  -5 10.6664 56.9153  12
  -3  -2  -5 62.1230 37.0381  14
   3   2   5-11.1744 64.8814   1
   3   2   6 3101.72 230.072   1
  -3  -2  -6 3842.65 295.781  10
  -3  -2  -6 3413.21 228.732  12
  -3  -2  -7 592.444 143.157  10
  -3  -2  -8 2417.77 275.403  10
  -3  -2  -8 2702.73 174.958  42
  -3  -2  -8 2911.17 184.579  49
  -3  -2  -8 2881.73 174.783  50
  -3  -2  -8 2618.10 165.470  18
  -3  -2  -9 175.782 59.0303  32
  -3  -2  -9 30.3161 94.7552  10
  -3  -2  -9 134.192 55.6282  42
  -3  -2  -9 110.174 54.3741  23
  -3  -2  -9 87.5932 51.1397  50
  -3  -2  -9 195.393 66.7008  49
  -3  -2  -9 136.941 51.0535  18
  -3  -2 -10 6035.75 322.804  32
  -3  -2 -10 5275.67 463.184  10
  -3  -2 -10 6476.25 329.732  23
  -3  -2 -10 5976.16 335.341  49
  -3  -2 -10 6173.11 330.185  42
  -3  -2 -10 6043.03 317.328  18
  -3  -2 -11 1018.84 104.763  42
  -3  -2 -11 941.786 84.1128  29
  -3  -2 -11 927.248 93.7301  32
  -3  -2 -11 923.342 86.7410  18
  -3  -2 -11 1029.00 108.186  49
  -3  -2 -12 2776.20 184.218  49
  -3  -2 -12 2882.80 180.264  42
  -3  -2 -13 150.737 50.2061  42
  -3  -2 -13 137.976 43.9837  23
  -3  -2 -13 124.136 38.1064  33
  -3  -2 -13 155.281 53.7862  49
  -3  -2 -14 161.628 28.3731  23
   3   3 -11 2357.38 119.627  48
   3   3 -10 2428.90 143.461  48
   3   3 -10 2425.24 138.996  39
   3   3  -9 1701.49 126.014  39
   3   3  -9 1949.78 133.837  46
   3   3  -9 1990.37 128.648  19
   3   3  -8 38.2751 52.6760  30
   3   3  -8 31.7060 49.0979  19
   3   3  -8 29.0934 46.1669  35
   3   3  -8 74.2583 62.9317  46
   3   3  -8-7.12460 54.1161  15
   3   3  -7 518.878 76.3243  30
   3   3  -7 706.960 85.0319  31
   3   3  -7 701.743 85.3815  19
   3   3  -7 465.396 154.680   7
   3   3  -7 616.168 74.9459  35
   3   3  -7 665.394 101.217  37
   3   3  -7 561.245 81.5557  46
   3   3  -7 783.619 93.5753  15
   3   3  -6 2487.19 172.092  30
   3   3  -6 2859.19 184.108  46
   3   3  -6 2887.12 316.808   7
   3   3  -6 2388.86 182.346  15
   3   3  -6 2909.61 195.633  37
   3   3  -6 2626.36 168.909  35
   3   3  -5 9110.25 463.941  40
   3   3  -5 9774.37 468.123  31
   3   3  -5 9888.98 464.137  30
   3   3  -5 9586.20 457.191  16
   3   3  -5 9132.78 457.523  35
   3   3  -4 11831.4 552.214  16
   3   3  -3 5756.87 350.705   1
   3   3  -2 3750.23 260.286   1
   3   3  -1 732.856 110.715   1
  -3  -3   0 2242.43 188.566   3
   3   3   0 2467.37 198.599   1
  -3  -3  -1 2631.40 204.963   3
  -3  -3  -2 20811.2 1061.48   3
   3   3   2 23822.2 1074.56   1
  -3  -3  -3 4585.47 293.750   3
   3   3   3 4611.88 295.003   1
   3   3   4 10783.4 569.744   1
   3   3   5 980.614 126.840   1
   3   3   6 1527.40 154.699   1
  -3  -3  -7 92.1646 51.0735  12
  -3  -3  -7 104.740 97.7069  10
  -3  -3  -8 14316.7 821.487  10
  -3  -3  -8 14395.3 667.190  26
  -3  -3  -8 14302.1 676.895  42
  -3  -3  -8 14317.4 679.097  50
  -3  -3  -8 14074.7 685.613  49
  -3  -3  -8 14354.4 683.725  48
  -3  -3  -9 56.5388 106.686  10
  -3  -3  -9 146.079 64.9354  48
  -3  -3  -9 75.8404 53.1371  50
  -3  -3  -9 79.3499 59.9571  49
  -3  -3  -9 74.7923 52.4058  42
  -3  -3  -9 47.6676 47.9359  18
  -3  -3 -10 10460.5 511.028  32
  -3  -3 -10 9946.74 673.886  10
  -3  -3 -10 10717.0 513.110  23
  -3  -3 -10 10514.9 517.142  42
  -3  -3 -10 10293.5 506.498  18
  -3  -3 -10 9735.28 512.366  50
  -3  -3 -10 11062.7 530.717  49
  -3  -3 -10 10229.6 522.652  48
  -3  -3 -11 128.042 64.7205  49
  -3  -3 -11 127.794 60.0615  23
  -3  -3 -11 75.7632 52.2759  32
  -3  -3 -11 111.135 50.5255  18
  -3  -3 -11 36.0324 56.6162  42
  -3  -3 -12 119.034 63.5553  49
  -3  -3 -12 45.3432 55.4974  42
  -3  -3 -12-10.8407 45.4842  32
  -3  -3 -12-9.65271 41.3538  18
  -3  -3 -13 37.6657 42.5374  23
  -3  -3 -13-37.8150 49.0301  49
  -3  -3 -13 5.09655 48.5143  42
  -3  -3 -14 3091.91 161.452  23
   3   4 -10 501.539 49.3606  39
   3   4 -10 463.458 52.8270  37
   3   4  -9 13.8137 42.5546  39
   3   4  -9 31.9211 50.0199  37
   3   4  -9 16.0477 35.2473  19
   3   4  -9 32.0473 43.9485  48
   3   4  -8 33.2698 44.5249  19
   3   4  -8 31.3052 55.5397  46
   3   4  -8 64.7788 50.7287  30
   3   4  -8 7.03862 58.7589  37
   3   4  -7 3278.27 215.934  30
   3   4  -7 3524.02 221.289  31
   3   4  -7 3230.37 219.963  46
   3   4  -7 3412.58 217.805  19
   3   4  -7 3269.66 229.723  37
   3   4  -6 5104.33 280.627  46
   3   4  -6 4360.70 419.865   7
   3   4  -6 4709.93 261.705  35
   3   4  -6 4693.80 288.288  37
   3   4  -6 4811.56 273.298  30
   3   4  -6 5248.22 280.006  31
   3   4  -6 5465.07 283.458  40
   3   4  -5 5532.93 306.610  37
   3   4  -5 5813.59 292.107  30
   3   4  -5 4866.44 288.453  40
   3   4  -4 7046.01 496.376   7
   3   4  -4 6729.98 336.710  30
   3   4  -4 6300.76 336.786  40
   3   4  -4 6673.65 338.002  20
   3   4  -3 726.659 161.377   7
   3   4  -2 622.417 60.7805   4
   3   4  -1 6494.88 396.818   1
   3   4  -1 6451.85 312.387   4
  -3  -4   1 6383.31 384.549   3
   3   4   0 19383.7 923.167   1
   3   4   0 18292.6 828.167   4
  -3  -4   0 17507.3 906.790   3
   3   4   1 16698.2 762.989   4
  -3  -4  -1 17458.3 848.623   3
   3   4   2 22560.2 1065.19   1
   3   4   2 21416.6 971.076   4
  -3  -4  -2 21632.7 1055.89   3
   3   4   3 2127.87 197.892   1
   3   4   3 2441.37 136.043   4
   3   4   4 604.993 117.271   1
  -3  -4  -4 557.342 104.795   3
   3   4   4 658.414 59.2968   4
   3   4   5 2527.75 203.799   1
  -3  -4  -5 2689.18 199.811   3
   3   4   6 5819.73 368.862   1
   3   4   6 5925.49 289.112   4
  -3  -4  -7 3348.94 282.137  10
  -3  -4  -8 12315.5 586.938  26
  -3  -4  -8 11946.4 597.914  50
  -3  -4  -8 12538.0 602.160  49
  -3  -4  -8 12614.5 600.854  48
  -3  -4  -8 12751.2 731.924  10
  -3  -4  -8 12990.9 592.164  34
  -3  -4  -8 12367.0 594.704  42
  -3  -4  -9 853.045 84.3165  26
  -3  -4  -9 809.444 90.8580  42
  -3  -4  -9 812.516 162.172  10
  -3  -4  -9 960.390 102.209  48
  -3  -4  -9 1069.56 103.843  49
  -3  -4  -9 1009.52 91.2978  34
  -3  -4 -10 2199.83 268.963  10
  -3  -4 -10 2593.92 180.762  50
  -3  -4 -10 3094.97 191.929  49
  -3  -4 -10 2764.11 186.832  48
  -3  -4 -10 2792.63 174.343  18
  -3  -4 -10 2575.56 177.946  42
  -3  -4 -11-21.4670 59.0712  42
  -3  -4 -11-35.9616 57.3831  50
  -3  -4 -11-7.91908 57.3362  49
  -3  -4 -11-13.5009 54.7999  23
  -3  -4 -11 6.33045 49.6078  32
  -3  -4 -11 18.4726 50.2701  18
  -3  -4 -12 2362.32 162.493  42
  -3  -4 -12 2307.15 152.027  32
  -3  -4 -12 2364.16 150.903  18
  -3  -4 -12 2540.43 167.290  49
  -3  -4 -13 80.7452 51.0864  42
  -3  -4 -13 11.2716 48.8304  49
  -3  -4 -13 85.5032 38.1887  32
  -3  -4 -13 42.1412 38.8797  18
  -3  -4 -14 4398.01 217.074  23
  -3  -4 -14 4129.46 219.320  49
  -3  -4 -14 4256.91 219.233  42
   3   5 -10 2.96549 13.9970  37
   3   5 -10-5.16630 19.3157  39
   3   5  -9 2647.28 145.517  37
   3   5  -9 2450.14 144.644  39
   3   5  -8 313.738 59.8528  37
   3   5  -8 243.296 47.0290  19
   3   5  -8 324.589 58.3820  30
   3   5  -8 214.157 51.6544  48
   3   5  -7 10022.6 521.844  37
   3   5  -7 9676.14 513.597  30
   3   5  -7 9737.82 514.549  31
   3   5  -7 9811.62 510.841  19
   3   5  -6 903.492 181.638   7
   3   5  -6 656.914 83.2565  30
   3   5  -6 606.709 83.3078  31
   3   5  -6 723.202 95.1996  37
   3   5  -6 796.716 101.464  15
   3   5  -5 3000.08 178.732  30
   3   5  -5 2807.46 178.935  31
   3   5  -5 3101.60 194.753  15
   3   5  -5 2772.78 187.133  37
   3   5  -4 25.4975 46.1956  20
   3   5  -4 94.3914 59.9727  37
   3   5  -4 144.917 64.3634  15
   3   5  -4 31.1730 111.243   7
   3   5  -4-12.0296 48.5907  30
   3   5  -3 3736.18 348.093   7
   3   5  -3 3723.49 212.869  20
  -3  -5   2 1256.49 141.751   3
   3   5  -2 1429.83 204.613   7
   3   5  -2 1154.18 88.7176   4
   3   5  -1 14838.3 760.641   7
   3   5  -1 12761.5 608.955   4
  -3  -5   1 13524.1 697.570   3
   3   5   0 5126.92 343.695   7
  -3  -5   0 4484.06 316.315   3
   3   5   0 4581.82 239.389   4
   3   5   1 6996.27 419.977   1
   3   5   1 6614.26 400.594   7
  -3  -5  -1 6496.53 407.378   3
   3   5   1 6437.89 321.376   4
  -3  -5  -2 376.724 101.394   3
   3   5   2 352.806 82.1388   7
   3   5   3 2271.41 212.380   1
   3   5   3 1777.90 150.954   7
   3   5   3 2234.65 130.268   4
   3   5   4 7643.39 461.480   1
  -3  -5  -4 7461.11 449.877   3
   3   5   4 7691.43 369.198   4
  -3  -5  -5 6110.58 369.523   3
   3   5   5 5724.02 289.387   4
   3   5   6 10261.7 494.796   4
  -3  -5  -6 11570.7 584.197   3
  -3  -5  -7 6457.46 420.000  10
  -3  -5  -8 6172.36 419.948  10
  -3  -5  -8 5874.17 317.852  50
  -3  -5  -8 5670.93 307.857  42
  -3  -5  -8 6251.48 306.035  26
  -3  -5  -9 74.6987 50.4035  26
  -3  -5  -9 14.5974 52.1174  50
  -3  -5  -9 20.6950 46.2786  49
  -3  -5  -9 72.0497 95.2583  10
  -3  -5  -9 11.7695 43.8476  34
  -3  -5  -9 108.798 54.2962  42
  -3  -5 -10 3075.99 182.426  26
  -3  -5 -10 3215.47 198.839  49
  -3  -5 -10 2874.53 293.261  10
  -3  -5 -10 2955.98 187.649  34
  -3  -5 -10 3153.07 195.391  42
  -3  -5 -11 1279.43 106.680  18
  -3  -5 -11 1141.74 111.008  42
  -3  -5 -11 1172.44 115.727  49
  -3  -5 -12 4710.36 264.349  50
  -3  -5 -12 4688.44 264.309  49
  -3  -5 -12 5120.97 264.504  23
  -3  -5 -12 4694.20 254.738  32
  -3  -5 -12 4398.68 260.029  42
  -3  -5 -12 4591.87 253.586  18
  -3  -5 -13 1723.49 121.859  49
  -3  -5 -13 1621.75 109.889  18
  -3  -5 -13 1401.50 115.650  42
  -3  -5 -13 1654.18 109.198  32
  -3  -5 -14 3001.71 164.649  23
  -3  -5 -14 2993.49 166.857  42
  -3  -5 -14 3046.34 165.459  49
  -3  -5 -15 4.56333 15.5760  23
   3   6  -9 4121.95 201.877  39
   3   6  -8 115.070 41.1399  30
   3   6  -8 18.3739 34.9284  37
   3   6  -7 2441.79 152.639  37
   3   6  -7 2549.57 158.015  46
   3   6  -7 2449.49 153.840  30
   3   6  -7 2483.32 154.200  31
   3   6  -7 2377.36 145.881  19
   3   6  -6-12.5540 51.5735  30
   3   6  -6-25.3541 54.3398  31
   3   6  -6-19.7690 55.6197  46
   3   6  -6 50.8462 53.9295  37
   3   6  -6 66.6750 59.8330  15
   3   6  -5 382.353 82.3372  40
   3   6  -5 334.771 134.236   7
   3   6  -5 484.259 75.7302  37
   3   6  -5 471.291 75.3023  31
   3   6  -5 455.966 72.5778  30
   3   6  -5 533.402 85.3064  15
   3   6  -4-66.1474 127.996   7
   3   6  -4 20.6699 51.2919  37
   3   6  -4 33.7862 53.2750  20
   3   6  -4 39.4289 58.3067  15
   3   6  -4-6.45972 51.2354  30
   3   6  -3 9214.03 452.290  37
   3   6  -3 9295.96 451.364  20
   3   6  -3 8622.39 447.657  40
   3   6  -3 9322.31 631.157   7
   3   6  -2 1700.45 123.776  20
   3   6  -2 1855.14 239.189   7
  -3  -6   2 1671.72 170.428   3
   3   6  -1 15318.0 838.324   7
   3   6  -1 14275.8 676.573   4
  -3  -6   1 15070.0 776.773   3
   3   6   0 1274.65 99.0407   4
   3   6   0 1379.19 182.079   7
  -3  -6   0 1133.17 154.745   3
   3   6   1 602.521 69.3268   4
   3   6   1 528.819 121.061   7
  -3  -6  -1 754.106 132.695   3
   3   6   2 529.610 102.920   7
  -3  -6  -2 506.452 118.263   3
   3   6   3 5441.86 322.320   7
   3   6   3 5573.39 285.319   4
  -3  -6  -3 5868.64 385.625   3
   3   6   4 2210.63 138.643   4
  -3  -6  -4 1946.91 209.362   3
   3   6   5 14180.3 675.090   4
  -3  -6  -5 15992.8 785.617   3
   3   6   6 4782.58 258.897   4
  -3  -6  -6 5812.90 356.128   3
  -3  -6  -7 3094.41 256.975  10
   3   6   7 3097.21 177.725   4
  -3  -6  -7 2924.67 242.965   3
  -3  -6  -8 901.723 144.066  10
  -3  -6  -8 1091.66 102.905  50
  -3  -6  -8 1029.47 91.3057  34
  -3  -6  -9 1251.91 101.326  26
  -3  -6  -9 1162.51 114.477  50
  -3  -6  -9 1214.11 104.653  42
  -3  -6 -10 4295.69 244.479  42
  -3  -6 -10 4121.47 250.572  50
  -3  -6 -10 4354.11 243.261  49
  -3  -6 -10 4373.15 235.408  26
  -3  -6 -10 4134.92 238.539  34
  -3  -6 -11 5998.50 313.184  42
  -3  -6 -11 6026.62 319.814  50
  -3  -6 -11 6058.88 314.407  49
  -3  -6 -11 5437.35 304.987  34
  -3  -6 -11 5645.38 296.985  26
  -3  -6 -12 2445.79 160.405  42
  -3  -6 -12 2490.35 158.620  18
  -3  -6 -12 2463.54 155.776  32
  -3  -6 -12 2253.61 156.981  49
  -3  -6 -13 944.645 87.4193  42
  -3  -6 -13 942.868 82.0511  18
  -3  -6 -13 925.246 87.8220  23
  -3  -6 -13 753.556 73.9819  32
  -3  -6 -13 843.242 89.3659  50
  -3  -6 -13 917.299 84.0209  49
  -3  -6 -14 72.0799 32.8680  18
  -3  -6 -14 83.4953 40.4763  42
  -3  -6 -14 60.8090 35.5798  49
  -3  -6 -15 50.4235 21.2229  42
  -3  -6 -15 5.47472 18.1060  23
   3   7  -8-8.75586 29.5645  39
   3   7  -7 450.452 59.4037  30
   3   7  -7 593.420 61.2847  31
   3   7  -7 507.159 60.1833  46
   3   7  -6 137.362 51.7080  46
   3   7  -6 158.817 53.8877  30
   3   7  -6 118.813 54.5852  31
   3   7  -6 158.519 44.3908  37
   3   7  -6 214.363 45.8579  19
   3   7  -5 2447.82 162.997  46
   3   7  -5 2337.54 158.384  30
   3   7  -5 2640.93 163.822  31
   3   7  -5 2435.57 152.944  37
   3   7  -5 2131.78 157.672  40
   3   7  -5 2661.95 169.116  15
   3   7  -4 33.0151 114.336   7
   3   7  -4 85.4612 52.5713  30
   3   7  -4 87.6717 45.0985  37
   3   7  -4 83.4578 58.4664  15
   3   7  -3 10984.6 585.822  40
   3   7  -3 13397.4 802.352   7
   3   7  -3 12930.4 602.107  15
   3   7  -3 12998.1 596.952  20
   3   7  -2 5.89378 57.6755  40
   3   7  -2 151.278 120.076   7
   3   7  -2 132.190 58.2574  15
   3   7  -2 120.721 76.0444   2
   3   7  -2 182.627 56.0795  20
  -3  -7   1 2306.61 220.477   3
   3   7  -1 2343.24 159.692  44
   3   7  -1 2391.15 244.145   2
   3   7  -1 2545.03 269.530   7
   3   7   0 186.582 55.5095   4
   3   7   0 147.044 56.1883  44
  -3  -7   0 356.635 103.188   3
   3   7   0 149.754 46.2419  27
   3   7   0 398.103 125.181   7
   3   7   1 6123.96 416.897   7
  -3  -7  -1 6000.73 421.822   3
   3   7   1 6229.89 320.261   4
   3   7   2 97.9929 58.6544   4
   3   7   2 156.944 74.5994   7
  -3  -7  -2 169.978 100.863   3
   3   7   3 20449.6 931.672   4
  -3  -7  -3 19364.2 1056.15   3
   3   7   4 325.320 62.3194   4
   3   7   5 10327.7 500.238   4
  -3  -7  -5 10341.4 613.279   3
  -3  -7  -6 38.7760 71.1980   3
   3   7   6 33.9352 49.4547   4
  -3  -7  -7 2630.40 163.242  50
   3   7   7 2308.89 246.752   2
  -3  -7  -7 2531.52 157.580  34
  -3  -7  -7 2306.99 225.821   3
  -3  -7  -8 613.152 79.7469  50
   3   7   8 536.462 131.322   2
  -3  -7  -8 674.860 117.045   3
  -3  -7  -8 593.611 73.5236  34
  -3  -7  -9 7693.13 404.411  50
  -3  -7  -9 7902.48 391.944  26
  -3  -7  -9 7885.31 397.182  34
  -3  -7 -10 351.466 63.2754  26
  -3  -7 -10 525.426 82.2277  50
  -3  -7 -10 491.721 69.5129  42
  -3  -7 -11 3654.36 222.049  42
  -3  -7 -11 4002.95 235.568  50
  -3  -7 -11 3933.73 216.221  26
  -3  -7 -11 4007.50 225.714  34
  -3  -7 -12 1473.12 113.562  42
  -3  -7 -12 1351.89 118.444  50
  -3  -7 -12 1273.53 102.659  49
  -3  -7 -13-34.4301 47.0173  42
  -3  -7 -13 35.9624 38.9730  32
  -3  -7 -13 17.0134 49.5683  50
  -3  -7 -13 20.8590 35.9259  49
  -3  -7 -13 33.3811 43.0885  18
  -3  -7 -14 571.468 53.8972  18
  -3  -7 -14 522.126 55.6733  42
  -3  -7 -15 600.817 43.0923  42
  -3  -7 -15 779.221 49.0908  23
   3   8  -7 788.411 61.5336  30
   3   8  -6 2460.68 156.228  31
   3   8  -6 2403.69 154.753  46
   3   8  -5 8257.80 391.454  46
   3   8  -5 7888.55 393.192  20
   3   8  -5 7613.08 385.595  40
   3   8  -5 7891.08 391.827  30
   3   8  -5 7853.44 391.840  31
   3   8  -4 606.715 76.6052  30
   3   8  -4 596.168 78.1500  15
   3   8  -4 710.401 79.1190  46
   3   8  -3 3458.71 201.868  20
   3   8  -3 3346.74 338.807   7
   3   8  -3 2767.35 191.133  40
   3   8  -3 3562.30 204.499  15
   3   8  -2-6.89969 52.3928  15
   3   8  -2-6.85567 51.7194  20
   3   8  -2 31.1572 97.2137   7
   3   8  -1 382.829 73.3025  15
   3   8  -1 697.665 144.328   2
  -3  -8   1 528.967 113.755   3
   3   8  -1 317.388 129.577   7
   3   8  -1 645.409 88.6535  44
   3   8  -1 748.544 80.8860  38
   3   8   0 1837.27 133.399  27
  -3  -8   0 1902.60 213.862   3
   3   8   0 1787.86 137.789  44
   3   8   0 1779.80 226.282   2
   3   8   0 1684.90 219.438   7
   3   8   1 12360.4 599.147  27
  -3  -8  -1 12993.9 736.887   3
   3   8   1 11935.8 600.291  44
   3   8   1 14814.9 790.608   2
   3   8   1 14096.4 740.254   7
  -3  -8  -2 360.061 126.390   3
   3   8   2 547.568 113.243   7
   3   8   2 493.696 70.1880  27
   3   8   3 8613.17 427.603  27
  -3  -8  -3 9191.28 574.665   3
   3   8   4 264.326 64.9601   4
  -3  -8  -5 71.1947 102.728   3
  -3  -8  -6 22.4534 41.7872  34
   3   8   6-26.4266 97.0233   2
  -3  -8  -6-22.8207 83.7845   3
  -3  -8  -7 7574.90 375.008  50
   3   8   7 7011.07 508.571   2
  -3  -8  -7 7435.90 377.827  34
  -3  -8  -7 7429.43 490.973   3
  -3  -8  -8 84.5517 49.5483  50
  -3  -8  -8 76.0574 48.6035  34
   3   8   8 239.563 103.730   2
  -3  -8  -8 59.9732 84.8432   3
  -3  -8  -9 11986.4 588.938  50
  -3  -8  -9 12238.4 585.649  34
  -3  -8 -10 222.168 55.1351  42
  -3  -8 -10 297.158 72.0424  50
  -3  -8 -10 291.085 56.5554  26
  -3  -8 -10 344.195 70.9690  34
  -3  -8 -11 1050.51 89.6469  26
  -3  -8 -11 944.408 103.717  50
  -3  -8 -11 1054.01 94.0128  42
  -3  -8 -12 36.4913 43.8512  42
  -3  -8 -12 199.544 57.2219  34
  -3  -8 -12 256.120 68.1813  50
  -3  -8 -13 1626.39 119.361  50
  -3  -8 -13 1624.18 108.578  42
  -3  -8 -13 1550.37 103.554  32
  -3  -8 -13 1649.28 113.216  18
  -3  -8 -14 494.100 52.0384  18
  -3  -8 -14 569.283 56.9709  23
  -3  -8 -14 440.744 48.4656  42
   3   9  -6 1219.12 77.9911  30
   3   9  -5 2466.75 160.497  31
   3   9  -5 2636.31 164.290  30
   3   9  -4 1036.76 84.5299  46
   3   9  -4 988.078 90.7006  40
   3   9  -4 1032.16 91.2406  30
   3   9  -4 955.886 90.3890  31
   3   9  -3 176.873 52.7331  46
   3   9  -3 259.778 56.5384  15
   3   9  -3 243.422 60.3710  20
   3   9  -2 689.154 87.5333  40
   3   9  -2 845.761 86.9493  15
   3   9  -1 6322.70 326.997  15
   3   9  -1 6542.55 486.758   7
   3   9  -1 6215.20 327.678  38
  -3  -9   0 2988.79 280.459   3
   3   9   0 3058.76 184.806  15
   3   9   0 2999.91 299.875   2
   3   9   0 3232.15 191.385  38
   3   9   0 2837.07 295.418   7
   3   9   0 3197.25 197.687  44
  -3  -9  -1 7879.80 535.721   3
   3   9   1 8254.79 413.420  27
   3   9   1 7794.13 412.168  44
   3   9   1 8331.07 410.728  38
   3   9   1 8430.75 567.043   2
   3   9   1 8404.18 536.201   7
   3   9   2 710.525 168.498   2
  -3  -9  -2 440.781 130.135   3
   3   9   2 657.778 80.6603  44
   3   9   2 733.873 82.8557  27
  -3  -9  -3 802.610 162.310   3
   3   9   3 774.933 85.3615  27
   3   9   4-60.7058 111.458   2
  -3  -9  -4 162.711 114.985   3
   3   9   4 77.1462 50.3610  27
   3   9   5 8146.54 563.521   2
   3   9   5 7837.41 388.274  27
  -3  -9  -5 7536.97 383.050  34
   3   9   6 641.199 163.179   2
  -3  -9  -6 623.832 144.169   3
   3   9   6 558.929 68.2052  27
  -3  -9  -6 483.809 67.5384  34
  -3  -9  -7 12520.4 748.843   3
   3   9   7 13029.2 778.194   2
  -3  -9  -7 12605.1 605.950  34
  -3  -9  -8 495.953 67.4130  50
   3   9   8 543.141 139.576   2
  -3  -9  -8 338.501 110.762   3
  -3  -9  -8 525.242 78.4833  34
  -3  -9  -9 1346.26 99.0337   6
  -3  -9  -9 1336.83 115.571  34
  -3  -9  -9 1438.77 114.348  50
  -3  -9 -10 16.5698 48.7428  26
  -3  -9 -10-39.4915 54.0344  34
  -3  -9 -10 27.1061 50.7849  50
  -3  -9 -11 1779.58 136.647  50
  -3  -9 -11 1906.78 123.648  26
  -3  -9 -12 28.7542 28.7242  26
  -3  -9 -12 67.1587 39.8244  42
  -3  -9 -12 77.0887 53.6002  50
  -3  -9 -12-5.29701 47.4445  34
  -3  -9 -13 5906.44 295.492  42
  -3  -9 -13 6507.61 312.749  50
  -3  -9 -14 15.9241 19.8467  42
  -3  -9 -14-3.10522 31.3378  23
  -3  -9 -14-14.5374 31.7263  18
   3  10  -5 110.079 29.0374  30
   3  10  -4 240.866 46.9017  30
   3  10  -4 123.018 40.8585  31
   3  10  -3-95.7600 58.4002  40
   3  10  -3 63.6009 43.5960  30
   3  10  -2 3745.82 203.261  46
   3  10  -2 3622.93 203.562  40
   3  10  -2 4017.76 219.523  20
   3  10  -1 3825.03 222.742  20
   3  10   0 2271.95 152.366  38
  -3 -10   0 2194.54 139.853   6
   3  10   1 1676.90 124.132  38
   3  10   1 1131.69 194.584   2
  -3 -10  -1 1306.37 190.248   3
   3  10   1 1272.11 118.631  44
   3  10   1 1770.47 129.280  27
   3  10   2 294.632 65.4649  38
   3  10   2 364.203 68.2468  44
   3  10   2 420.860 133.490   2
  -3 -10  -2 420.126 125.355   3
   3  10   2 337.046 68.5957  27
   3  10   3 412.956 64.3949  44
   3  10   3 566.997 160.031   2
   3  10   3 572.272 76.1172  27
  -3 -10  -4 2224.76 266.998   3
   3  10   4 2192.23 152.211  27
   3  10   5 7530.07 558.481   2
  -3 -10  -5 7746.20 385.255  34
   3  10   5 7871.64 393.087  27
  -3 -10  -6 3348.00 326.837   3
   3  10   6 3325.50 341.549   2
  -3 -10  -6 3300.60 192.061  34
   3  10   6 3054.86 189.730  27
  -3 -10  -7 2701.43 287.816   3
   3  10   7 2840.86 172.623  27
   3  10   7 2833.02 300.756   2
  -3 -10  -7 2828.19 177.263  34
   3  10   8 294.988 114.634   2
  -3 -10  -8 363.116 119.410   3
  -3 -10  -8 344.289 65.9972  34
  -3 -10  -9 5.49904 42.0376  50
  -3 -10  -9-6.51950 54.4146  34
  -3 -10  -9 62.4035 44.3619   6
  -3 -10 -10-31.4105 54.3628  34
  -3 -10 -10 22.9121 44.8858  50
  -3 -10 -11 3887.36 211.077  26
  -3 -10 -11 3782.44 219.185  50
  -3 -10 -11 4192.50 225.534  34
  -3 -10 -12 226.902 54.0518  50
  -3 -10 -13 2869.23 160.129  50
  -3 -10 -14 202.867 33.7953  23
   3  11  -4 3087.35 152.739  30
   3  11  -3 554.779 56.8922  30
   3  11  -3 569.402 54.2957  31
   3  11  -2 5809.10 294.112  20
   3  11  -1 390.502 63.1617  20
  -3 -11   0 373.602 50.4932   6
   3  11   0 376.076 65.1271  20
   3  11   1-57.3210 57.2596  38
   3  11   2 2288.98 152.358  38
   3  11   2 2353.19 152.930  44
   3  11   2 2186.58 153.724  27
   3  11   3 2804.57 178.971  27
  -3 -11  -3 2881.71 292.517   3
   3  11   3 3069.67 180.273  38
   3  11   3 2482.45 287.408   2
   3  11   3 2596.75 167.379  44
   3  11   4 7061.74 357.702  27
  -3 -11  -4 6181.21 490.050   3
   3  11   5 3471.12 341.164   2
   3  11   5 2981.63 187.961  27
  -3 -11  -5 3211.02 315.588   3
  -3 -11  -6 1543.68 117.684  34
   3  11   6 1914.53 129.774  27
   3  11   6 1901.96 242.877   2
  -3 -11  -6 1486.78 213.316   3
   3  11   7 50.2609 46.6056  27
  -3 -11  -7-28.9141 43.3391  34
   3  11   8 568.960 66.8546  27
  -3 -11  -8 557.430 73.4216  34
  -3 -11  -9 2704.82 163.059   6
  -3 -11  -9 2969.98 177.152  34
  -3 -11 -10 3953.64 222.395  34
  -3 -11 -11 3902.20 202.179  26
  -3 -11 -11 3656.98 201.907  50
  -3 -11 -11 3963.42 213.398  34
  -3 -11 -12 1844.27 113.510  50
  -3 -11 -12 1898.77 120.916  34
  -3 -11 -13 220.004 39.9296  18
  -3 -11 -14 8.65103 17.4616  23
  -3 -11 -14-1.74722 19.6564  18
   3  12  -2 1120.27 73.4775  30
   3  12  -2 1067.58 70.9839  31
   3  12  -2 1160.92 76.8139  20
   3  12  -1 241.081 44.9834  20
   3  12   0 143.732 46.6923  20
  -3 -12  -1 1197.38 89.6893   6
   3  12   1 1472.82 105.192  20
   3  12   2 10409.3 498.468  38
   3  12   3 1040.15 97.8063  27
   3  12   3 990.711 93.1095  38
   3  12   4 6569.69 341.845  27
   3  12   4 6712.10 339.749  38
   3  12   5 23.2700 52.0844  27
  -3 -12  -6 340.350 49.5901  34
   3  12   6 290.270 62.1219  27
  -3 -12  -7 209.550 49.3950  34
   3  12   7 294.710 58.9581  27
  -3 -12  -8 1976.41 130.894  34
   3  12   8 1948.29 126.938  27
  -3 -12  -9 2462.46 151.297  34
  -3 -12  -9 2443.46 144.864   6
  -3 -12 -10 3352.55 187.763  34
  -3 -12 -11 675.240 58.4973  26
  -3 -12 -11 710.557 68.2099  34
  -3 -12 -12 48.5079 34.6792  34
  -3 -12 -13 332.235 36.3719  18
   3  13  -1 15.3920 15.1836  30
   3  13  -1 10.0289 20.4722  20
   3  13   0 4538.32 221.997  30
   3  13   0 4630.32 225.927  20
   3  13   1 214.751 42.4319  20
  -3 -13  -1 207.521 29.5536   6
   3  13   2 2514.63 149.149  20
  -3 -13  -2 2707.13 144.120   6
   3  13   3 93.2918 42.0418  38
  -3 -13  -3 23.6481 37.9015   6
   3  13   4 48.8088 44.3418  38
   3  13   4 57.6915 48.2141  27
   3  13   5 140.260 50.4900  38
   3  13   5 106.159 48.6307  27
   3  13   6 1409.66 103.828  27
  -3 -13  -7 748.883 63.2401  34
   3  13   7 905.890 77.4683  27
  -3 -13  -8 6697.32 330.076  34
  -3 -13  -8 7101.46 337.252   6
   3  13   8 6858.09 331.834  27
  -3 -13  -9 221.416 42.1128  34
  -3 -13  -9 156.199 39.2266   6
   3  13   9 245.967 36.6993  27
  -3 -13 -10 813.856 67.2365  34
  -3 -13 -10 846.173 65.4480  26
  -3 -13 -11 90.1938 31.2913  34
  -3 -13 -12 348.530 31.8023  18
   3  14   1 405.260 33.4065  20
   3  14   2 1152.01 71.2945  20
   3  14   3-7.77516 26.2593  20
  -3 -14  -3 40.0911 25.7232   6
  -3 -14  -4 611.856 56.2785   6
   3  14   4 646.594 54.5788  20
   3  14   4 733.085 56.8892  38
   3  14   5-21.6259 33.3985  38
  -3 -14  -5 67.8778 36.3686   6
   3  14   6 5213.10 250.429  38
  -3 -14  -6 4896.71 249.724   6
   3  14   7 315.468 46.0626  38
   3  14   7 227.433 39.9302  27
  -3 -14  -8 2078.18 117.146   6
  -3 -14  -9 59.6142 24.8152   6
  -3 -14  -9 38.8508 21.1225  34
   3  14   9 62.1866 32.7993  38
  -3 -14 -10 375.820 33.0675  34
  -3 -14 -10 365.792 32.7013  26
   3  14  10 422.537 41.9648  38
   3  14  11 198.856 24.8524  38
  -3 -15  -5 885.660 52.0629   6
  -3 -15  -6 2686.87 132.595   6
   3  15   7 38.6494 18.1332  38
  -3 -15  -8-15.7247 16.2359  26
  -3 -15  -8 8.65730 13.5799   6
   3  15   8 7.02237 16.6201  38
   4 -11  -5 17.3276 21.8633  24
   4 -11  -4 123.371 24.5006  24
   4 -11  -3 5183.42 240.970  24
  -4  11   2 139.158 25.5809  47
  -4  11   1 2238.90 116.775  47
  -4  11   1 2611.83 118.415  44
  -4  10   8 1044.33 56.6135  25
  -4  10   8 911.812 55.0603  27
  -4  10   7 152.414 29.7873  27
  -4  10   7 99.2064 33.3895  25
   4 -10  -7 112.305 29.9367  24
  -4  10   6 88.0907 30.7641  27
  -4  10   6 153.770 40.5561  25
  -4  10   6 98.6931 29.5360  13
  -4  10   5 1999.31 116.269  13
   4 -10  -5 1860.61 110.680  43
   4 -10  -4 1261.36 79.4117  43
  -4  10   3 5977.69 270.775  25
  -4  10   3 6370.82 271.982  13
  -4  10   2 431.617 47.5409  22
  -4  10   2 417.456 48.5768  13
  -4  10   1 2481.71 134.823  22
  -4  10   0 162.163 35.6374  22
  -4  10   0 222.209 38.4386  47
  -4  10  -1 783.480 53.5687  22
  -4  10  -1 720.405 48.6979  44
  -4  10  -1 692.041 51.7473  47
  -4   9  10 1743.88 87.4709  27
  -4   9   9 531.101 45.2521  25
   4  -9  -8 223.592 35.7298  24
  -4   9   8 295.306 44.3951  25
  -4   9   7 531.558 63.5519  25
   4  -9  -7 585.856 57.7318  24
  -4   9   7 472.203 56.3341  13
   4  -9  -7 549.575 64.4604  43
  -4   9   6 2180.02 134.608  25
  -4   9   6 2165.65 130.678  13
   4  -9  -6 1874.85 129.918  43
  -4   9   5 4984.65 251.296  27
  -4   9   5 5171.17 259.993  13
   4  -9  -5 4681.03 256.577  43
  -4   9   4 5786.24 277.401  27
  -4   9   4 5542.44 287.226  13
   4  -9  -4 5374.87 284.301  43
  -4   9   3 1577.88 114.447  25
   4  -9  -3 1503.52 105.627  43
  -4   9   2 471.943 63.9031  25
  -4   9   2 438.186 57.4728  13
   4  -9  -2 377.860 48.8644  43
  -4   9   1 250.462 49.9348  13
  -4   9   0 1202.73 97.2079  22
  -4   9  -1 5025.67 253.971  22
  -4   9  -1 4828.59 249.252  47
  -4   9  -2 2401.40 134.449  22
  -4   9  -2 2162.84 126.731  47
  -4   9  -3 4966.75 241.800  22
  -4   9  -4 383.294 34.8336  22
   4  -8 -10 555.790 43.2848  35
  -4   8  10 604.519 42.8535  25
   4  -8  -9-6.71868 31.4445  21
  -4   8   9 3.12956 33.7168  25
   4  -8  -8 2283.34 130.083  24
   4  -8  -8 2436.03 138.890  21
  -4   8   8 2234.10 132.888  13
   4  -8  -7 944.299 82.6808  21
  -4   8   7 909.811 81.3106  13
   4  -8  -7 950.682 91.6629  43
   4  -8  -6 8567.12 424.724  21
   4  -8  -6 9100.98 438.445  43
  -4   8   5 2085.23 140.843  13
   4  -8  -5 2099.90 145.110  43
  -4   8   4 4547.21 253.925  13
   4  -8  -4 4728.13 257.585  43
   4  -8  -3 36.0224 49.6571  43
  -4   8   3 73.2884 48.8238  13
  -4   8   3 115.829 57.8723  25
   4  -8  -2 679.732 76.7282  43
  -4   8   2 713.721 86.4769  25
   4  -8  -1 1428.17 108.531  43
  -4   8   1 1765.08 122.242  13
  -4   8   1 1571.19 117.704  25
  -4   8   0 7100.99 357.301  13
  -4   8   0 7042.44 352.613  25
  -4   8  -1 3041.89 169.646  28
  -4   8  -2 2238.12 143.426  22
  -4   8  -2 2062.18 132.779  47
  -4   8  -2 2049.60 123.489  14
  -4   8  -2 1909.77 125.064  28
  -4   8  -3 894.800 74.4388  28
  -4   8  -3 904.733 75.2410  47
  -4   8  -3 888.984 85.9685  22
  -4   8  -4 36.9305 33.5350  28
  -4   8  -4 61.0002 43.4399  22
  -4   8  -5 531.682 44.2598  28
   4  -7 -11-3.27322 16.5169  35
   4  -7 -10 648.170 62.6782  21
   4  -7 -10 732.685 61.3033  35
   4  -7  -9 93.0688 47.1851  21
  -4   7   8 7453.86 379.902  13
   4  -7  -8 8359.18 398.985  21
   4  -7  -8 8278.41 398.488  43
   4  -7  -7 38.2846 50.9344  21
   4  -7  -6 4053.30 234.835  21
   4  -7  -6 4140.66 240.234  43
   4  -7  -5-49.9774 60.5480  43
   4  -7  -5-12.9543 45.8963  21
   4  -7  -4 1367.67 116.970  43
   4  -7  -4 1152.55 104.768  21
  -4   7   3 46.8456 53.1162  13
  -4   7   2 7994.01 399.347  25
  -4   7   2 8184.10 401.698  13
  -4   7   1 3206.39 194.276  25
  -4   7   0 9871.31 475.493  25
  -4   7   0 9573.64 479.967  13
  -4   7  -1 1304.73 109.381  28
  -4   7  -1 1270.91 103.395  25
  -4   7  -1 1537.53 116.193  13
  -4   7  -2 166.071 57.1885  28
  -4   7  -2 100.426 46.7459  14
  -4   7  -3 62.2636 50.1951  28
  -4   7  -3-5.15446 44.3848  47
  -4   7  -3 12.9454 60.5892  22
  -4   7  -3 64.5512 41.4693  45
  -4   7  -3-26.0058 35.3889  14
  -4   7  -4 4230.50 232.247  22
  -4   7  -4 4171.13 217.637  47
  -4   7  -4 3999.51 218.198  45
  -4   7  -4 4102.60 224.366  28
  -4   7  -5 1200.99 88.9816  45
  -4   7  -5 1321.99 95.0517  28
  -4   7  -6 4067.92 200.607  22
  -4   7  -6 3881.68 198.748  28
  -4   7  -6 3819.19 195.385  45
  -4   7  -7 1615.72 86.2084  28
  -4   7  -7 1583.70 83.6733  22
   4  -6 -11 10.7350 25.7609  35
   4  -6 -10 4480.37 245.299  16
   4  -6 -10 4812.72 248.497  35
   4  -6  -9 262.102 57.0019  43
   4  -6  -9 302.450 64.1966  21
   4  -6  -8 9009.21 434.055  43
   4  -6  -8 8269.44 435.895  21
   4  -6  -7 1108.25 108.449  43
   4  -6  -7 1120.62 111.148  21
   4  -6  -6 1050.34 107.685  21
   4  -6  -5 66.9047 57.1875  21
   4  -6  -5 7.54872 59.1628  43
   4  -6  -5-33.6373 96.5476  11
   4  -6  -5 27.9374 83.7546   8
   4  -6  -5 25.5168 82.6273   1
   4  -6  -4 6882.62 510.622  11
   4  -6  -4 5560.52 454.714   1
   4  -6  -3 30.3193 94.6750  11
  -4   6   3 86.6693 52.0775  36
   4  -6  -3 179.198 118.498   1
  -4   6   2 11093.0 557.042  36
  -4   6   2 11908.0 559.599  13
   4  -6  -2 11182.4 708.665  11
  -4   6   1 162.773 74.0310  36
   4  -6  -1 267.032 126.059   1
  -4   6   1 193.890 64.7058  13
  -4   6   0 2473.70 176.763  36
  -4   6   0 2494.44 166.606  28
  -4   6   0 2654.45 165.798  25
   4  -6   0 2396.56 271.049   1
  -4   6  -1 117.465 58.6798  28
  -4   6  -1 73.0665 46.5162  25
  -4   6  -1 87.2891 68.7499  36
   4  -6   1 26.1133 81.5438   1
  -4   6  -1 60.4080 56.1117  13
   4  -6   2 2522.14 257.245   1
  -4   6  -2 2425.24 175.298  28
  -4   6  -2 2598.66 160.257  25
  -4   6  -3 1366.21 110.015  14
  -4   6  -3 1678.59 130.711  28
  -4   6  -3 1479.65 116.771  45
  -4   6  -4 10597.6 487.856  28
  -4   6  -4 9744.15 476.289  45
  -4   6  -4 9304.57 463.056  14
  -4   6  -4 9663.19 469.816  47
  -4   6  -5 856.478 94.9229  22
  -4   6  -5 916.942 94.2825  28
  -4   6  -5 828.137 84.7237  45
  -4   6  -6 2753.41 167.161  22
  -4   6  -6 2853.74 168.872  28
  -4   6  -6 2879.57 165.668  45
  -4   6  -7 39.8449 35.8444  22
  -4   6  -7 73.5422 40.0381  28
  -4   6  -7 151.705 40.5527  45
  -4   6  -8 189.666 20.9155  22
  -4   6  -8 184.042 29.4266  28
   4  -5 -11 1151.84 79.9788  35
   4  -5 -11 1080.90 75.6277  16
   4  -5 -10 4295.91 217.457  35
   4  -5 -10 3661.43 209.321  16
   4  -5  -9 2545.70 157.004  43
   4  -5  -9 2661.92 174.025  21
   4  -5  -8 322.318 66.5428  43
   4  -5  -8 258.839 75.7575  21
   4  -5  -7 1027.62 103.827  43
   4  -5  -7 855.569 104.548  21
   4  -5  -6 1521.63 235.442  11
   4  -5  -6 1249.75 204.237   8
   4  -5  -6 1122.60 114.696  21
   4  -5  -6 1270.74 116.638  43
  -4   5   6 1052.94 106.656  41
   4  -5  -5 1109.11 168.098   1
   4  -5  -5 1202.62 210.205  11
   4  -5  -5 943.462 178.276   8
  -4   5   5 1179.25 112.073  41
  -4   5   4 10767.2 512.870  41
   4  -5  -4 9029.07 630.068   8
   4  -5  -4 9471.27 631.568   1
   4  -5  -4 10854.1 694.070  11
  -4   5   3 358.197 70.9939  41
   4  -5  -3 382.453 136.529   1
   4  -5  -3 238.221 113.200  11
   4  -5  -3 595.391 127.665   8
  -4   5   3 254.007 60.1762  36
  -4   5   2 10894.2 527.369  36
   4  -5  -2 10416.8 677.124  11
  -4   5   1 25.6176 49.5742  13
  -4   5   1 7.00323 53.1829  41
   4  -5  -1 49.7074 86.0320  11
   4  -5  -1-28.0634 103.034   1
  -4   5   1 13.8297 56.7714  36
  -4   5   0 206.641 57.5742  13
  -4   5   0 146.294 68.0799  36
   4  -5   0 191.507 116.271   1
  -4   5   0 201.681 62.3825  41
   4  -5   1 783.760 165.283   1
  -4   5  -1 558.387 89.0292  36
  -4   5  -1 640.296 72.7560  25
  -4   5  -2 9660.16 450.783  33
  -4   5  -2 8988.79 468.748  36
  -4   5  -2 8864.04 443.211  25
  -4   5  -2 8760.57 464.234  28
   4  -5   2 8533.69 577.113   1
  -4   5  -2 9987.09 462.821  13
  -4   5  -2 9026.04 454.493  29
  -4   5  -3 18.3602 45.5608  33
  -4   5  -3 47.9439 59.8611  29
   4  -5   3-22.2387 66.6663   1
  -4   5  -3-7.82987 63.5629  28
  -4   5  -4 9511.19 485.152  29
  -4   5  -4 10112.8 496.164  28
  -4   5  -4 9337.57 473.094  47
  -4   5  -4 9903.06 482.849  33
  -4   5  -4 10134.0 476.674  14
  -4   5  -5-14.8160 61.4880  28
  -4   5  -5 14.8611 37.3709  47
  -4   5  -5-14.1492 36.7325  14
  -4   5  -5 28.6695 61.4003  22
  -4   5  -5 12.8916 51.1228  33
  -4   5  -6 43.2160 57.1723  45
  -4   5  -6 107.249 56.3778  33
  -4   5  -6 72.3420 61.6791  28
  -4   5  -6 134.804 61.2725  22
  -4   5  -7 46.7194 47.7908  45
  -4   5  -7 37.5056 52.2868  28
  -4   5  -7 47.4075 46.4540  22
  -4   5  -8 3692.77 194.087  45
  -4   5  -8 3573.65 186.232  22
  -4   5  -9 70.6563 26.8885  45
  -4   5  -9 54.6527 23.7988  28
   4  -4 -12 1082.82 62.4793  35
   4  -4 -11 2958.15 155.082  35
   4  -4 -11 2603.10 148.861  16
   4  -4 -10 1202.96 98.0585  21
   4  -4 -10 974.528 84.8824  16
   4  -4 -10 1209.09 97.2589  35
   4  -4  -9 338.740 54.4039  43
   4  -4  -9 335.621 60.0381  16
   4  -4  -8 74.7329 53.1773  43
   4  -4  -7 1217.56 111.348  43
  -4   4   7 1135.49 102.658  41
   4  -4  -7 965.399 202.567  11
   4  -4  -7 1428.61 210.070   8
   4  -4  -7 1329.19 127.931  21
   4  -4  -6 12628.7 743.971   8
   4  -4  -6 11321.8 567.067  43
  -4   4   6 11576.3 562.500  41
   4  -4  -5 6276.20 430.390   1
   4  -4  -5 6367.63 472.407   8
   4  -4  -5 6311.54 500.938  11
  -4   4   5 6178.42 330.057  41
   4  -4  -4 4800.42 372.120   1
   4  -4  -4 4953.79 393.147   8
   4  -4  -4 5656.13 435.866  11
  -4   4   4 4642.39 267.589  41
   4  -4  -3 3468.62 316.367   1
   4  -4  -3 3729.97 315.110   8
   4  -4  -3 3811.65 344.163  11
  -4   4   3 3602.64 214.363  41
   4  -4  -2 24.8136 100.718   1
   4  -4  -2-51.8051 95.1011  11
   4  -4  -2 57.8230 68.7734   8
  -4   4   2 17.3664 46.7291  36
   4  -4  -1 1607.64 216.336   1
  -4   4   1 1579.40 128.254  41
  -4   4   1 1658.98 123.348  13
   4  -4  -1 2118.63 227.919  11
  -4   4   1 1942.95 134.721  36
   4  -4   0 16146.9 899.209   1
  -4   4   0 15810.8 752.348  41
  -4   4   0 16010.3 751.447  13
   4  -4   0 15635.8 870.826  11
  -4   4   0 16497.8 758.184  36
  -4   4  -1 1810.42 136.778  36
   4  -4   1 1687.12 218.683   1
  -4   4  -1 1510.65 120.722  41
  -4   4  -1 1682.31 118.851  29
  -4   4  -1 1734.47 126.634  13
   4  -4   2 14050.8 828.274   1
  -4   4  -2 15613.8 699.374  29
  -4   4  -2 14076.3 690.405  41
  -4   4  -2 15039.0 709.067  36
   4  -4   3 2409.97 249.402   1
  -4   4  -3 2833.27 169.243  33
  -4   4  -3 2478.56 170.172  29
  -4   4  -3 2624.84 250.767  10
  -4   4  -3 2748.63 174.647  13
  -4   4  -4 680.517 93.2029  36
  -4   4  -4 701.992 95.8250  28
  -4   4  -4 592.485 79.4349  33
  -4   4  -4 745.780 89.0502  29
  -4   4  -4 760.266 141.167  10
  -4   4  -4 637.361 76.7180  14
  -4   4  -5 1311.17 116.417  29
  -4   4  -5 1281.05 123.072  28
  -4   4  -5 1236.07 95.1232  47
  -4   4  -5 1048.51 106.750  33
  -4   4  -5 1118.61 97.5479  14
  -4   4  -6 3183.53 209.153  28
  -4   4  -6 3275.24 200.922  29
  -4   4  -6 3155.52 198.650  33
  -4   4  -6 3574.18 206.886  22
  -4   4  -6 3095.02 180.004  14
  -4   4  -7 11.5555 51.0632  22
  -4   4  -7 136.654 60.3998  33
  -4   4  -8 8239.78 407.960  33
  -4   4  -8 8431.61 400.661  22
  -4   4  -8 8514.67 411.289  28
  -4   4  -8 8043.35 409.766  45
  -4   4  -9-14.6984 37.5089  28
  -4   4  -9-39.3200 39.8442  45
  -4   4 -10 1640.81 85.9829  28
   4  -3 -11 455.567 44.3309  48
   4  -3 -10 4.01390 36.4306  37
   4  -3 -10 5.40198 44.3481  21
   4  -3 -10 4.98721 37.1259  16
   4  -3  -9 1049.37 97.3711  37
   4  -3  -9 1218.22 109.151  21
   4  -3  -9 1019.47 96.6427  16
   4  -3  -8 2995.35 179.764  43
   4  -3  -8 3096.37 192.736  37
   4  -3  -8 2897.86 200.633  21
   4  -3  -7 6586.67 498.919   8
   4  -3  -7 6550.43 352.856  43
  -4   3   7 7186.59 350.470  41
   4  -3  -7 6667.63 532.449  11
   4  -3  -6 4235.23 230.416  19
  -4   3   6 4100.65 237.716  41
   4  -3  -6 4374.84 245.332  43
   4  -3  -6 4557.27 406.623  11
   4  -3  -6 4228.14 373.426   8
  -4   3   5 5109.20 278.740  41
   4  -3  -5 4943.53 361.299   1
   4  -3  -5 5910.94 428.476   8
  -4   3   4 854.376 88.9696  41
   4  -3  -4 940.665 148.580   1
   4  -3  -4 794.494 170.712  11
   4  -3  -4 860.338 159.341   8
  -4   3   3 976.845 88.9620  41
   4  -3  -3 962.755 167.530  11
   4  -3  -3 985.289 154.789   8
   4  -3  -3 803.476 149.861   1
  -4   3   2 2758.90 167.814  41
   4  -3  -2 2785.12 248.200   8
   4  -3  -2 3088.67 282.808  11
   4  -3  -2 2207.34 241.676   1
  -4   3   1 5615.21 289.149  41
  -4   3   1 5472.10 283.489  13
   4  -3  -1 5478.06 400.520  11
   4  -3  -1 5094.57 352.115   8
  -4   3   0 11477.2 533.536  13
   4  -3   0 10300.8 637.440  11
   4  -3   0 10985.6 659.165   1
  -4   3  -1 6318.86 318.322  36
  -4   3  -1 6037.68 310.854  13
   4  -3   1 5546.22 395.967  11
   4  -3   1 5565.55 414.199   1
  -4   3  -2 3029.95 184.051  41
  -4   3  -2 3246.50 196.577  36
  -4   3  -2 3246.51 189.686  29
  -4   3  -2 3179.77 270.850  10
  -4   3  -2 3625.76 196.745  13
   4  -3   2 3342.21 289.770   1
   4  -3   3 126.911 85.8695   1
  -4   3  -3 16.2740 39.8682  33
  -4   3  -3 42.3095 49.9237  29
  -4   3  -3 6.76826 56.5080  36
  -4   3  -3 148.140 87.8445  10
  -4   3  -4 726.359 96.1315  36
  -4   3  -4 938.869 90.9648  33
  -4   3  -4 980.930 97.6886  29
   4  -3   4 922.278 147.944   1
  -4   3  -4 768.669 155.943  10
  -4   3  -4 765.083 89.3424  23
  -4   3  -4 927.379 88.7410  14
  -4   3  -5 1719.64 128.854  33
  -4   3  -5 1580.35 129.807  29
  -4   3  -5 1490.57 139.677  28
  -4   3  -5 1795.43 229.537  10
  -4   3  -5 1642.59 136.822  36
  -4   3  -5 1493.68 126.183  23
  -4   3  -5 1465.47 115.568  14
  -4   3  -6 8442.29 424.000  14
  -4   3  -6 7211.91 556.356  10
  -4   3  -6 8701.60 442.266  22
  -4   3  -6 8878.97 441.716  23
  -4   3  -6 8742.23 441.606  29
  -4   3  -6 9090.54 442.469  33
  -4   3  -7 875.891 91.9462  22
  -4   3  -7 715.632 91.0509  23
  -4   3  -7 670.143 98.0440  28
  -4   3  -7 787.388 91.8317  33
  -4   3  -8 5445.28 287.769  23
  -4   3  -8 5086.47 273.555  22
  -4   3  -8 4762.90 279.273  29
  -4   3  -8 5508.28 290.397  28
  -4   3  -8 5691.74 287.896  33
  -4   3  -9 114.316 51.5289  28
  -4   3  -9 131.896 55.6103  33
  -4   3 -10-29.1720 37.0713  45
  -4   3 -10 15.0306 31.8626  28
  -4   3 -10-21.3385 36.5464  33
   4  -2 -11 12.6471 26.3682  37
   4  -2 -11 14.4407 33.5108  35
   4  -2 -11 27.3389 32.4171  48
   4  -2 -10 112.388 41.8436  16
   4  -2 -10 73.2030 42.2153  21
   4  -2 -10 110.134 48.1385  37
   4  -2 -10 74.5813 51.7008  35
   4  -2  -9 7737.19 395.515  21
   4  -2  -9 7607.83 394.095  37
   4  -2  -9 8040.77 397.696  35
   4  -2  -9 7551.51 387.822  16
   4  -2  -8 86.0689 62.8480  37
   4  -2  -8 40.1383 62.5783  21
   4  -2  -8 53.4574 49.8144  16
   4  -2  -8 67.2597 50.5459  19
   4  -2  -7 5393.83 295.221  43
   4  -2  -7 5519.58 315.907  21
   4  -2  -7 6019.42 301.714  19
   4  -2  -7 5615.18 441.216   8
   4  -2  -7 5793.60 471.438  11
   4  -2  -6 62.9102 47.5190  43
   4  -2  -6 62.8207 118.504  11
   4  -2  -6 137.787 95.4177   8
  -4   2   6 46.2130 45.0523  41
   4  -2  -6 40.0096 39.9474  19
   4  -2  -5 81.9370 41.1954  19
  -4   2   5 92.6892 48.9447  41
   4  -2  -5 58.5392 104.472  11
   4  -2  -5 180.073 106.798   8
   4  -2  -5-17.5311 67.9054   1
  -4   2   4-28.2665 46.1570  41
   4  -2  -4-23.4471 78.5864   8
   4  -2  -4 36.9363 69.6652   1
  -4   2   3 5303.33 284.056  41
   4  -2  -3 5489.88 393.826   8
   4  -2  -3 5867.17 421.187  11
   4  -2  -3 5659.19 381.528   1
   4  -2  -2 7552.75 479.789   8
   4  -2  -2 8440.77 526.103  11
   4  -2  -2 7785.11 493.056   1
  -4   2   1 16114.6 759.362  13
  -4   2   1 17702.2 890.584  12
   4  -2  -1 16623.6 891.490  11
   4  -2  -1 17288.7 855.523   8
   4  -2   0 703.032 104.527   8
  -4   2   0 748.648 71.8123  13
  -4   2   0 789.386 141.321  12
   4  -2   0 661.501 136.344   1
  -4   2  -1 1014.05 86.2544  13
   4  -2   1 958.436 154.807   1
   4  -2   2 193.254 80.1949  11
  -4   2  -2 88.5152 45.9686  13
   4  -2   2 78.4059 83.2305   1
  -4   2  -3 1699.03 131.976  36
   4  -2   3 1890.18 205.237   1
  -4   2  -3 2073.17 132.551  29
  -4   2  -3 2033.95 133.763  13
  -4   2  -3 1639.54 202.283  10
  -4   2  -4 6562.85 344.036  36
   4  -2   4 6502.86 433.397   1
  -4   2  -4 7062.20 471.253  10
  -4   2  -4 6916.83 340.768  14
  -4   2  -4 6407.36 338.812  23
  -4   2  -4 6552.41 342.644  29
  -4   2  -5 4590.51 259.990  29
  -4   2  -5 4550.12 263.520  36
  -4   2  -5 4475.26 381.140  10
  -4   2  -5 4724.70 260.805  23
  -4   2  -5 4845.26 255.847  14
  -4   2  -6 8848.13 434.443  29
  -4   2  -6 8171.61 442.438  28
  -4   2  -6 8126.12 430.283  36
  -4   2  -6 9220.50 436.705  23
  -4   2  -6 8568.65 421.423  14
  -4   2  -7 4768.54 269.157  28
  -4   2  -7 4060.08 244.904  22
  -4   2  -7 4672.06 259.082  23
  -4   2  -7 4057.37 387.861  10
  -4   2  -8 66.7393 65.2390  28
  -4   2  -8 75.7436 59.1126  33
  -4   2  -8 79.5757 56.0632  29
  -4   2  -8 104.526 62.4948  23
  -4   2  -8 107.376 52.0849  22
  -4   2  -9 919.339 93.7111  28
  -4   2  -9 994.874 97.8537  23
  -4   2  -9 952.003 94.0962  29
  -4   2  -9 969.469 96.9890  33
  -4   2 -10 2064.83 136.058  23
  -4   2 -10 2175.56 131.542  28
  -4   2 -10 2292.40 140.721  45
  -4   2 -10 2061.04 136.155  33
  -4   2 -11 1789.64 105.939  45
   4  -1 -11 1921.05 113.219  35
   4  -1 -11 2095.37 116.403  48
   4  -1 -11 1829.93 110.119  37
   4  -1 -10 97.0169 48.0603  37
   4  -1 -10 20.0310 44.6822  35
   4  -1  -9 8409.63 404.039  19
   4  -1  -9 8144.43 401.653  16
   4  -1  -9 7859.93 410.564  37
   4  -1  -9 7830.56 405.005  35
   4  -1  -9 7951.00 402.538  21
   4  -1  -8 66.4284 65.9794  37
   4  -1  -8 105.083 57.8718  21
   4  -1  -8 52.0770 46.2845  16
   4  -1  -8 153.693 53.8785  19
   4  -1  -7 3226.37 208.278  21
   4  -1  -7 3654.87 200.930  19
   4  -1  -7 3421.99 199.695  16
   4  -1  -7 2851.75 182.085  15
   4  -1  -7 3052.21 321.712  11
   4  -1  -6 33.3096 39.9129  43
   4  -1  -6-6.07417 47.3128  19
   4  -1  -6 29.6642 96.0519  11
   4  -1  -6 27.2190 91.2280   8
   4  -1  -5 4677.38 390.056   8
   4  -1  -5 5514.48 425.213  11
  -4   1   5 5073.64 266.245  41
   4  -1  -5 4771.54 335.108   1
   4  -1  -5 5057.68 266.815  19
   4  -1  -4 152.788 108.179  11
   4  -1  -4 251.691 106.855   8
   4  -1  -4 171.358 84.1726   1
  -4   1   4 143.010 44.9823  41
  -4   1   3 22871.1 1145.85  12
   4  -1  -3 23414.2 1147.50   1
   4  -1  -3 22360.7 1164.47   8
  -4   1   2 159.710 94.8651  12
  -4   1   2 149.423 35.8002  13
   4  -1  -2 104.483 82.7694   1
   4  -1  -2 124.671 88.7526   8
  -4   1   1 11386.0 538.567  13
  -4   1   1 12430.0 656.657  12
   4  -1  -1 11763.4 649.694   1
   4  -1  -1 11834.1 634.004   8
  -4   1   0 659.532 126.019  12
  -4   1   0 425.054 55.3529  13
   4  -1   0 455.113 114.169   1
   4  -1   0 511.677 93.5273   8
   4  -1   1 1392.26 172.028   1
  -4   1  -1 1192.89 91.2275  13
   4  -1   2 2095.77 207.023   1
  -4   1  -2 1983.10 128.091  13
  -4   1  -2 2046.03 212.081  12
   4  -1   3 23629.8 1198.80   1
  -4   1  -3 24684.7 1207.16  12
  -4   1  -4 1227.42 101.799  14
  -4   1  -4 1139.67 181.031  10
  -4   1  -5 9322.36 467.534  36
   4  -1   5 9341.30 555.842   1
  -4   1  -5 9890.33 617.989  10
  -4   1  -5 9578.05 463.174  14
  -4   1  -5 9720.06 466.295  23
  -4   1  -5 9337.59 462.858  32
  -4   1  -6 558.705 74.2850  32
  -4   1  -6 597.119 79.9662  36
  -4   1  -6 517.541 77.0424  23
  -4   1  -6 468.417 69.1329  14
  -4   1  -7 16.2694 66.0603  28
  -4   1  -7 74.1858 57.2105  32
  -4   1  -7 94.0760 130.155  10
  -4   1  -7 37.1383 56.2065  36
  -4   1  -7 77.3373 55.1229  23
  -4   1  -7 5.89684 51.3150  22
  -4   1  -8 32.3057 111.836  10
  -4   1  -8 7.73341 60.6221  28
  -4   1  -8 13.6863 56.2023  29
  -4   1  -8 99.9933 56.6706  23
  -4   1  -8 31.3378 42.1887  22
  -4   1  -9 3084.28 189.658  28
  -4   1  -9 3009.82 185.339  29
  -4   1  -9 2862.55 186.999  23
  -4   1 -10 2801.20 163.404  28
  -4   1 -10 2632.06 163.824  29
  -4   1 -10 2791.56 171.515  23
  -4   1 -11 2236.37 134.556  23
  -4   1 -11 2110.22 132.205  45
  -4   1 -12 725.688 54.4924  33
   4   0 -11 3371.85 173.275  48
   4   0 -11 3340.58 171.024  37
   4   0 -10 1354.76 105.103  37
   4   0 -10 1359.15 98.9124  35
   4   0  -9 808.158 86.1106  19
   4   0  -9 944.602 90.2270  35
   4   0  -9 828.212 98.2673  37
   4   0  -8 255.556 74.8064  37
   4   0  -8 294.700 66.0578  35
   4   0  -8 242.163 53.8995  46
   4   0  -8 196.193 49.8684  15
   4   0  -8 265.302 60.2699  21
   4   0  -8 235.445 57.9320  16
   4   0  -8 216.236 60.3694  19
   4   0  -7 850.337 83.0105  46
   4   0  -7 776.092 84.8269  15
   4   0  -7 746.012 85.3244  16
   4   0  -7 811.487 95.1572  21
   4   0  -7 916.256 94.0160  19
   4   0  -6 21.7313 40.2554  46
   4   0  -6 83.6677 50.1946  19
   4   0  -6 30.1611 58.0561  21
   4   0  -6 103.047 45.5038  16
   4   0  -6 111.406 107.818  11
   4   0  -5 12553.8 754.570  11
   4   0  -5 11826.1 738.295   8
  -4   0   5 12663.9 590.351  41
   4   0  -4 193.008 75.1999   1
  -4   0   4 259.617 86.7705  12
   4   0  -4-24.5480 97.5369  11
   4   0  -4 114.515 93.1597   8
  -4   0   4 142.080 42.5555  41
   4   0  -3 17797.1 917.725   8
  -4   0   3 16730.4 876.783  12
   4   0  -3 16800.2 878.840   1
   4   0  -2-53.6442 78.9018   8
  -4   0   2 32.7632 72.2840  12
   4   0  -2 49.3461 79.2520   1
   4   0  -1 1090.13 143.829   8
  -4   0   1 1100.69 75.6097  13
  -4   0   1 1190.81 153.892  12
   4   0  -1 798.955 136.697   1
  -4   0   0-3.45768 29.4699  13
  -4   0   0-16.3581 74.9047  12
  -4   0  -1 14248.2 662.125  13
  -4   0  -1 15543.4 776.578  12
   4   0   1 14427.7 766.407   1
  -4   0  -2 983.280 81.0450  13
  -4   0  -2 1213.92 157.882  12
   4   0   2 969.667 144.057   1
  -4   0  -3 19041.4 896.860  14
  -4   0  -3 21666.6 1012.98  12
   4   0   3 20570.6 1003.90   1
  -4   0  -4 2049.35 204.594  12
   4   0   4 2002.11 202.073   1
   4   0   5 1188.97 153.530   1
  -4   0  -5 985.837 142.012  12
  -4   0  -5 1234.76 99.3517  14
  -4   0  -6 357.106 62.8156  23
  -4   0  -6 434.916 145.618  10
  -4   0  -6 225.413 63.1464  42
  -4   0  -6 303.200 59.7082  32
  -4   0  -6 349.784 61.2716  14
  -4   0  -6 281.320 59.5418  36
  -4   0  -7 7362.65 373.485  32
  -4   0  -7 7328.39 381.763  42
  -4   0  -7 6922.07 366.153  36
  -4   0  -7 7513.07 377.011  23
  -4   0  -8 1336.73 123.258  28
  -4   0  -8 1032.67 104.818  32
  -4   0  -8 1236.57 110.912  29
  -4   0  -8 1358.62 114.537  23
  -4   0  -8 1174.43 115.501  42
  -4   0  -9 12085.7 575.706  28
  -4   0  -9 11414.4 571.658  32
  -4   0  -9 11967.1 573.574  29
  -4   0  -9 11798.5 575.339  23
  -4   0 -10 1899.14 133.006  28
  -4   0 -10 2083.47 139.740  29
  -4   0 -10 2061.95 142.847  23
  -4   0 -11 1004.87 83.5152  29
  -4   0 -11 1086.63 92.1987  23
  -4   0 -12 102.761 38.4515  33
   4   1 -11 1421.95 85.9736  48
   4   1 -11 1468.28 84.5663  37
   4   1 -10 23.0867 43.8119  37
   4   1 -10 56.6657 34.4550  35
   4   1  -9 54.9218 50.1168  19
   4   1  -9 40.6329 62.8801  37
   4   1  -9 46.7876 43.6667  35
   4   1  -8 205.975 50.5974  16
   4   1  -8 128.323 50.8219  15
   4   1  -8 178.340 53.7148  46
   4   1  -8 93.8989 41.3056  21
   4   1  -8 117.075 56.0333  19
   4   1  -8 185.364 77.3903  37
   4   1  -8 94.5133 52.3505  35
   4   1  -7 5878.20 322.872  15
   4   1  -7 5901.55 483.908   7
   4   1  -7 5890.47 321.134  21
   4   1  -7 6027.03 343.818  37
   4   1  -7 6366.32 324.708  35
   4   1  -7 6343.69 320.258  46
   4   1  -7 6029.01 316.665  16
   4   1  -7 6119.37 326.415  19
   4   1  -6 3373.63 207.180  46
   4   1  -6 3719.68 208.648  16
   4   1  -6 3825.20 220.370  21
   4   1  -6 3408.94 320.678  11
   4   1  -5 6856.29 356.034  16
   4   1  -5 7411.31 366.658  31
   4   1  -5 7652.87 508.179  11
   4   1  -4 884.395 80.1826  31
  -4  -1   4 873.406 78.6755  41
   4   1  -4 777.922 118.802   1
   4   1  -4 809.176 157.237  11
  -4  -1   3 824.883 124.462  12
   4   1  -3 859.578 126.304   1
  -4  -1   2 359.099 96.3735  12
   4   1  -2 224.293 95.8874   1
  -4  -1   1 11105.5 615.468  12
   4   1  -1 11166.2 617.884   1
  -4  -1   0 1654.27 101.045  13
  -4  -1   0 2060.78 190.928  12
  -4  -1  -1 19225.2 880.637  14
  -4  -1  -1 19916.4 987.707  12
   4   1   1 20452.1 993.690   1
  -4  -1  -2 821.625 70.5004  14
   4   1   2 805.906 137.964   1
  -4  -1  -3 3678.74 205.283  14
   4   1   3 4045.40 296.597   1
  -4  -1  -4-15.9066 68.8267  12
  -4  -1  -4 31.9783 39.1392  14
   4   1   4-16.2097 74.2270   1
  -4  -1  -5 2267.28 203.147  12
   4   1   5 1874.99 194.676   1
  -4  -1  -6 91.1991 64.4691  12
  -4  -1  -6 49.0284 42.7355  14
  -4  -1  -6 54.3309 40.2204  32
   4   1   6-15.8847 65.9539   1
  -4  -1  -6 37.8619 41.6504  23
  -4  -1  -6 126.257 52.4365  42
  -4  -1  -6-29.4625 52.2113  49
  -4  -1  -7 13425.7 628.250  49
  -4  -1  -7 12511.2 606.517  23
  -4  -1  -7 12925.7 784.621  10
  -4  -1  -7 12938.5 609.435  32
  -4  -1  -7 12733.5 616.452  42
  -4  -1  -7 12147.3 605.930  18
  -4  -1  -8 34.5586 61.6633  49
  -4  -1  -8-19.9982 48.2775  23
  -4  -1  -8 64.3906 127.678  10
  -4  -1  -8 6.59275 50.0759  32
  -4  -1  -8 57.1579 54.6175  28
  -4  -1  -8 82.3964 58.7092  42
  -4  -1  -8 32.8346 52.4056  18
  -4  -1  -9 1929.18 140.006  32
  -4  -1  -9 1700.52 134.201  28
  -4  -1  -9 1874.70 267.877  10
  -4  -1  -9 1918.17 140.782  23
  -4  -1  -9 1961.59 153.958  49
  -4  -1  -9 1648.69 141.436  42
  -4  -1 -10 78.6006 46.7018  28
  -4  -1 -10 98.7614 55.4397  23
  -4  -1 -10 134.165 71.4565  49
  -4  -1 -10 177.779 58.7828  29
  -4  -1 -10 77.9472 59.3214  42
  -4  -1 -11 137.186 56.6744  23
  -4  -1 -11 9.83397 45.7029  29
  -4  -1 -12 165.767 48.0938  23
  -4  -1 -12 149.932 48.8196  33
  -4  -1 -13 3175.02 158.665  33
   4   2 -11 10.4033 14.5005  37
   4   2 -10 97.4734 40.5692  37
   4   2  -9 1015.79 77.9581  39
   4   2  -9 1091.51 86.2154  35
   4   2  -9 1291.50 104.616  37
   4   2  -8 4128.67 219.822  15
   4   2  -8 3754.53 215.354  46
   4   2  -8 3448.69 201.530  39
   4   2  -8 3924.01 237.843  37
   4   2  -8 3707.87 210.833  35
   4   2  -7 3403.88 206.428  46
   4   2  -7 3463.02 208.651  19
   4   2  -7 3565.89 231.717  37
   4   2  -7 3354.41 201.856  35
   4   2  -7 3510.50 212.981  15
   4   2  -6 5322.47 285.811  31
   4   2  -6 4978.90 282.173  46
   4   2  -6 5386.89 457.346   7
   4   2  -6 4965.86 271.143  16
   4   2  -6 5225.84 279.751  35
   4   2  -6 5390.66 292.718  15
   4   2  -5 2196.48 140.075  16
   4   2  -5 2169.39 151.751  31
   4   2  -5 2637.39 257.454  11
   4   2  -4 135.030 67.7261   1
   4   2  -4 151.708 38.6865  16
   4   2  -4 115.052 48.1188  31
  -4  -2   3 3730.21 276.046  12
   4   2  -3 3569.40 278.073   1
   4   2  -3 3780.79 198.448   4
  -4  -2   2 3843.46 284.100  12
   4   2  -2 3901.20 290.756   1
  -4  -2   1 10418.3 595.810  12
   4   2  -1 11147.5 606.213   1
  -4  -2   0 7504.41 435.082  12
  -4  -2   0 6733.34 327.675  14
   4   2   0 7366.66 438.191   1
  -4  -2  -1 11110.4 600.628  12
  -4  -2  -1 10605.5 495.008  14
  -4  -2  -2 736.407 65.8515  14
   4   2   2 898.152 141.621   1
  -4  -2  -3 1718.51 181.710  12
  -4  -2  -3 1591.59 107.307  14
   4   2   3 1794.27 188.400   1
  -4  -2  -4 701.134 68.4539  14
  -4  -2  -4 883.708 131.977  12
   4   2   4 705.471 127.341   1
  -4  -2  -5 18375.5 902.729  12
   4   2   5 16819.0 897.090   1
  -4  -2  -6 2860.40 176.503  18
  -4  -2  -6 3062.51 246.481  12
   4   2   6 2710.06 239.708   1
  -4  -2  -6 2866.88 173.800  26
   4   2   6 3129.89 167.884   4
  -4  -2  -6 3234.29 296.958  10
  -4  -2  -6 3205.22 191.052  49
  -4  -2  -7 11456.8 530.476  23
  -4  -2  -7 10616.5 535.408  42
  -4  -2  -7 10717.0 545.688  49
  -4  -2  -7 11334.6 692.610  10
  -4  -2  -8 33.8190 64.6307  49
  -4  -2  -8 6.30121 50.5854  23
  -4  -2  -8 152.855 121.239  10
  -4  -2  -8 76.4894 52.6357  32
  -4  -2  -8 45.0444 52.8448  18
  -4  -2  -8-14.4232 56.8708  42
  -4  -2  -9 905.307 106.380  49
  -4  -2  -9 917.741 91.9331  23
  -4  -2  -9 722.511 83.9961  28
  -4  -2  -9 728.431 89.6033  18
  -4  -2  -9 773.455 88.1195  32
  -4  -2  -9 636.303 92.2139  42
  -4  -2 -10 180.309 69.1931  23
  -4  -2 -10 262.249 73.0347  18
  -4  -2 -10 166.446 79.3894  49
  -4  -2 -10 203.680 76.8356  42
  -4  -2 -11 4557.59 253.015  42
  -4  -2 -11 4444.85 248.268  23
  -4  -2 -11 4277.31 241.184  29
  -4  -2 -11 4682.87 261.137  49
  -4  -2 -12 222.685 54.6926  23
  -4  -2 -13 4558.05 225.949  33
  -4  -2 -13 4522.99 228.664  23
   4   3 -10 2978.54 153.011  48
   4   3  -9 170.163 44.9093  19
   4   3  -9 206.605 39.3878  39
   4   3  -8 2855.09 161.345  35
   4   3  -8 2629.95 171.229  15
   4   3  -8 3073.17 175.915  46
   4   3  -7 1835.79 136.597  31
   4   3  -7 1933.98 136.365  46
   4   3  -7 1773.94 138.055  15
   4   3  -7 1518.44 117.193  35
   4   3  -6 782.502 174.818   7
   4   3  -6 724.712 89.5077  46
   4   3  -6 773.635 101.351  37
   4   3  -6 647.157 74.2927  35
   4   3  -6 758.162 96.6548  15
   4   3  -6 822.404 83.6739  30
   4   3  -6 900.721 95.1306  31
   4   3  -5 5.40690 36.8577  35
   4   3  -5 67.6173 53.6392  31
   4   3  -4 6936.87 358.205  31
  -4  -3   3 2970.29 231.060  12
   4   3  -3 2540.09 225.607   1
   4   3  -3 2551.16 148.734   4
   4   3  -3 2571.02 162.441  31
   4   3  -2 10735.5 499.229   4
   4   3  -2 9800.11 591.253   1
  -4  -3   2 10934.6 595.011  12
   4   3  -1 4704.03 240.490   4
   4   3  -1 4492.58 325.622   1
   4   3   0 892.525 138.208   1
  -4  -3  -1 8899.71 416.333  14
   4   3   2 65.1294 96.9186   1
  -4  -3  -2 201.251 41.4077  14
   4   3   3 8827.27 508.068   1
  -4  -3  -3 8490.57 407.376  14
   4   3   4 5877.88 399.718   1
  -4  -3  -4 6464.79 314.975  14
   4   3   5 11808.4 565.693   4
   4   3   5 13126.8 679.690   1
  -4  -3  -5 12736.1 670.290  12
   4   3   6 3127.03 173.560   4
   4   3   6 3074.44 257.937   1
  -4  -3  -6 3096.95 249.793  12
  -4  -3  -7 799.670 115.069  12
  -4  -3  -7 604.378 79.5557  42
  -4  -3  -7 722.711 77.2331  26
  -4  -3  -7 799.729 78.4516  23
  -4  -3  -7 920.115 94.9361  49
  -4  -3  -7 762.425 167.851  10
  -4  -3  -7 788.057 85.4666  18
  -4  -3  -8 77.7978 47.6528  23
  -4  -3  -8 112.123 60.1695  49
  -4  -3  -8 103.191 57.2578  42
  -4  -3  -8 143.887 124.586  10
  -4  -3  -9 1817.24 133.563  32
  -4  -3  -9 1718.88 242.806  10
  -4  -3  -9 1835.06 147.752  49
  -4  -3  -9 1812.95 132.494  23
  -4  -3  -9 1481.24 132.225  42
  -4  -3  -9 1660.17 131.771  18
  -4  -3 -10 633.027 166.337  10
  -4  -3 -10 1006.57 96.3974  23
  -4  -3 -10 754.520 89.3430  18
  -4  -3 -10 916.608 98.6567  42
  -4  -3 -10 873.811 107.522  49
  -4  -3 -11 9091.07 467.733  49
  -4  -3 -11 9518.91 458.713  23
  -4  -3 -11 9135.82 456.298  32
  -4  -3 -11 8898.73 459.393  42
  -4  -3 -11 9417.67 454.356  18
  -4  -3 -12 442.597 64.7929  23
  -4  -3 -12 379.315 66.5555  42
  -4  -3 -12 330.066 59.8747  32
  -4  -3 -12 349.129 51.2671  29
  -4  -3 -13 1507.85 102.887  23
   4   4  -9 190.349 34.6400  39
   4   4  -9 219.699 39.4653  48
   4   4  -9 205.544 44.5378  37
   4   4  -9 211.927 38.0868  19
   4   4  -8 2885.63 173.273  37
   4   4  -8 2850.75 165.930  46
   4   4  -8 2555.89 159.443  19
   4   4  -7-24.7885 53.3951  31
   4   4  -7 31.0656 54.0701  46
   4   4  -7 97.4723 48.3571  19
   4   4  -7 55.1541 55.6823  15
   4   4  -7 67.1072 61.9210  37
   4   4  -6 2790.63 177.751  30
   4   4  -6 3220.30 192.996  31
   4   4  -6 3151.26 205.644  37
   4   4  -6 3023.12 193.111  46
   4   4  -6 2878.12 199.213  15
   4   4  -5 390.874 83.5355  37
   4   4  -5 365.602 61.9347  30
   4   4  -5 377.177 75.4874  31
   4   4  -5 271.265 138.552   7
   4   4  -4 7388.75 383.776  31
   4   4  -4 7528.97 552.167   7
   4   4  -3 2721.62 297.340   7
  -4  -4   3 2564.32 154.126  41
   4   4  -3 2447.45 147.890   4
   4   4  -2 8438.06 407.044  20
   4   4  -2 7560.46 495.037   1
   4   4  -2 8268.34 399.325   4
   4   4  -1 561.845 127.876   1
   4   4  -1 821.299 74.9087   4
   4   4   0 71.7980 89.2887   1
   4   4   0 75.8227 43.7888   4
   4   4   1 16075.1 842.214   1
   4   4   1 15834.8 730.991   4
   4   4   2 39588.1 1788.10   1
   4   4   2 36783.3 1662.59   4
   4   4   3 2340.56 218.870   1
   4   4   3 1706.01 117.858   4
   4   4   4 8644.82 525.648   1
   4   4   4 8890.71 424.954   4
   4   4   5 2337.90 223.525   1
   4   4   5 2149.78 135.581   4
   4   4   6-36.6398 74.3653   1
   4   4   6-18.1911 40.7209   4
  -4  -4  -7 79.7520 71.9127  12
   4   4   7 202.254 98.2227   1
  -4  -4  -7 156.841 51.2527  26
  -4  -4  -7 119.682 109.731  10
  -4  -4  -7 76.8092 50.7336  49
  -4  -4  -7 110.752 51.7075  18
   4   4   7 132.493 43.4458   4
  -4  -4  -8 2807.68 181.958  42
  -4  -4  -8 2853.00 298.874  10
  -4  -4  -8 3119.87 183.114  18
  -4  -4  -8 2830.51 188.573  49
  -4  -4  -9 7856.68 389.868  26
  -4  -4  -9 7551.53 403.235  49
  -4  -4  -9 7754.59 397.671  42
  -4  -4  -9 7548.62 546.823  10
  -4  -4 -10 4473.72 414.107  10
  -4  -4 -10 5412.91 284.404  23
  -4  -4 -10 5170.43 287.904  42
  -4  -4 -10 4931.17 280.860  18
  -4  -4 -10 5347.66 296.288  49
  -4  -4 -11 907.025 108.155  49
  -4  -4 -11 1123.40 104.435  23
  -4  -4 -11 1184.66 108.219  42
  -4  -4 -11 1255.48 108.769  32
  -4  -4 -11 1377.50 108.083  18
  -4  -4 -12 101.721 55.6224  49
  -4  -4 -12 23.0562 52.3771  42
  -4  -4 -12 88.8228 51.3564  23
  -4  -4 -12 56.3664 37.9809  29
  -4  -4 -12 86.6085 55.0867  32
  -4  -4 -12 20.3308 46.4105  18
  -4  -4 -13 56.2685 41.4595  42
  -4  -4 -13 68.5105 42.9781  23
  -4  -4 -14 112.670 30.6460  23
   4   5  -9 36.7599 19.5658  39
   4   5  -9-18.8422 23.5567  37
   4   5  -8 12.4233 38.9277  37
   4   5  -8-20.5587 41.0349  46
   4   5  -8-3.49660 34.8959  48
   4   5  -8 25.2822 32.7806  19
   4   5  -7 16.6887 52.1020  46
   4   5  -7 77.1189 52.6339  37
   4   5  -7 45.2381 40.1549  30
   4   5  -7 31.1453 41.9375  19
   4   5  -6 6718.56 337.677  46
   4   5  -6 6066.23 320.632  30
   4   5  -6 6353.26 331.430  31
   4   5  -6 6172.94 336.729  37
   4   5  -5-8.01227 65.4125  37
   4   5  -5 5.85995 44.2107  30
   4   5  -5 69.7624 55.6604  31
   4   5  -5 16.5878 69.9568  15
   4   5  -5-67.9528 117.608   7
   4   5  -4 7310.88 560.772   7
   4   5  -4 6981.45 374.286  30
   4   5  -4 8661.65 396.088  31
   4   5  -4 7217.56 395.016  37
   4   5  -3-19.6721 53.2325  20
   4   5  -3 62.0153 110.635   7
   4   5  -2 1248.72 206.836   7
   4   5  -2 1192.25 103.348  20
   4   5  -2 1317.63 99.6791   4
   4   5  -1 35.2285 44.2224   4
   4   5  -1 24.3245 91.7637   7
   4   5   0 6143.61 433.434   1
   4   5   0 6441.76 322.814   4
   4   5   1 819.905 156.060   1
   4   5   1 940.810 83.6241   4
  -4  -5  -2 7424.72 473.399   3
   4   5   3 868.478 155.135   1
   4   5   3 932.850 85.2349   4
   4   5   4 3555.09 303.769   1
   4   5   4 4058.46 215.374   4
  -4  -5  -4 3700.46 303.055   3
   4   5   5-19.9378 87.9756   1
   4   5   5 14.8273 43.8271   4
  -4  -5  -6 1980.36 128.835  26
   4   5   6 1920.31 128.059   4
   4   5   6 1904.22 213.489   1
  -4  -5  -7 5201.55 269.537  26
  -4  -5  -7 5320.37 391.019  10
   4   5   7 4936.28 266.159   4
  -4  -5  -7 5086.22 283.686  50
  -4  -5  -7 5144.80 272.625  34
  -4  -5  -8 6634.69 479.934  10
  -4  -5  -8 6641.32 361.050  50
  -4  -5  -8 6998.61 353.345  49
  -4  -5  -8 6494.85 419.345  12
  -4  -5  -9 2443.83 170.917  42
  -4  -5  -9 2390.38 279.765  10
  -4  -5  -9 3003.27 175.162  26
  -4  -5  -9 2675.95 174.774  18
  -4  -5  -9 2727.59 185.729  50
  -4  -5  -9 2784.14 179.757  49
  -4  -5 -10 2667.65 175.148  49
  -4  -5 -10 2525.37 169.732  42
  -4  -5 -10 2286.36 269.445  10
  -4  -5 -11 263.279 68.4839  49
  -4  -5 -11 326.254 64.2502  23
  -4  -5 -11 276.021 66.9372  18
  -4  -5 -11 308.383 67.8093  32
  -4  -5 -11 361.437 70.6868  42
  -4  -5 -12-30.6464 53.3050  49
  -4  -5 -12 73.0487 49.8266  23
  -4  -5 -12-5.38440 47.9720  18
  -4  -5 -12 5.71109 49.1739  42
  -4  -5 -12-44.1818 57.3499  32
  -4  -5 -13 1667.54 112.253  23
  -4  -5 -13 1687.54 108.119  18
  -4  -5 -13 1533.75 108.308  32
  -4  -5 -13 1594.03 110.594  42
  -4  -5 -14 1679.39 100.414  23
   4   6  -8 1934.05 108.144  39
   4   6  -7 1265.72 91.5231  19
   4   6  -7 1329.63 94.2153  37
   4   6  -6 3053.57 177.690  30
   4   6  -6 3348.02 195.882  15
   4   6  -6 3025.73 184.703  37
   4   6  -5 268.048 65.7536  37
   4   6  -5 277.520 59.3454  30
   4   6  -5 350.821 76.3538  31
   4   6  -5 255.029 76.3786  15
   4   6  -4 2350.72 166.083  37
   4   6  -4 2053.83 150.407  30
   4   6  -4 2325.83 164.996  31
   4   6  -4 2607.81 179.432  15
   4   6  -3 41.3811 52.4206  20
   4   6  -3 106.879 56.5573  37
   4   6  -3 98.0179 129.586   7
   4   6  -3 22.5974 43.5114  30
   4   6  -2 5678.25 447.609   7
   4   6  -2 5548.54 287.966  20
   4   6  -2 4945.00 273.073   4
   4   6  -1 572.355 150.644   7
   4   6  -1 454.045 65.0397  20
   4   6  -1 432.477 67.3015   4
  -4  -6   1 534.087 60.0704   6
   4   6   0 13935.4 647.662  38
  -4  -6   0 13677.5 644.127   6
  -4  -6   0 14765.7 780.156   3
   4   6   0 13687.3 651.751   4
   4   6   0 13581.2 648.236  20
   4   6   0 14434.2 800.781   7
   4   6   1 523.976 71.3888   4
  -4  -6  -1 403.247 126.096   3
   4   6   1 323.748 102.478   7
  -4  -6  -2 8728.19 537.106   3
   4   6   2 8054.35 496.338   7
   4   6   3 634.170 155.126   1
  -4  -6  -3 634.437 134.339   3
   4   6   3 549.431 74.9772   4
   4   6   4 431.144 66.7871   4
  -4  -6  -5-60.0923 83.1316   3
   4   6   5 16.8604 48.1483   4
  -4  -6  -6 11778.0 568.389  50
  -4  -6  -6 12113.3 557.769   6
  -4  -6  -6 12286.5 681.255   3
   4   6   6 11664.1 564.977   4
  -4  -6  -6 11668.8 562.716  34
  -4  -6  -7 21.7396 45.3734  26
  -4  -6  -7 40.6915 47.2065  34
  -4  -6  -7 20.4124 47.4879  50
   4   6   7 39.6489 45.2077   4
  -4  -6  -7 26.8524 35.7285   6
  -4  -6  -8 5933.46 436.561  10
  -4  -6  -8 6171.12 335.958  50
  -4  -6  -8 6348.39 326.164  34
  -4  -6  -9-25.1138 101.945  10
  -4  -6  -9 55.9036 61.0543  50
  -4  -6  -9 12.0810 51.2377  26
  -4  -6  -9 64.4219 48.6232  34
  -4  -6 -10 346.807 66.4748  26
  -4  -6 -10 363.302 71.3884  18
  -4  -6 -10 382.492 66.2163  42
  -4  -6 -10 239.699 71.0196  50
  -4  -6 -10 343.294 65.0910  49
  -4  -6 -11 203.713 54.7298  42
  -4  -6 -11 219.935 57.5126  49
  -4  -6 -12 4158.68 234.467  49
  -4  -6 -12 4482.73 237.901  23
  -4  -6 -12 4008.64 232.667  42
  -4  -6 -12 4722.96 240.201  32
  -4  -6 -12 4163.60 235.321  18
  -4  -6 -13 926.861 79.0304  23
  -4  -6 -13 737.497 72.9811  42
  -4  -6 -13 878.109 76.0826  32
  -4  -6 -13 918.016 78.8047  18
  -4  -6 -14 2600.45 140.742  23
   4   7  -7 1165.92 80.6759  46
   4   7  -6 2745.23 152.780  30
   4   7  -6 2728.41 162.360  31
   4   7  -6 2695.17 155.748  19
   4   7  -6 2851.76 163.740  46
   4   7  -5-9.65744 41.5815  30
   4   7  -5 28.7382 37.7667  37
   4   7  -5 39.4595 50.2668  15
   4   7  -5 11.9182 52.5930  46
   4   7  -4 176.465 50.2377  37
   4   7  -4 165.875 61.7006  31
   4   7  -4 126.312 50.1056  30
   4   7  -4 187.914 67.3312  15
   4   7  -3 324.407 141.716   7
   4   7  -3 426.167 65.1099  37
   4   7  -3 621.779 87.2801  15
   4   7  -3 412.090 64.2995  30
   4   7  -3 441.510 77.5373  20
   4   7  -2 7396.65 383.855  20
   4   7  -2 7724.29 558.646   7
   4   7  -1 1679.31 129.283  20
   4   7  -1 1752.82 129.988   4
  -4  -7   1 1881.34 121.289   6
   4   7  -1 1809.35 238.811   7
   4   7   0 8484.90 417.493  38
   4   7   0 8014.09 417.125  20
  -4  -7   0 8317.58 410.416   6
  -4  -7   0 8903.62 542.361   3
   4   7   0 8886.79 423.449   4
   4   7   0 7417.46 541.357   7
   4   7   1 532.631 121.805   7
  -4  -7  -1 421.152 126.610   3
   4   7   1 436.182 65.3667  20
   4   7   1 444.373 63.5268  38
   4   7   1 594.422 82.2610   4
  -4  -7  -1 536.233 68.7869   6
   4   7   2 105.451 47.6001  38
  -4  -7  -2 168.350 99.8978   3
  -4  -7  -2 62.6448 46.6798   6
   4   7   2 110.542 58.8956   4
  -4  -7  -3 144.659 110.822   3
  -4  -7  -3 240.024 54.8062   6
   4   7   4 9852.51 485.755   4
  -4  -7  -5-22.8486 90.6293   3
  -4  -7  -5 76.4119 41.1647  34
  -4  -7  -5 59.5325 46.4049   6
   4   7   5 6.40463 58.1617   4
  -4  -7  -6 12972.6 642.400  34
   4   7   6 13701.0 650.885   4
  -4  -7  -6 14738.2 784.781   3
  -4  -7  -6 14074.9 641.764   6
  -4  -7  -7 24.2307 45.1366  34
   4   7   7 100.303 55.3582   4
  -4  -7  -7 34.5438 41.0073   6
  -4  -7  -7 62.7009 76.7586   3
  -4  -7  -7 38.4909 45.8202  50
  -4  -7  -8 1719.56 131.476  50
  -4  -7  -8 1539.41 105.840   6
  -4  -7  -8 1485.44 118.393  34
   4   7   8 1345.13 114.637   4
  -4  -7  -9 23.2133 56.8476  50
  -4  -7  -9 45.8724 53.2300  34
  -4  -7  -9 54.9249 49.2939  26
  -4  -7 -10 5767.08 329.186  50
  -4  -7 -10 6140.27 319.528  34
  -4  -7 -10 6045.21 315.465  26
  -4  -7 -11 6.34862 53.8643  18
  -4  -7 -11 44.0950 58.3206  50
  -4  -7 -11 92.0603 48.7401  26
  -4  -7 -11 32.8655 45.5078  42
  -4  -7 -12 3836.83 208.069  32
  -4  -7 -12 3429.60 198.951  42
  -4  -7 -13 239.020 45.8900  42
  -4  -7 -13 331.633 54.6618  18
  -4  -7 -13 432.671 58.4339  23
  -4  -7 -13 290.488 51.3035  32
  -4  -7 -14 1251.39 81.1990  18
  -4  -7 -14 1355.19 83.6197  23
  -4  -7 -14 1194.16 74.9729  32
   4   8  -7 134.134 22.5131  39
   4   8  -6 41.0982 32.7383  46
   4   8  -6 35.0668 25.3788  30
   4   8  -6 3.25765 33.7336  31
   4   8  -5 1515.12 103.150  46
   4   8  -5 1214.42 88.7945  30
   4   8  -5 1334.31 101.613  31
   4   8  -4 1966.67 139.223  46
   4   8  -4 1958.88 128.655  30
   4   8  -4 2142.13 142.342  15
   4   8  -3 4207.57 233.367  15
   4   8  -3 3701.91 222.092  20
   4   8  -3 3791.36 215.171  30
   4   8  -2 3449.19 337.130   7
   4   8  -2 3820.22 219.212  15
   4   8  -2 3468.95 209.694  20
   4   8  -2 3275.96 199.657  30
  -4  -8   1 819.838 72.9483   6
   4   8  -1 674.630 161.074   7
   4   8  -1 614.649 82.6177  20
   4   8   0 1456.86 210.977   2
  -4  -8   0 1530.68 199.223   3
   4   8   0 1514.00 123.158  38
  -4  -8   0 1634.82 117.637   6
   4   8   0 1711.64 220.963   7
   4   8   0 1722.18 126.473  20
  -4  -8  -1 198.740 96.3925   3
   4   8   1 151.295 53.0669  20
   4   8   1 204.116 58.9588  38
   4   8   1 119.035 62.1841   4
  -4  -8  -1 151.513 52.6262   6
   4   8   2 3273.48 191.029  38
  -4  -8  -2 2904.99 301.960   3
   4   8   2 3227.02 201.782   4
  -4  -8  -2 3045.81 190.220   6
  -4  -8  -3 1392.16 114.525   6
   4   8   3 1390.66 113.517  27
   4   8   3 1411.47 110.631  38
  -4  -8  -3 1178.29 192.100   3
  -4  -8  -4 9548.22 475.531   6
  -4  -8  -4 10550.5 641.608   3
   4   8   4 10831.5 491.234   4
   4   8   4 8848.87 466.653  27
  -4  -8  -5 1889.85 235.877   3
  -4  -8  -5 1864.49 136.296   6
   4   8   5 1994.95 148.955   4
  -4  -8  -6 1879.74 236.036   3
  -4  -8  -6 2156.51 142.269   6
   4   8   6 2189.22 152.956   4
  -4  -8  -6 1938.45 137.904  34
  -4  -8  -7 69.9421 90.2559   3
  -4  -8  -7 37.4681 46.2306  34
  -4  -8  -7 49.1530 44.3969   6
   4   8   7 81.7511 57.8099   4
   4   8   8 1326.12 200.884   2
  -4  -8  -8 1266.10 107.625  50
  -4  -8  -8 1284.23 98.2996   6
  -4  -8  -8 1168.14 107.391  34
  -4  -8  -9 221.518 63.0045  50
  -4  -8  -9 85.9476 53.6809  26
  -4  -8  -9 130.381 38.0202   6
  -4  -8  -9 99.3148 52.1821  34
  -4  -8 -10 8183.94 399.524  26
  -4  -8 -10 8225.70 404.689  34
  -4  -8 -10 7336.09 404.697  50
  -4  -8 -11 68.8666 59.4179  50
  -4  -8 -11 123.867 58.5891  18
  -4  -8 -11 73.6128 51.6193  26
  -4  -8 -12 3610.81 205.216  18
  -4  -8 -13 385.629 51.1037  32
  -4  -8 -13 257.567 49.0718  23
  -4  -8 -14 77.8677 31.6271  18
  -4  -8 -14 82.8434 30.2407  23
   4   9  -5 819.854 61.5372  46
   4   9  -5 703.407 54.9743  30
   4   9  -5 903.657 66.6160  31
   4   9  -4 1810.04 113.909  46
   4   9  -4 1595.30 104.366  30
   4   9  -4 1747.41 117.656  31
   4   9  -3 6270.86 317.206  20
   4   9  -3 6203.73 315.501  15
   4   9  -3 6013.57 306.617  30
   4   9  -2 550.447 72.7444  20
   4   9  -2 475.363 69.1897  15
   4   9  -2 350.529 57.2983  30
   4   9  -1-26.2502 55.6426  20
   4   9  -1 19.2196 50.8115  15
   4   9   0 1667.74 127.541  15
   4   9   0 1951.24 230.680   2
  -4  -9   0 1395.57 186.306   3
  -4  -9   0 1595.89 116.286   6
   4   9   0 1689.38 130.863  38
   4   9   0 1839.39 133.238  20
   4   9   1 3536.23 346.005   2
  -4  -9  -1 3567.83 213.290   6
  -4  -9  -1 3966.59 336.075   3
   4   9   1 4021.52 223.327  38
   4   9   1 3730.35 219.827  20
  -4  -9  -2 1826.01 138.808   6
  -4  -9  -2 2294.97 255.280   3
   4   9   2 2022.58 141.545  38
   4   9   2 2042.68 271.776   2
  -4  -9  -3 3936.26 234.019   6
  -4  -9  -3 4271.18 377.683   3
   4   9   3 4206.58 237.954  27
   4   9   3 4132.01 232.824  38
   4   9   3 4054.77 386.275   2
  -4  -9  -4 3502.70 342.184   3
   4   9   4 3617.78 211.826  27
   4   9   5 1081.18 96.0336  27
   4   9   5 966.740 194.701   2
   4   9   6 720.741 168.158   2
  -4  -9  -6 516.067 134.889   3
  -4  -9  -6 811.678 87.3691   6
  -4  -9  -6 783.223 81.8424  34
  -4  -9  -7 1451.57 198.822   3
  -4  -9  -7 1161.94 102.804   6
  -4  -9  -7 1261.95 104.944  34
   4   9   8 3062.79 310.694   2
  -4  -9  -8 3412.85 190.898   6
  -4  -9  -8 3181.25 293.858   3
  -4  -9  -8 3157.67 197.539  34
  -4  -9  -9 1896.86 134.219  50
  -4  -9  -9 2178.70 140.989  26
  -4  -9  -9 1751.73 120.984   6
  -4  -9  -9 1765.02 135.301  34
  -4  -9 -10 2644.97 161.776  26
  -4  -9 -10 2565.00 165.189  34
  -4  -9 -10 2281.84 160.635  50
  -4  -9 -11 17.1968 51.5846  34
  -4  -9 -11 64.6739 47.5879  26
  -4  -9 -12 343.391 59.6467  18
  -4  -9 -12 235.521 47.8376  26
  -4  -9 -13-47.2813 35.8955  23
  -4  -9 -13-30.4147 33.7370  32
  -4  -9 -13 46.1586 41.0474  18
  -4  -9 -14 1173.58 72.7939  23
   4  10  -4 33.8805 21.7599  30
   4  10  -4 9.04429 30.9986  31
   4  10  -3 155.005 46.2215  31
   4  10  -3 122.156 34.9706  30
   4  10  -3 169.272 39.6015  46
   4  10  -2 117.457 48.0750  20
   4  10  -2 42.4142 36.4267  15
   4  10  -2 44.3073 36.4829  30
   4  10  -1 1909.86 131.655  20
   4  10  -1 1847.49 122.890  15
  -4 -10   0 164.794 43.1717   6
   4  10   0 233.397 60.9144  20
  -4 -10  -1 7216.70 358.422   6
   4  10   1 7035.80 365.323  20
   4  10   2 1916.82 140.856  38
  -4 -10  -2 2003.48 138.189   6
   4  10   2 1972.76 251.224   2
  -4 -10  -2 1898.01 230.883   3
   4  10   3 3520.74 206.330  38
   4  10   3 3423.79 347.517   2
  -4 -10  -3 3377.60 205.748   6
  -4 -10  -3 3325.34 327.290   3
   4  10   4 37.8736 54.6291  38
  -4 -10  -4-13.4482 53.6519   6
  -4 -10  -4 58.0260 103.520   3
   4  10   4 19.3789 50.9322  27
   4  10   5 1054.95 200.819   2
   4  10   5 778.646 86.3431  27
   4  10   6 479.110 145.699   2
  -4 -10  -6 565.610 140.592   3
   4  10   6 582.553 72.3145  27
  -4 -10  -6 549.600 66.6128  34
  -4 -10  -6 582.682 79.0561   6
   4  10   7 5006.29 413.407   2
  -4 -10  -7 4676.40 387.034   3
  -4 -10  -7 4704.83 252.797   6
  -4 -10  -7 4265.37 245.375  34
  -4 -10  -8 4018.49 217.109   6
  -4 -10  -8 3621.90 217.732  34
  -4 -10  -9 3221.57 182.275   6
  -4 -10  -9 3234.87 193.805  34
  -4 -10 -10 394.830 66.5954  26
  -4 -10 -10 400.229 66.1874  34
  -4 -10 -11 258.066 53.8750  26
  -4 -10 -11 323.595 61.8606  34
  -4 -10 -12 1118.60 85.0960  18
  -4 -10 -12 815.861 71.2072  26
  -4 -10 -13 1341.64 85.2267  32
  -4 -10 -13 1358.03 88.4792  23
  -4 -10 -13 1422.03 91.5585  18
  -4 -10 -14 1480.09 87.0110  23
  -4 -10 -14 1936.76 92.6108  18
   4  11  -3 994.674 68.2110  31
   4  11  -2-3.81501 38.6657  31
   4  11  -2 42.6317 26.7900  30
   4  11  -2 44.0937 34.1265  20
   4  11  -1 2593.12 149.235  30
   4  11  -1 3022.02 163.209  20
  -4 -11   0 387.456 46.3244   6
   4  11   0 335.802 58.6199  20
  -4 -11  -1 5320.01 272.073   6
   4  11   1 5399.21 281.961  20
  -4 -11  -2 287.021 55.7643   6
   4  11   2 319.668 59.5064  20
  -4 -11  -3 52.4076 54.0765   6
   4  11   3 42.0136 52.4951  38
  -4 -11  -4 267.193 63.0777   6
   4  11   4 225.230 66.1636  38
   4  11   4 215.343 57.2650  27
  -4 -11  -5 3736.16 223.619   6
   4  11   5 4107.20 226.268  38
   4  11   5 3845.76 222.495  27
   4  11   6 1294.51 104.190  27
   4  11   7 4315.93 231.667  27
  -4 -11  -7 4710.89 245.621   6
  -4 -11  -7 4112.42 230.145  34
  -4 -11  -8 1092.89 93.2518   6
  -4 -11  -8 1065.82 91.7480  34
  -4 -11  -9 457.493 59.0768   6
  -4 -11  -9 353.422 60.5679  34
  -4 -11 -10 380.355 61.5270  26
  -4 -11 -10 274.752 56.2872  34
  -4 -11 -11 2376.51 136.869  26
  -4 -11 -11 2187.78 139.186  34
  -4 -11 -12 1347.90 87.1362  18
  -4 -11 -12 1175.73 80.1525  26
  -4 -11 -13 2170.06 114.082  18
  -4 -11 -13 1968.44 107.346  32
  -4 -11 -13 2019.24 108.221  23
   4  12  -2 124.414 23.2997  31
   4  12  -1 4460.74 221.585  20
   4  12  -1 4501.90 223.814  31
   4  12   0 284.262 45.7516  20
   4  12   0 256.188 34.7315  30
  -4 -12  -1 51.8849 31.5174   6
   4  12   1 20.7921 36.5597  20
  -4 -12  -2 16.0846 36.8379   6
   4  12   2 26.7735 37.4497  20
  -4 -12  -3 2832.26 165.570   6
   4  12   3 2760.32 161.897  20
   4  12   4 4.38151 35.5686  20
   4  12   4-10.6819 51.4669  38
  -4 -12  -4 15.6167 46.1596   6
   4  12   5 8408.68 401.905  38
  -4 -12  -5 7725.16 397.940   6
   4  12   6 205.554 59.5151  38
  -4 -12  -7 759.729 80.1598   6
  -4 -12  -8 303.498 54.6453   6
  -4 -12  -8 234.348 44.2752  34
  -4 -12  -9 1946.94 120.926   6
  -4 -12  -9 2018.90 123.437  34
  -4 -12 -10 77.3435 39.1751  34
  -4 -12 -10-6.39151 32.3756  18
  -4 -12 -10-11.8040 39.2725  26
  -4 -12 -11 1690.05 101.246  18
  -4 -12 -11 1747.28 103.667  26
   4  12  12 432.951 37.0301  38
  -4 -12 -12 518.543 43.9645  18
  -4 -12 -13 642.796 40.5501  18
   4  13   0-21.5578 21.4538  31
   4  13   1 517.039 46.6918  20
   4  13   2 191.166 37.5691  20
  -4 -13  -2 241.123 34.9774   6
   4  13   3 3360.90 183.868  20
  -4 -13  -3 3939.54 189.936   6
   4  13   4 315.808 42.1078  20
  -4 -13  -4 346.934 52.1345   6
  -4 -13  -5 2160.85 133.890   6
   4  13   5 2218.37 135.663  38
  -4 -13  -6-12.8036 43.0703   6
   4  13   6 17.3022 43.4915  38
  -4 -13  -7 28.7281 40.5348   6
   4  13   7 59.1176 44.6427  38
  -4 -13  -8-3.67255 36.8044   6
   4  13   8 67.3705 42.7090  38
  -4 -13  -9 3446.90 176.025   6
   4  13   9 3385.07 181.367  38
   4  13  10 75.7402 33.9053  38
  -4 -13 -10 83.9673 33.9802  26
   4  13  11 3601.09 177.058  38
  -4 -13 -11 3662.30 176.655  26
  -4 -14  -3 1693.71 88.0628   6
  -4 -14  -4 725.122 54.3445   6
  -4 -14  -5 32.2922 29.3050   6
  -4 -14  -6 584.863 54.1601   6
   4  14   7 1449.56 91.4673  38
   4  14   8 373.580 45.1467  38
  -4 -14  -8 380.222 41.3525   6
  -4 -14  -9 1591.01 86.9169   6
   4  14   9 1680.41 92.9072  38
   4  14  10 159.915 26.3164  38
  -4 -14 -10 239.506 26.8360  26
  -5   9   7 1284.38 70.1740  25
   5  -9  -6 24.1059 19.4557  24
   5  -9  -5 579.414 49.2557  43
   5  -9  -5 572.383 49.3155  24
  -5   9   5 648.593 53.2136  25
   5  -9  -4 613.468 51.2454  43
  -5   9   4 730.721 58.1504  25
   5  -9  -3 3819.15 197.946  43
  -5   9   3 4728.59 207.827  25
  -5   9   2 925.644 68.5136  22
  -5   9   2 1113.89 71.6455  14
  -5   9   1 3044.94 157.440  22
  -5   9   0 256.788 37.4070  22
  -5   9  -1 227.492 29.4427  22
  -5   8   8 42.6887 21.9792  25
  -5   8   8 35.4174 18.8429  27
   5  -8  -8 54.2566 18.0148  35
   5  -8  -7-9.32113 30.1807  43
  -5   8   7 8.63272 30.7005  25
   5  -8  -6 128.034 42.4600  43
   5  -8  -6 84.7468 31.3203  24
  -5   8   5 5261.49 265.528  25
  -5   8   5 5000.66 261.583  13
   5  -8  -5 5576.18 268.034  43
  -5   8   4 49.4822 44.8380  25
  -5   8   4 98.2432 38.9138  13
   5  -8  -4 77.5278 43.1161  43
  -5   8   3 8212.06 374.440  25
  -5   8   3 7616.84 374.822  13
   5  -8  -3 7339.06 371.745  43
  -5   8   2 343.054 51.0447  25
  -5   8   2 297.650 50.3514  13
   5  -8  -2 310.411 48.5415  43
  -5   8   1 243.060 44.6570  25
   5  -8  -1 290.864 39.7402  43
  -5   8   0 48.6194 33.2306  14
  -5   8  -1 1922.40 114.107  14
  -5   8  -1 2104.27 126.495  22
  -5   8  -2 437.386 52.8761  22
  -5   8  -3 4753.11 229.388  22
   5  -7  -9 118.530 23.7031  35
  -5   7   9 147.887 25.2206  25
   5  -7  -8 15.8260 31.5915  43
   5  -7  -8 6.03180 29.8745  21
   5  -7  -7 2493.97 143.064  21
   5  -7  -6 166.161 47.4378  21
   5  -7  -6 154.846 51.8091  43
  -5   7   6 92.9095 36.8144  13
   5  -7  -5 6617.35 323.555  43
  -5   7   5 5696.16 310.965  13
   5  -7  -5 6527.11 314.083  21
   5  -7  -4 96.7517 52.3954  43
  -5   7   4 122.023 46.6752  13
   5  -7  -4 140.927 42.8876  21
  -5   7   3 1523.72 111.899  25
  -5   7   3 1509.58 111.693  13
   5  -7  -3 1397.88 112.543  43
  -5   7   2 143.833 51.1722  25
  -5   7   2 107.182 48.2988  13
   5  -7  -2 71.6441 47.6747  43
  -5   7   1 2404.58 145.208  25
  -5   7   1 2391.94 151.115  13
   5  -7  -1 2304.00 147.058  43
  -5   7   0 58.0738 36.1246  25
   5  -7   0 17.4839 38.9805  43
  -5   7  -1 7623.35 372.247  28
  -5   7  -1 8027.57 381.860  14
  -5   7  -2 149.212 42.3572  28
  -5   7  -2 221.058 43.2786  14
  -5   7  -3 4358.68 222.622  28
  -5   7  -3 4473.95 233.351  22
  -5   7  -4 32.5775 28.8075  28
  -5   7  -5 240.130 28.5665  28
  -5   7  -5 232.072 34.7259  22
   5  -6 -10 14.4137 13.7912  35
   5  -6  -9 475.701 49.7120  35
   5  -6  -9 483.151 51.5576  21
   5  -6  -8 1767.80 115.122  21
   5  -6  -8 1653.84 108.635  43
   5  -6  -7 5289.52 271.521  21
   5  -6  -7 4931.99 266.034  43
   5  -6  -6 2350.40 150.001  21
  -5   6   6 2081.33 131.560  13
   5  -6  -5 4156.93 231.259  43
  -5   6   5 3700.98 216.243  13
   5  -6  -5 4125.83 228.651  21
   5  -6  -4 695.266 89.2903  43
  -5   6   4 739.426 78.4650  13
   5  -6  -4 643.171 81.0905  21
  -5   6   3 585.879 77.6472  13
  -5   6   2 1549.46 120.063  13
  -5   6   2 1443.27 118.423  36
  -5   6   1 4376.29 241.075  25
  -5   6   1 4433.02 248.237  13
  -5   6   1 4480.68 254.674  36
  -5   6   0 1182.46 105.459  28
  -5   6   0 1469.30 105.357  25
  -5   6   0 1578.91 119.558  13
  -5   6   0 1503.00 128.415  36
  -5   6  -1 4690.16 255.660  28
  -5   6  -2 5.72403 51.2408  28
  -5   6  -2-26.8941 43.1687  14
  -5   6  -3 43.0684 50.1865  28
  -5   6  -3 13.8099 36.5241  14
  -5   6  -4 76.1484 52.5432  22
  -5   6  -4 19.0207 46.7477  28
  -5   6  -4 3.26270 32.3315  45
  -5   6  -4 27.9866 30.7408  14
  -5   6  -5 3036.99 167.353  45
  -5   6  -5 3463.81 180.288  28
  -5   6  -5 3519.24 180.959  22
  -5   6  -6 75.1434 23.9610  45
  -5   6  -6 91.7720 35.1923  28
  -5   6  -6 133.387 34.1921  22
   5  -5 -10 876.642 59.1860  35
   5  -5  -9 1790.40 111.273  16
   5  -5  -9 2080.53 122.896  21
   5  -5  -9 1945.07 118.041  35
   5  -5  -8 3606.36 203.438  21
   5  -5  -8 3469.77 190.341  43
   5  -5  -7 2491.97 176.501  21
   5  -5  -7 3184.12 176.664  43
   5  -5  -6 1057.18 108.924  21
   5  -5  -6 1259.09 108.548  43
  -5   5   5 206.991 68.0933  41
  -5   5   5 258.876 54.4300  13
   5  -5  -5 243.167 68.8805  21
  -5   5   4 1750.39 129.120  13
  -5   5   4 1948.85 145.474  41
  -5   5   3 1589.83 124.945  36
  -5   5   3 1799.00 131.139  13
  -5   5   3 1717.50 139.749  41
  -5   5   2 2483.17 166.196  36
  -5   5   2 2392.85 162.843  13
  -5   5   1 14226.1 675.697  13
  -5   5   1 14306.2 680.850  41
  -5   5   1 14417.5 680.799  36
   5  -5  -1 12042.7 826.775   1
  -5   5   0 948.966 99.2793  41
  -5   5   0 927.683 106.008  36
  -5   5   0 855.995 95.6917  13
  -5   5   0 980.095 87.9894  25
  -5   5  -1 2762.19 189.911  36
  -5   5  -1 2910.32 182.420  13
  -5   5  -1 2676.69 161.326  25
  -5   5  -2 530.616 89.3199  36
  -5   5  -2 323.253 64.3231  14
  -5   5  -2 448.653 79.7200  28
  -5   5  -3 4240.02 236.133  14
  -5   5  -3 4312.07 248.985  28
  -5   5  -4 2871.03 181.936  28
  -5   5  -4 2825.08 168.484  45
  -5   5  -4 2800.64 167.117  14
  -5   5  -5 8255.25 388.225  28
  -5   5  -5 7600.23 375.203  45
  -5   5  -5 7006.14 365.095  14
  -5   5  -5 8302.27 386.171  22
  -5   5  -6 333.553 56.5107  22
  -5   5  -6 363.967 60.0153  28
  -5   5  -6 354.256 54.4996  45
  -5   5  -7 2349.38 130.380  22
  -5   5  -7 2594.17 139.539  28
  -5   5  -7 2552.31 135.829  45
   5  -4 -10 3214.57 164.105  21
   5  -4  -9 841.461 68.9048  16
   5  -4  -8 2404.17 143.472  16
   5  -4  -8 2310.98 138.658  43
   5  -4  -7 104.748 45.8076  37
   5  -4  -7 186.154 54.1981  43
   5  -4  -7 86.9894 63.2834  21
  -5   4   6 50.4182 53.7433  41
   5  -4  -6 31.4616 62.7779  21
   5  -4  -6 39.8188 52.0357  43
  -5   4   5 308.113 52.5957  13
  -5   4   5 209.421 67.7652  41
  -5   4   4 4061.64 233.416  41
   5  -4  -4 3711.64 330.797   1
  -5   4   4 3656.96 214.721  13
   5  -4  -4 3985.61 379.246  11
   5  -4  -3 4118.72 373.158   1
  -5   4   3 4810.85 260.480  36
  -5   4   3 4815.27 272.009  41
   5  -4  -3 5248.95 433.136  11
  -5   4   3 4741.54 261.058  13
   5  -4  -2 5275.19 436.431  11
  -5   4   2 5179.51 285.525  13
  -5   4   2 5514.16 291.099  36
   5  -4  -2 4931.21 417.680   1
   5  -4  -1 446.588 132.717  11
  -5   4   1 595.713 86.2888  36
  -5   4   1 626.396 79.5893  13
  -5   4   1 661.234 89.0436  41
  -5   4   0 188.536 71.5802  36
   5  -4   0 146.008 113.256   1
  -5   4   0 135.711 63.4732  41
  -5   4   0 198.971 60.4254  13
  -5   4  -1 1414.60 107.412  25
   5  -4   1 1433.61 213.568   1
  -5   4  -1 1549.75 122.682  41
  -5   4  -1 1492.59 124.727  13
  -5   4  -1 1565.48 135.345  36
   5  -4   2 3986.84 354.694   1
  -5   4  -2 4130.85 237.479  41
  -5   4  -2 4517.24 239.472  29
  -5   4  -2 4254.69 256.447  36
  -5   4  -3 4072.10 233.620  29
  -5   4  -3 4153.69 236.244  14
  -5   4  -4 1395.67 126.046  28
  -5   4  -4 1347.30 113.592  29
  -5   4  -4 1478.14 112.021  14
  -5   4  -4 1184.51 100.575  33
  -5   4  -4 1239.46 122.380  36
  -5   4  -5 3945.98 237.357  28
  -5   4  -5 4003.17 220.993  33
  -5   4  -5 3924.91 219.904  14
  -5   4  -5 4089.63 229.149  29
  -5   4  -6 100.940 53.6710  22
  -5   4  -6 53.9078 42.6926  33
  -5   4  -6 12.4888 60.2239  28
  -5   4  -7 26.5884 38.7692  22
  -5   4  -7 59.7420 51.8901  28
  -5   4  -7 4.59068 45.8284  45
  -5   4  -8 663.411 62.4635  45
  -5   4  -9 1793.59 93.0665  45
  -5   4  -9 1727.03 91.1819  28
   5  -3 -10 2857.30 151.667  21
   5  -3 -10 3076.09 155.574  35
   5  -3  -9 24.7099 29.8203  37
   5  -3  -9 26.2015 41.0909  35
   5  -3  -9 46.8705 41.7992  21
   5  -3  -9 71.8145 32.9224  16
   5  -3  -8 30.0498 43.8486  37
   5  -3  -8 57.3858 55.5135  21
   5  -3  -8 87.9940 41.3148  16
   5  -3  -7 263.452 56.0391  43
   5  -3  -6 6069.72 325.260  21
   5  -3  -6 5770.37 306.817  43
  -5   3   6 5509.55 302.760  41
   5  -3  -5 335.821 136.830  11
   5  -3  -5 226.573 107.497   8
  -5   3   5 279.619 68.8526  41
  -5   3   4 10999.1 517.974  41
   5  -3  -4 10152.4 659.407   8
  -5   3   4 10138.0 496.128  13
   5  -3  -4 9976.69 687.848  11
   5  -3  -4 10297.6 634.422   1
   5  -3  -3 1501.52 199.981   1
  -5   3   3 1324.25 106.957  36
  -5   3   3 1493.01 120.929  41
  -5   3   3 1120.68 100.433  13
   5  -3  -3 1162.76 207.527  11
   5  -3  -3 1240.30 185.950   8
   5  -3  -2 2143.75 253.939   1
  -5   3   2 1948.54 143.690  36
  -5   3   2 2133.03 151.128  41
  -5   3   2 2043.77 140.507  13
   5  -3  -2 2292.56 271.556  11
  -5   3   1 319.441 69.4120  41
   5  -3  -1 307.355 121.625  11
  -5   3   1 285.479 70.1172  36
  -5   3   1 309.112 60.0309  13
  -5   3   0 2081.99 156.898  36
  -5   3   0 2085.76 152.625  41
   5  -3   0 1944.44 246.760   1
  -5   3   0 2350.65 152.652  13
   5  -3   0 2318.16 257.911  11
  -5   3  -1 1161.63 114.149  36
  -5   3  -1 1015.18 99.6654  41
   5  -3   1 1121.91 192.739   1
  -5   3  -1 1218.50 106.508  13
  -5   3  -2 11971.1 572.178  36
  -5   3  -2 11430.1 554.227  41
   5  -3   2 11318.4 705.500   1
  -5   3  -2 11304.7 550.985  29
  -5   3  -3 2920.28 181.859  14
  -5   3  -3 2492.10 164.802  41
   5  -3   3 2787.94 278.715   1
  -5   3  -3 3042.69 179.752  29
  -5   3  -4 3103.64 190.200  29
  -5   3  -4 2799.73 176.085  33
  -5   3  -4 3099.86 200.281  36
  -5   3  -4 2914.70 185.873  14
  -5   3  -5-23.7834 47.1693  33
  -5   3  -5 54.6446 57.9244  29
  -5   3  -5 49.1317 50.9866  14
  -5   3  -5 88.4069 67.1764  36
  -5   3  -5-8.13051 68.9447  28
  -5   3  -6 339.349 61.6088  33
  -5   3  -6 343.684 68.0647  29
  -5   3  -6 238.750 62.8219  22
  -5   3  -6 180.798 49.1606  14
  -5   3  -6 279.244 80.7957  28
  -5   3  -7 1024.85 96.5773  29
  -5   3  -7 993.630 91.6546  33
  -5   3  -7 1089.23 90.5732  22
  -5   3  -8 3316.78 189.842  28
  -5   3  -8 3331.43 184.027  33
  -5   3  -9 2745.29 155.544  45
  -5   3  -9 2914.16 154.190  28
  -5   3 -10 706.490 46.4210  45
   5  -2 -10 893.939 55.6690  48
   5  -2 -10 951.679 64.9920  35
   5  -2  -9 36.8358 31.2419  16
   5  -2  -9 32.5615 40.1665  37
   5  -2  -9 60.9370 42.6213  35
   5  -2  -9-48.4119 41.2028  21
   5  -2  -8 1106.52 105.348  21
   5  -2  -8 1279.38 106.214  37
   5  -2  -8 1293.20 96.4581  16
   5  -2  -7 336.149 50.6172  43
   5  -2  -7 393.027 78.1434  21
   5  -2  -7 376.546 58.8425  16
  -5   2   6 6675.26 347.881  41
   5  -2  -6 7078.87 350.654  43
   5  -2  -6 6912.16 367.867  21
   5  -2  -6 6619.53 338.123  19
  -5   2   5 19.6233 54.0060  41
   5  -2  -5 33.1485 111.103  11
   5  -2  -4 4410.50 355.354   1
   5  -2  -4 4880.73 397.706   8
  -5   2   4 4596.61 260.752  41
   5  -2  -4 4923.07 425.476  11
  -5   2   3 13.6991 54.3261  41
   5  -2  -3 30.6378 95.5937  11
   5  -2  -3 124.939 101.423   8
   5  -2  -3 23.8690 82.6216   1
  -5   2   3-38.8844 39.9043  13
  -5   2   2 300.153 68.6144  41
   5  -2  -2 297.273 114.369   1
  -5   2   2 387.759 57.7894  13
   5  -2  -2 260.742 110.248  11
   5  -2  -1-54.5432 108.215  11
  -5   2   1 107.299 48.5292  13
   5  -2   0 13911.0 821.953   1
  -5   2   0 13833.6 677.534  41
  -5   2   0 14745.3 674.766  13
   5  -2   0 14206.0 824.170  11
  -5   2  -1 796.504 85.9172  41
   5  -2   1 720.662 158.230   1
   5  -2   1 896.204 159.324  11
  -5   2  -1 811.169 87.7398  13
   5  -2   2 7097.81 491.897   1
  -5   2  -2 7222.47 365.373  36
  -5   2  -2 6708.62 350.564  41
  -5   2  -2 6776.12 348.128  29
  -5   2  -3 430.183 123.811  10
  -5   2  -3 649.913 78.8666  29
  -5   2  -3 663.047 75.3330  41
  -5   2  -4-25.9062 89.7015  10
  -5   2  -4 111.071 67.2436  36
   5  -2   4 70.1229 83.4299   1
  -5   2  -4 39.5177 45.0976  33
  -5   2  -4 59.9741 52.2682  29
  -5   2  -4 46.9649 52.6243  14
  -5   2  -5-18.5556 49.3492  33
  -5   2  -5 62.7446 53.9625  29
  -5   2  -5 37.1393 60.6413  36
  -5   2  -5-13.1189 55.9069  14
  -5   2  -6 4081.39 227.204  33
  -5   2  -6 3901.64 229.235  29
  -5   2  -6 3388.30 218.604  23
  -5   2  -6 4046.37 232.159  36
  -5   2  -6 3877.58 220.831  14
  -5   2  -7 2786.58 174.015  22
  -5   2  -7 3018.56 187.932  29
  -5   2  -7 2994.66 182.694  33
  -5   2  -7 3002.20 194.619  28
  -5   2  -8 5878.04 314.711  29
  -5   2  -8 6001.18 313.313  33
  -5   2  -8 6424.19 323.041  28
  -5   2  -9 833.314 77.1887  28
  -5   2  -9 737.957 74.1780  33
  -5   2 -10 274.622 36.5322  28
  -5   2 -10 339.559 42.4232  33
   5  -1 -10 591.592 48.3392  48
   5  -1 -10 527.862 44.7983  35
   5  -1 -10 551.335 45.7554  37
   5  -1  -9 626.151 64.2873  35
   5  -1  -9 647.796 69.7757  37
   5  -1  -8 5245.74 285.081  37
   5  -1  -8 5600.58 278.966  35
   5  -1  -8 5398.62 280.075  21
   5  -1  -8 4869.20 265.840  16
   5  -1  -7 806.171 78.6743  16
   5  -1  -7 780.280 92.5825  21
   5  -1  -7 890.238 81.7642  19
   5  -1  -6 6775.35 352.967  21
   5  -1  -6 6363.32 330.286  16
   5  -1  -6 6775.53 332.405  19
   5  -1  -6 6333.56 325.696  43
  -5   1   6 6216.39 329.285  41
   5  -1  -5 102.630 44.7129  19
  -5   1   5 56.1600 48.1092  41
   5  -1  -5 32.2578 96.7557  11
  -5   1   4 116.657 57.5051  41
   5  -1  -4 191.211 93.9360   1
  -5   1   3 255.118 65.2977  41
   5  -1  -3 226.239 100.318   1
   5  -1  -3 149.430 110.169  11
  -5   1   2 11874.9 556.061  41
   5  -1  -2 11496.4 682.795   1
  -5   1   2 10942.3 544.122   5
   5  -1  -2 12745.3 740.127  11
  -5   1   2 11217.5 534.539  13
   5  -1  -1 1538.70 203.962   1
  -5   1   1 1471.85 115.329   5
  -5   1   1 1310.71 194.378  12
  -5   1   1 1554.88 108.522  13
  -5   1   0 12160.4 603.065  41
  -5   1   0 12586.7 600.611   5
  -5   1   0 13029.3 597.643  13
  -5   1   0 12791.3 745.162  12
  -5   1  -1 409.473 68.5415  41
   5  -1   1 265.363 113.862   1
  -5   1  -1 475.615 70.2541  13
  -5   1  -2 537.257 70.4188  41
   5  -1   2 482.155 130.930   1
  -5   1  -2 602.394 72.4819   5
  -5   1  -2 814.702 158.906  12
  -5   1  -2 531.830 74.3610  14
  -5   1  -3-12.7238 53.3930  14
  -5   1  -3 69.2284 46.8510  29
  -5   1  -3 26.5734 40.8996  41
   5  -1   3 71.6568 87.7040   1
  -5   1  -3 23.1783 47.8529   5
   5  -1   4 5518.54 401.281   1
  -5   1  -4 4936.70 400.053  10
  -5   1  -4 4974.25 275.918  29
  -5   1  -4 5143.84 284.540  36
  -5   1  -4 4953.97 268.103  23
  -5   1  -5 35.2649 58.8796  36
   5  -1   5 21.8311 84.5011   1
  -5   1  -5 56.6767 98.1040  10
  -5   1  -5 6.65395 51.8462  14
  -5   1  -5 37.2499 46.2420  23
  -5   1  -5 68.1544 55.6618  29
  -5   1  -6 13033.1 616.992  29
  -5   1  -6 12413.6 613.136  36
  -5   1  -6 11501.5 766.540  10
  -5   1  -6 12763.2 609.937  23
  -5   1  -6 12837.7 610.298  14
  -5   1  -7 144.892 67.3845  29
  -5   1  -7 215.032 63.0754  36
  -5   1  -7 186.762 74.9313  28
  -5   1  -7 249.651 63.2099  23
  -5   1  -7 235.832 55.0619  22
  -5   1  -8 1431.07 125.103  28
  -5   1  -8 1429.73 114.936  23
  -5   1  -8 1366.02 114.678  33
  -5   1  -8 1315.45 115.591  29
  -5   1  -9 152.221 57.1735  28
  -5   1  -9 194.067 53.8614  23
  -5   1  -9 80.2086 52.5050  33
  -5   1 -10 646.976 67.5559  33
  -5   1 -10 683.855 68.7584  29
  -5   1 -10 730.666 63.1589  28
  -5   1 -11 107.967 29.9149  45
  -5   1 -11 93.1135 28.5579  33
   5   0 -10 1167.70 73.1149  48
   5   0 -10 1145.14 71.9385  37
   5   0  -9 2544.68 142.748  37
   5   0  -9 2071.43 127.966  35
   5   0  -8 1003.38 102.291  37
   5   0  -8 1131.88 90.4129  35
   5   0  -8 1060.22 86.6386  21
   5   0  -8 966.773 78.7308  16
   5   0  -8 990.319 87.5485  19
   5   0  -7 771.930 71.5061  15
   5   0  -7 780.450 87.1370  21
   5   0  -7 789.810 75.8810  16
   5   0  -7 838.772 85.1186  19
   5   0  -7 856.526 85.7093  35
   5   0  -7 899.739 105.912  37
   5   0  -6 152.671 49.5380  15
   5   0  -6 271.160 60.3255  19
   5   0  -6 267.026 50.2832  16
   5   0  -6 293.279 70.8285  21
   5   0  -5 310.133 120.652  11
   5   0  -5 315.405 59.1031  19
  -5   0   5 248.953 55.6634  41
  -5   0   4 2585.04 163.533  41
   5   0  -4 2509.90 157.555  19
   5   0  -4 2139.77 228.390   1
   5   0  -4 2779.42 296.694  11
  -5   0   3 753.898 77.2839   5
  -5   0   3 567.880 135.038  12
   5   0  -3 739.474 144.653   1
  -5   0   3 846.574 89.0637  41
  -5   0   2 10458.2 529.273   5
  -5   0   2 11481.0 523.194  14
  -5   0   2 10253.3 652.815  12
   5   0  -2 11092.8 660.875   1
  -5   0   2 11671.9 541.730  41
  -5   0   1 1065.09 92.8387   5
   5   0  -1 838.324 159.189   1
  -5   0   1 909.963 92.3025  41
  -5   0   0 3693.82 208.826   5
  -5   0   0 3658.42 200.061  13
  -5   0   0 3663.13 203.754  14
  -5   0   0 3491.04 312.705  12
  -5   0  -1 22.5748 46.3602   5
  -5   0  -1 186.584 110.557  12
  -5   0  -1 10.7256 44.2992  14
   5   0   1 45.8366 97.1726   1
  -5   0  -1 52.7404 47.3270  41
  -5   0  -2 1822.10 128.689   5
  -5   0  -2 1780.21 221.568  12
  -5   0  -2 1966.11 132.440  14
   5   0   2 1587.17 212.583   1
  -5   0  -2 1802.15 127.515  41
  -5   0  -3 5.57531 45.0154   5
  -5   0  -3 23.2941 92.3812  12
  -5   0  -3 41.8219 51.1942  14
  -5   0  -3 52.5012 40.9048  41
   5   0   3-23.0413 89.1770   1
  -5   0  -4 12272.2 600.128  41
  -5   0  -4 13161.8 608.078   5
   5   0   4 12919.0 744.574   1
  -5   0  -4 12739.0 741.863  12
  -5   0  -4 13305.0 616.186  14
  -5   0  -5 95.7527 46.1184  32
   5   0   5 66.0156 76.2517   1
  -5   0  -5-56.2117 114.134  10
  -5   0  -5 74.7008 48.0837  23
  -5   0  -5 82.5494 44.1140   5
  -5   0  -5 157.506 60.2064  36
  -5   0  -6 6233.61 322.734  36
  -5   0  -6 5515.38 463.946  10
  -5   0  -6 6132.71 314.342  32
  -5   0  -6 5554.29 310.938  23
  -5   0  -6 6077.54 319.043  14
  -5   0  -7 48.9708 58.1025  29
  -5   0  -7 58.0252 54.7022  32
  -5   0  -7 31.9786 91.8032  10
  -5   0  -7 6.56107 51.7659  23
  -5   0  -7 88.5434 58.9808  36
  -5   0  -8 801.221 93.0490  29
  -5   0  -8 738.635 96.5584  28
  -5   0  -8 798.471 87.9687  23
  -5   0  -9-6.09279 52.9890  28
  -5   0  -9-11.6982 46.9408  23
  -5   0 -10 5601.94 279.144  29
  -5   0 -10 5509.57 280.750  33
  -5   0 -10 5079.38 268.723  28
  -5   0 -10 5363.38 276.699  23
  -5   0 -11-10.9460 36.8222  33
  -5   0 -11 3.20653 33.8716  29
  -5   0 -11-10.4385 35.1151  23
  -5   0 -12 2535.74 127.358  33
   5   1 -10 291.925 31.5480  37
   5   1 -10 312.397 33.5743  48
   5   1  -9 1805.63 117.723  37
   5   1  -8 1366.72 118.937  37
   5   1  -8 1487.82 101.643  35
   5   1  -8 1497.00 107.153  19
   5   1  -7 147.266 47.4605  21
   5   1  -7 210.147 52.9424  19
   5   1  -7 174.999 73.4931  37
   5   1  -7 123.987 48.7390  35
   5   1  -7 165.216 48.1968  15
   5   1  -7 145.299 45.1515  46
   5   1  -6 338.268 64.5313  15
   5   1  -6 424.979 66.5035  19
   5   1  -6 297.717 51.1203  16
   5   1  -6 372.930 71.0978  21
   5   1  -6 369.454 59.2279  46
  -5  -1   5 2365.65 146.415  41
   5   1  -5 2057.94 139.965  46
   5   1  -5 2169.86 150.227  19
   5   1  -5 2255.55 264.880  11
   5   1  -4 6671.16 493.182  11
   5   1  -4 6199.66 313.538   4
  -5  -1   4 6267.88 325.262  41
  -5  -1   3 10062.5 588.144  12
   5   1  -3 9489.10 582.659   1
  -5  -1   3 9218.04 458.678   5
  -5  -1   3 9872.84 471.507  41
  -5  -1   2 2516.49 253.854  12
   5   1  -2 2942.45 268.729   1
  -5  -1   2 2583.43 160.584   5
  -5  -1   2 2763.17 171.252  41
  -5  -1   1 808.257 149.969  12
  -5  -1   1 836.770 72.6119  14
   5   1  -1 882.624 156.133   1
  -5  -1   1 853.263 82.3052   5
  -5  -1   1 929.822 90.6144  41
  -5  -1   0 353.425 113.392  12
  -5  -1   0 151.874 41.8408  14
   5   1   0 243.859 116.990   1
  -5  -1   0 211.019 52.5925   5
  -5  -1  -1 1731.76 209.318  12
  -5  -1  -1 1515.77 108.385  14
   5   1   1 1513.67 204.436   1
  -5  -1  -1 1511.95 113.609   5
  -5  -1  -1 1454.44 113.572  41
  -5  -1  -2 8561.96 420.161  14
   5   1   2 9246.22 558.848   1
  -5  -1  -2 8424.93 422.810  41
  -5  -1  -3 6763.58 333.888  14
  -5  -1  -3 6661.31 451.319  12
   5   1   3 6164.44 446.431   1
  -5  -1  -3 6516.69 330.207   5
  -5  -1  -3 6212.26 327.324  41
  -5  -1  -4 9829.38 458.917  14
  -5  -1  -4 10330.9 593.787  12
   5   1   4 9837.57 588.917   1
  -5  -1  -4 9049.51 449.377   5
  -5  -1  -4 8748.17 444.571  41
   5   1   5 1930.96 219.512   1
  -5  -1  -5 2013.71 131.027   5
  -5  -1  -5 1730.82 212.215  12
  -5  -1  -5 1909.35 129.770  32
  -5  -1  -6 59.5446 47.6509  32
  -5  -1  -6 158.479 48.8604  23
  -5  -1  -6 85.8419 39.7576   5
  -5  -1  -6-20.0509 75.7235  12
  -5  -1  -6 118.484 57.9292  14
  -5  -1  -6 55.6603 52.2949  36
  -5  -1  -7 101.138 52.7239  23
  -5  -1  -7 132.202 56.2473  36
  -5  -1  -7 127.367 55.8996  32
  -5  -1  -8 2111.08 150.174  23
  -5  -1  -8 2293.69 153.726  32
  -5  -1  -9 325.237 65.3155  23
  -5  -1  -9 466.849 73.9482  28
  -5  -1  -9 342.036 68.0800  32
  -5  -1 -10 4521.76 234.486  23
  -5  -1 -10 3854.09 220.565  28
  -5  -1 -10 4463.80 236.071  29
  -5  -1 -11 53.9723 44.0690  33
  -5  -1 -11 44.7411 42.8552  29
  -5  -1 -11 25.3821 40.6376  23
  -5  -1 -12 971.406 66.9833  23
  -5  -1 -12 818.752 65.6984  33
  -5  -1 -12 825.165 60.5615  45
   5   2  -9 245.120 46.3512  37
   5   2  -8 11.2880 31.9032  15
   5   2  -8-11.5834 52.5656  37
   5   2  -8-22.8409 41.4611  19
   5   2  -7 1762.27 126.943  15
   5   2  -7 1977.16 126.601  46
   5   2  -7 1859.46 148.710  37
   5   2  -7 1838.24 119.294  35
   5   2  -7 1964.97 132.326  19
   5   2  -6 981.154 100.984  15
   5   2  -6 1038.32 90.0178  21
   5   2  -6 1112.93 92.2645  35
   5   2  -6 1130.77 104.415  19
   5   2  -6 960.650 90.6794  46
   5   2  -5 8262.44 421.388  21
   5   2  -5 8705.71 418.618  46
   5   2  -5 7776.51 559.352  11
   5   2  -5 8250.10 413.182  35
  -5  -2   4 1134.44 100.895  41
   5   2  -4 1291.15 105.003  31
   5   2  -4 1183.92 200.600  11
   5   2  -3 1986.20 130.837   4
  -5  -2   3 2088.24 140.457  41
   5   2  -3 1814.62 205.879   1
   5   2  -3 1950.33 133.244  31
  -5  -2   3 1821.46 207.069  12
  -5  -2   2 202.535 55.2373  41
   5   2  -2 323.607 104.374   1
  -5  -2   2 187.292 94.0504  12
  -5  -2   2 213.874 50.1663   5
  -5  -2   1 1364.59 112.891  41
   5   2  -1 1622.11 201.779   1
  -5  -2   1 1815.65 203.955  12
  -5  -2   1 1429.00 109.220   5
  -5  -2   0 1904.28 132.590  41
   5   2   0 1763.30 215.879   1
  -5  -2   0 1649.13 206.249  12
  -5  -2   0 1903.55 117.380  14
  -5  -2   0 1682.75 123.364   5
  -5  -2  -1 8936.03 453.008  41
  -5  -2  -1 9459.87 443.372  14
  -5  -2  -1 9223.97 574.032  12
  -5  -2  -1 9248.60 450.027   5
  -5  -2  -2 7085.65 362.254  41
   5   2   2 7046.06 481.122   1
  -5  -2  -2 7366.68 357.512  14
  -5  -2  -2 6676.52 474.861  12
  -5  -2  -3 3365.31 195.196  41
   5   2   3 3272.47 308.265   1
  -5  -2  -3 3565.49 197.040  14
  -5  -2  -3 3573.42 310.015  12
  -5  -2  -3 3252.84 194.265   5
  -5  -2  -4 1161.32 91.9454  41
   5   2   4 1330.65 183.473   1
  -5  -2  -4 1004.26 95.5706  14
  -5  -2  -4 1220.62 96.2065   5
  -5  -2  -5 840.551 149.773  12
  -5  -2  -5 822.795 86.2968  14
   5   2   5 463.338 124.578   1
  -5  -2  -5 755.484 75.7914   5
  -5  -2  -5 628.322 71.2000  32
  -5  -2  -6 866.099 87.0826  32
  -5  -2  -6 846.871 80.3817   5
   5   2   6 976.055 86.5437   4
  -5  -2  -6 1029.33 154.323  12
   5   2   6 814.053 144.196   1
  -5  -2  -6 1097.50 195.963  10
  -5  -2  -7 2702.57 163.704  32
  -5  -2  -7 2377.46 156.284  36
  -5  -2  -7 2338.79 156.223  23
  -5  -2  -8 7347.63 370.725  32
  -5  -2  -8 7214.76 368.289  23
  -5  -2  -8 6326.57 521.025  10
  -5  -2  -9 2222.38 151.147  32
  -5  -2  -9 2134.49 148.890  23
  -5  -2  -9 2122.47 148.651  28
  -5  -2 -10 3715.78 217.366  32
  -5  -2 -10 3885.24 219.515  29
  -5  -2 -10 3804.06 215.371  23
  -5  -2 -11 567.423 69.2771  29
  -5  -2 -11 527.181 69.2094  23
  -5  -2 -12 207.657 39.2288  29
  -5  -2 -12 223.879 42.5554  23
  -5  -2 -13 187.165 25.9519  33
   5   3  -9 363.419 42.5651  48
   5   3  -8 84.0600 40.2641  19
   5   3  -7 7004.79 338.070  15
   5   3  -7 6129.48 328.325  46
   5   3  -7 6804.47 336.289  19
   5   3  -6 55.3671 53.6236  15
   5   3  -6 69.5584 55.3195  19
   5   3  -6 46.2651 49.6022  46
   5   3  -5 3649.63 214.120  31
   5   3  -4-26.3101 88.1807  11
  -5  -3   4 39.1985 41.1223  41
   5   3  -4-6.47523 45.8695  31
  -5  -3   3 380.291 63.6696  41
   5   3  -3 280.981 51.2835   4
   5   3  -3 205.301 89.8322   1
   5   3  -3 327.373 61.5194  31
   5   3  -2 185.286 49.9010  31
   5   3  -2 108.930 94.3776   1
  -5  -3   2 166.483 55.6457  41
   5   3  -2 139.246 51.6087   4
  -5  -3   2 35.2393 40.4313   5
  -5  -3   2-20.5165 81.4923  12
   5   3  -1 10011.4 615.529   1
  -5  -3   1 9763.39 492.421  41
  -5  -3   1 9736.01 484.064   5
   5   3  -1 10671.3 489.912   4
  -5  -3   1 10484.1 615.833  12
  -5  -3   0 2469.52 251.787  12
  -5  -3   0 2457.34 160.922  41
   5   3   0 2512.20 259.418   1
  -5  -3  -1 11082.6 671.813  12
  -5  -3  -1 11457.4 534.768  14
  -5  -3  -2 1062.92 87.9546  14
  -5  -3  -2 1254.43 176.688  12
  -5  -3  -2 1032.75 96.2727  41
   5   3   2 1185.78 178.370   1
  -5  -3  -3 754.102 76.6753  14
   5   3   3 785.584 150.010   1
  -5  -3  -3 685.060 78.0428  41
  -5  -3  -4 605.077 130.622  12
  -5  -3  -4 467.441 66.3179  14
  -5  -3  -4 299.479 56.6673  41
   5   3   4 449.687 124.175   1
  -5  -3  -4 357.658 55.1900  26
  -5  -3  -5 2867.14 173.349  41
  -5  -3  -5 3179.42 179.881   5
   5   3   5 3241.39 183.311   4
  -5  -3  -5 2792.82 179.996  18
  -5  -3  -5 2915.74 176.468  26
  -5  -3  -5 3159.36 281.548  12
   5   3   6 5721.33 288.102   4
  -5  -3  -6 5481.04 283.188   5
  -5  -3  -6 5469.63 288.652  26
  -5  -3  -6 5730.86 396.968  12
  -5  -3  -6 5251.68 295.319  18
   5   3   6 4903.56 388.523   1
   5   3   7 8227.99 402.926   4
  -5  -3  -7 8112.64 396.989   5
  -5  -3  -7 9033.13 591.668  10
  -5  -3  -7 8543.79 513.183  12
  -5  -3  -7 8269.80 416.163  18
  -5  -3  -7 7942.23 405.818  23
  -5  -3  -8 2050.61 143.001  32
  -5  -3  -8 1872.37 258.667  10
  -5  -3  -8 1955.78 143.927  18
  -5  -3  -8 1924.36 136.945  23
  -5  -3  -9 866.979 86.1929  23
  -5  -3  -9 756.250 89.7344  18
  -5  -3  -9 837.090 90.2805  32
  -5  -3  -9 614.880 79.3497  28
  -5  -3 -10 393.619 70.9569  32
  -5  -3 -10 337.342 62.8199  23
  -5  -3 -11 874.287 86.6197  32
  -5  -3 -11 842.567 83.2040  29
  -5  -3 -11 878.775 82.9405  23
  -5  -3 -12 2438.89 137.628  29
  -5  -3 -12 2388.13 140.995  23
  -5  -3 -13 1424.34 85.2878  23
   5   4  -8 151.454 41.4524  37
   5   4  -7 3261.46 188.003  19
   5   4  -7 3492.46 188.010  46
   5   4  -7 3466.99 198.494  37
   5   4  -7 3287.73 189.984  15
   5   4  -6 29.4931 47.3463  19
   5   4  -6-43.6550 62.6539  37
   5   4  -6 59.5712 49.9434  15
   5   4  -6 33.6971 48.8521  46
   5   4  -5 290.760 80.3522  37
   5   4  -5 154.963 64.7362  15
   5   4  -5 265.649 65.6683  31
  -5  -4   4-26.0779 41.4367  41
   5   4  -4 6.68672 51.1619  31
   5   4  -3 3105.46 324.459   7
   5   4  -3 2800.53 170.990  31
   5   4  -3 2276.16 151.931   4
  -5  -4   3 2658.35 163.867  41
  -5  -4   2 101.702 91.4846  12
   5   4  -2 42.1281 45.7467  31
   5   4  -2-22.3873 84.4707   1
   5   4  -2 27.3719 46.7028   4
  -5  -4   2 99.5341 44.5962   5
  -5  -4   2 18.6237 50.1500  41
  -5  -4   1 11903.4 677.374  12
   5   4  -1 10678.3 541.419  31
  -5  -4   1 11579.6 554.274  41
   5   4  -1 12271.9 550.086   4
   5   4  -1 10535.7 671.684   1
  -5  -4   0 347.255 57.0763   6
   5   4   0 362.530 65.0880   4
  -5  -4   0 583.528 131.218  12
  -5  -4   0 324.889 62.6684  41
   5   4   0 350.354 117.156   1
  -5  -4  -1 1455.02 196.092  12
  -5  -4  -1 1467.26 111.309   6
   5   4   1 1428.53 201.384   1
   5   4   1 1446.40 113.369   4
  -5  -4  -2 200.042 50.9218   6
   5   4   3 2496.60 266.152   1
   5   4   3 2486.49 159.278   4
   5   4   4 404.200 68.0602   4
  -5  -4  -4 493.791 64.7555   6
  -5  -4  -4 394.983 57.0217  26
  -5  -4  -4 420.269 122.242  12
  -5  -4  -4 288.029 54.2729  18
   5   4   4 490.506 132.086   1
  -5  -4  -5 12409.6 596.054  41
  -5  -4  -5 13256.6 735.513  12
  -5  -4  -5 12332.2 595.971  26
   5   4   5 13107.4 603.794   4
  -5  -4  -5 12577.2 596.650   6
  -5  -4  -5 12881.0 603.049  18
   5   4   5 12517.5 737.525   1
  -5  -4  -6 1159.30 167.998  12
  -5  -4  -6 1119.02 96.1012  26
   5   4   6 1086.21 98.0546   4
  -5  -4  -6 1037.13 99.8456  18
   5   4   6 1185.19 177.173   1
  -5  -4  -7 2900.47 255.744  12
   5   4   7 2082.56 241.785   1
  -5  -4  -7 2644.39 168.649  26
   5   4   7 2586.67 162.514   4
  -5  -4  -7 2450.14 155.308   5
  -5  -4  -7 2798.82 175.252  18
  -5  -4  -7 3119.61 306.212  10
  -5  -4  -8 192.701 51.8027  23
  -5  -4  -8 284.206 70.4425  18
  -5  -4  -8 364.272 141.831  10
  -5  -4  -9-31.1232 104.397  10
  -5  -4  -9 150.262 63.2512  18
  -5  -4  -9 174.392 53.7467  23
  -5  -4  -9 52.1392 53.3777  32
  -5  -4  -9 79.8871 52.0238  42
  -5  -4 -10 168.669 54.1994  23
  -5  -4 -10 150.593 60.3884  32
  -5  -4 -10 165.257 59.4039  18
  -5  -4 -11 1979.15 131.072  23
  -5  -4 -11 1860.17 134.344  32
  -5  -4 -12 1547.76 103.472  23
  -5  -4 -12 1428.56 99.1749  29
  -5  -4 -13 1460.20 90.8668  23
   5   5  -8 622.584 47.2611  37
   5   5  -8 683.596 49.0554  19
   5   5  -7 128.602 29.9816  39
   5   5  -7 199.566 43.9080  46
   5   5  -7 287.349 46.2044  15
   5   5  -7 258.205 49.5874  37
   5   5  -6 61.4160 53.2145  46
   5   5  -6 76.8811 51.5019  15
   5   5  -6 46.5270 51.6408  37
   5   5  -5 1097.48 96.8139  31
   5   5  -5 795.113 92.2824  46
   5   5  -5 933.704 101.742  37
   5   5  -4 2362.35 162.545  31
   5   5  -4 2428.15 171.834  37
  -5  -5   3 8418.24 416.715  41
   5   5  -3 8699.81 427.843  31
   5   5  -3 7315.44 581.559   7
   5   5  -2 743.366 172.090   7
   5   5  -2 611.169 80.5076  31
  -5  -5   2 753.790 81.7407  41
   5   5  -2 670.070 76.4241   4
   5   5  -1 4101.46 227.318   4
  -5  -5   1 3987.28 219.565   6
   5   5  -1 3738.35 354.425   7
  -5  -5   1 4355.50 233.739  41
  -5  -5   1 3481.45 315.533  12
   5   5  -1 3257.25 320.441   1
   5   5   0 223.489 116.666   1
  -5  -5   0 364.554 60.5769   6
   5   5   0 347.534 64.8112   4
   5   5   1 100.071 101.570   1
  -5  -5  -1 39.7380 46.9173   6
   5   5   1 55.2468 53.4334   4
  -5  -5  -2 473.602 68.8491   6
   5   5   3 11697.1 705.092   1
   5   5   3 12019.2 560.342   4
  -5  -5  -3 11192.5 552.764   6
   5   5   4 49.7492 111.876   1
  -5  -5  -4 71.6616 47.2846   6
   5   5   4 98.0102 55.6485   4
  -5  -5  -4 24.0649 39.8045  26
  -5  -5  -5 6494.81 340.807  26
   5   5   5 7056.61 351.887   4
   5   5   5 6440.56 474.898   1
  -5  -5  -5 7217.58 347.285  18
  -5  -5  -5 6601.46 343.169   6
  -5  -5  -6 305.290 55.4094   6
   5   5   6 237.488 61.1968   4
   5   5   6 173.476 112.163   1
  -5  -5  -6 373.083 114.660  12
  -5  -5  -6 326.166 62.5798  26
  -5  -5  -6 315.167 61.3700  18
  -5  -5  -7 23.4633 52.5591  26
  -5  -5  -7 40.0405 57.2164  18
   5   5   7 41.7593 52.4449   4
  -5  -5  -8 97.6732 56.5220  26
  -5  -5  -8 128.984 46.6915  23
  -5  -5  -8 76.7178 37.4328   5
  -5  -5  -8-57.4455 99.4895  10
  -5  -5  -8 82.9884 57.2064  18
  -5  -5  -9 5175.48 276.227  23
  -5  -5  -9 4506.52 412.451  10
  -5  -5  -9 5344.01 287.116  18
  -5  -5 -10 223.192 57.3105  23
  -5  -5 -10 246.895 62.6195  32
  -5  -5 -10 410.013 64.6346  42
  -5  -5 -10 342.313 65.2838  18
  -5  -5 -11 5600.79 303.401  18
  -5  -5 -11 5905.10 300.382  23
  -5  -5 -11 5958.79 306.972  32
  -5  -5 -12 12.8804 39.8471  23
  -5  -5 -13 249.939 41.6213  23
   5   6  -7 28.4737 27.3486  19
   5   6  -7 18.5911 19.0216  39
   5   6  -7-16.9044 30.9408  46
   5   6  -6 505.078 58.5012  19
   5   6  -6 398.842 55.2723  37
   5   6  -6 426.636 59.8476  46
   5   6  -5 3148.35 185.498  31
   5   6  -5 2911.68 182.167  37
   5   6  -5 3113.96 192.051  15
   5   6  -5 3270.80 189.663  46
   5   6  -4 1264.36 109.726  31
   5   6  -4 1205.00 116.139  15
   5   6  -4 1142.96 106.452  37
   5   6  -3 5255.65 301.186  37
   5   6  -3 5689.73 301.134  31
  -5  -6   3 5606.73 286.555  41
   5   6  -2 536.382 67.2270   4
   5   6  -2 398.939 74.6185  31
  -5  -6   2 644.909 75.3219  41
  -5  -6   1 10.3519 41.0511   6
   5   6  -1-6.21695 50.1803   4
  -5  -6   1 21.9803 76.0833  12
   5   6  -1-88.9772 102.663   7
   5   6   0 509.718 136.405   7
  -5  -6   0 334.277 60.1955   6
   5   6   0 429.958 72.3871   4
   5   6   1 7511.44 377.864  38
  -5  -6  -1 7223.67 377.956   6
   5   6   1 7524.97 507.158   7
   5   6   1 7937.82 389.303   4
  -5  -6  -2 2094.65 145.383   6
   5   6   2 2147.80 259.984   1
   5   6   2 2256.10 141.967  38
   5   6   2 2153.08 153.464   4
   5   6   3 13024.0 603.201   4
   5   6   3 12066.6 751.131   1
  -5  -6  -3 12000.6 593.636   6
   5   6   4 297.738 135.203   1
   5   6   4 305.697 68.5998   4
   5   6   5 1111.91 103.558   4
   5   6   5 969.146 187.360   1
  -5  -6  -5 988.269 92.5865   6
  -5  -6  -5 1015.76 92.4548  26
   5   6   6 72.3507 57.2119   4
  -5  -6  -6 158.564 51.5067   6
  -5  -6  -6 197.509 54.0282  26
  -5  -6  -6 101.666 49.1651  18
   5   6   7 1698.22 129.139   4
  -5  -6  -7 1521.35 113.654   6
  -5  -6  -7 1877.91 129.381  26
  -5  -6  -7 1569.99 127.411  18
  -5  -6  -8 350.394 67.4790  18
  -5  -6  -8 238.693 60.8058  26
  -5  -6  -8 221.110 89.4521  12
   5   6   8 263.837 60.5154   4
  -5  -6  -8 214.444 116.562  10
  -5  -6  -9 7972.58 396.445  18
  -5  -6  -9 7864.91 390.484  26
  -5  -6  -9 7288.91 382.185  23
  -5  -6 -10 64.7702 53.2578  18
  -5  -6 -10 72.0883 46.6211  23
  -5  -6 -11 2138.02 146.121  18
  -5  -6 -11 2097.20 139.845  23
  -5  -6 -11 2405.85 151.651  32
  -5  -6 -12 4.25469 38.9653  23
  -5  -6 -13 222.145 41.8068  23
  -5  -6 -13 347.056 47.6484  32
  -5  -6 -14 12.9310 15.3894  23
   5   7  -6 3073.72 162.838  46
   5   7  -6 3026.17 158.729  19
   5   7  -5 1310.35 101.570  15
   5   7  -5 1401.98 100.370  31
   5   7  -5 1301.75 100.463  46
   5   7  -4 1592.86 120.661  31
   5   7  -4 1608.86 124.759  15
   5   7  -3 6.29756 56.1163  31
   5   7  -3-22.2449 57.4003  15
   5   7  -3 61.2630 43.3867  37
  -5  -7   2 246.965 54.5947  41
   5   7  -2 198.760 53.7740  37
   5   7  -1 430.575 68.8558  20
   5   7  -1 404.171 68.0580   4
  -5  -7   1 329.936 56.9132   6
   5   7  -1 443.831 136.515   7
   5   7   0 3328.12 198.710  20
   5   7   0 3504.00 207.492   4
  -5  -7   0 3290.13 195.232   6
   5   7   0 3335.43 324.586   7
   5   7   1 5046.17 273.742  38
   5   7   1 5506.76 288.531   4
  -5  -7  -1 4826.29 273.639   6
   5   7   2 1280.88 108.797  38
   5   7   2 1605.78 127.213   4
  -5  -7  -2 1330.56 114.498   6
   5   7   3 448.083 65.5383  38
  -5  -7  -3 468.284 71.9635   6
   5   7   4 54.2396 40.9944  38
   5   7   4 65.5368 65.5339   4
   5   7   5 895.326 98.9595   4
  -5  -7  -5 832.023 89.5929   6
  -5  -7  -6 1089.96 99.3790  26
  -5  -7  -6 1234.64 99.9197  18
   5   7   6 1199.18 114.322   4
  -5  -7  -6 1193.24 100.405   6
  -5  -7  -7 7548.22 381.232  26
  -5  -7  -7 7334.41 382.851  18
   5   7   7 7539.20 388.195   4
  -5  -7  -7 7697.75 378.085   6
  -5  -7  -8 415.278 72.9916  18
   5   7   8 401.183 69.8121   4
  -5  -7  -8 374.966 56.9332   6
  -5  -7  -8 381.157 67.9602  26
  -5  -7  -9 3470.69 206.951  26
  -5  -7  -9 3533.68 212.129  18
  -5  -7 -10 426.743 70.8227  18
  -5  -7 -10 247.931 54.7607  23
  -5  -7 -11 101.970 57.5093  18
  -5  -7 -11 241.980 50.0091  23
  -5  -7 -12 190.812 52.2769  18
  -5  -7 -12 117.638 42.1648  23
  -5  -7 -13 2632.12 142.187  32
  -5  -7 -13 2455.56 136.988  23
   5   8  -5 124.995 37.5065  31
   5   8  -5 90.3056 34.1335  19
   5   8  -4-40.7934 44.9087  31
   5   8  -4-14.8227 39.4375  15
   5   8  -3-22.0241 55.5767  31
   5   8  -3 73.3317 48.1908  15
  -5  -8   2 2247.63 142.997  41
   5   8  -2 2315.68 155.654  31
   5   8  -2 2547.82 164.322  15
  -5  -8   1 1973.55 127.274   6
   5   8  -1 2226.13 147.005  20
  -5  -8   0 5015.34 266.707   6
   5   8   0 4828.11 272.906  20
   5   8   0 5375.12 280.979   4
  -5  -8  -1 1498.31 117.485   6
   5   8   1 1619.67 130.067   4
   5   8   1 1618.12 120.693  38
   5   8   1 1284.59 109.484  20
  -5  -8  -2 1549.38 119.254   6
   5   8   2 1520.62 129.734   4
   5   8   2 1176.12 108.261  38
  -5  -8  -3 20.3744 54.1881   6
   5   8   3 12.0185 48.2290  38
   5   8   4 1037.81 113.385   4
  -5  -8  -4 924.562 99.8770   6
   5   8   4 1155.08 99.2590  38
   5   8   5 2251.18 166.023   4
   5   8   5 2169.65 147.558  38
  -5  -8  -6 2910.57 173.050   6
   5   8   6 2606.44 178.871   4
   5   8   6 2375.20 159.616  38
  -5  -8  -7 4556.16 243.155  26
  -5  -8  -7 4025.57 235.475  18
   5   8   7 3984.49 245.674   4
  -5  -8  -7 4522.30 239.518   6
  -5  -8  -8 2812.53 168.608  26
  -5  -8  -8 2602.68 166.468  18
   5   8   8 2316.95 164.950   4
  -5  -8  -8 2472.56 155.599   6
  -5  -8  -9 41.9075 55.0841  26
  -5  -8  -9 4.28903 33.2176   6
  -5  -8  -9 76.3039 55.8566  18
  -5  -8 -10-18.1555 54.4304  18
  -5  -8 -11 2207.84 140.045  23
  -5  -8 -11 2378.83 147.629  26
  -5  -8 -11 2461.62 152.867  18
  -5  -8 -12 1221.28 88.6168  23
  -5  -8 -12 1340.35 97.8812  18
  -5  -8 -13 1691.11 101.745  23
  -5  -8 -13 1884.52 107.628  32
  -5  -8 -13 1829.82 108.930  18
   5   9  -5 70.7659 19.3078  46
   5   9  -4 606.436 52.7705  19
   5   9  -4 655.722 60.0013  46
   5   9  -4 636.336 59.3397  31
   5   9  -3 52.3133 42.4764  46
   5   9  -3 8.77369 41.0214  31
   5   9  -2 5591.75 293.742  15
   5   9  -2 5773.80 295.602  31
  -5  -9   1 62.2910 44.0216  41
   5   9  -1 114.244 50.8357  15
   5   9  -1 72.2916 47.2793  20
   5   9   0 2377.15 154.805  20
  -5  -9   0 2404.18 145.985   6
  -5  -9  -1-33.3974 48.4159   6
   5   9   1-5.77367 44.1346  20
  -5  -9  -2 738.199 85.9789   6
   5   9   2 738.931 87.1313  38
   5   9   3 651.796 94.0486   4
  -5  -9  -3 583.783 82.3803   6
   5   9   3 619.750 77.3947  38
  -5  -9  -4 6611.92 346.058   6
   5   9   4 6707.65 357.717   4
   5   9   4 6309.35 337.001  38
   5   9   5 1593.87 140.583   4
   5   9   5 1614.47 123.148  38
  -5  -9  -6 5090.79 272.682   6
   5   9   6 5010.22 282.520   4
   5   9   6 4729.53 264.822  38
  -5  -9  -7 118.964 52.9333   6
   5   9   7 88.4018 50.1169  38
  -5  -9  -8 71.3265 48.3590  18
  -5  -9  -8 102.415 59.1228  26
  -5  -9  -8 110.775 48.0494   6
  -5  -9  -9 379.685 63.8676  18
  -5  -9  -9 334.639 67.7900  26
  -5  -9  -9 261.718 48.6122   6
  -5  -9 -10 2333.83 150.078  18
  -5  -9 -11 1003.83 85.1207  18
  -5  -9 -11 994.251 84.0650  26
  -5  -9 -11 763.830 70.1658  23
  -5  -9 -12 1014.58 75.0254  23
  -5  -9 -12 1200.62 87.1442  18
  -5  -9 -13 1239.89 79.6788  18
  -5  -9 -13 1315.06 78.0513  32
   5  10  -3 21.0304 32.4865  31
   5  10  -3 23.3801 28.0046  46
   5  10  -2 2370.61 139.511  15
   5  10  -2 2831.96 151.026  31
   5  10  -1 28.9719 34.1782  15
  -5 -10   1 13.7163 32.1101  41
   5  10   0 4.70248 37.0807  15
  -5 -10   0 53.9202 32.7814   6
   5  10   0-19.5603 42.9530  20
  -5 -10  -1 46.8169 41.7713   6
   5  10   1 188.705 49.1659  20
   5  10   2 4201.40 235.869  20
   5  10   2 4841.43 249.537  38
  -5 -10  -2 4399.00 242.462   6
   5  10   3 94.4586 54.0980  38
  -5 -10  -3-6.13822 52.3476   6
   5  10   4 4104.15 228.878  38
  -5 -10  -4 3947.95 231.896   6
   5  10   5 374.531 67.0611  38
  -5 -10  -5 334.328 72.3055   6
   5  10   6 268.391 62.3498  38
  -5 -10  -6 398.836 70.3004   6
   5  10   7 38.0262 49.5450  38
  -5 -10  -7 23.4170 48.3451   6
  -5 -10  -8 1923.40 133.489  26
   5  10   8 1714.61 122.115  38
  -5 -10  -8 1867.89 125.921   6
  -5 -10  -9 1078.67 94.0025  26
  -5 -10  -9 807.738 75.6867   6
   5  10   9 920.942 77.7149  38
  -5 -10  -9 932.870 81.0652  18
  -5 -10 -10 3817.96 206.967  18
  -5 -10 -11 503.024 51.3076  23
  -5 -10 -11 570.067 62.8108  18
  -5 -10 -11 673.695 66.1156  26
  -5 -10 -12 697.929 54.7891  23
  -5 -10 -12 962.589 69.2368  18
  -5 -10 -13 8.83603 23.8757  32
  -5 -10 -13-8.77523 24.8977  18
   5  11  -2-28.1322 26.9517  31
   5  11  -1 42.4785 36.3276  31
   5  11  -1 66.6193 31.7005  46
  -5 -11   0 2197.73 125.515  41
  -5 -11  -1 307.617 45.0230   6
   5  11   1 283.908 47.1930  20
   5  11   2 3610.58 201.324  20
  -5 -11  -2 4124.94 209.595   6
  -5 -11  -3 97.2764 48.3559   6
   5  11   3 121.018 53.5006  38
  -5 -11  -4 1518.06 115.415   6
   5  11   4 1448.40 112.075  38
  -5 -11  -5 75.5649 56.2301   6
   5  11   5 149.919 55.0448  38
   5  11   6 1496.08 112.605  38
  -5 -11  -7 26.7812 46.8168   6
   5  11   7 4.97691 45.9891  38
  -5 -11  -8 4765.52 242.107   6
   5  11   8 4170.17 235.559  38
  -5 -11  -8 4748.08 245.821  26
  -5 -11  -9 7.65461 36.1307   6
  -5 -11  -9-9.46773 45.8011  26
   5  11   9-19.3013 37.7947  38
  -5 -11 -10 1336.46 85.1029  18
   5  11  10 1116.47 79.1754  38
  -5 -11 -11-3.35564 34.1159  26
  -5 -11 -11-17.1488 29.4770  18
  -5 -11 -12 189.648 30.9296  18
  -5 -11 -13 239.823 24.6584  32
   5  12  -1 539.241 41.6430  31
   5  12   0 2188.06 121.779  31
  -5 -12  -1 446.451 46.1024  41
   5  12   2 1485.77 95.9956  20
  -5 -12  -2 1942.31 103.953   6
  -5 -12  -3 171.361 42.2159   6
   5  12   4 48.8089 47.1901  38
  -5 -12  -4-4.35394 41.2808   6
   5  12   5 40.4920 45.8764  38
  -5 -12  -5 130.583 49.2274   6
   5  12   6 3830.26 206.681  38
   5  12   7 524.680 61.7019  38
  -5 -12  -7 441.741 62.1048   6
  -5 -12  -8 2596.81 148.714   6
   5  12   8 2482.77 146.411  38
  -5 -12  -8 2643.63 151.335  26
   5  12   9 15.9763 32.5232  38
  -5 -12  -9 54.0128 39.2540  26
  -5 -12  -9 50.1438 32.6982   6
   5  12  10 196.313 32.9173  38
  -5 -12 -11 98.3498 30.8498  26
   5  13   1 114.952 23.6335  31
  -5 -13  -2 113.605 25.2296  41
  -5 -13  -3 246.377 34.7292   6
  -5 -13  -4 1201.59 80.5243   6
  -5 -13  -5 1405.06 93.5925   6
   5  13   5 1514.10 96.1940  38
  -5 -13  -6 2297.97 133.917   6
   5  13   6 2424.76 134.873  38
  -5 -13  -7 668.829 59.5549  26
   5  13   7 580.535 58.4733  38
  -5 -13  -8 107.000 34.7182   6
  -5 -13  -8 154.058 38.6216  26
   5  13   8 147.257 36.0744  38
  -5 -13  -9 49.6206 26.2758   6
  -5 -13  -9-11.0886 30.8194  26
   5  13   9-6.84058 26.5521  38
   5  13  10 671.282 43.4102  38
  -5 -13 -11 382.972 31.1265  26
  -5 -14  -4 1165.84 65.2249  41
  -5 -14  -5 1945.11 101.188   6
  -5 -14  -6 6.13521 17.9631  26
  -5 -14  -6 21.7758 22.3422   6
  -5 -14  -7-8.75600 19.1725  26
  -5 -14  -8 25.6782 19.1492  26
   5  14   8 25.2698 18.9432  38
  -5 -14  -8-12.5446 18.2110   6
  -5 -14  -9 153.439 21.2764  26
  -6   7   6 35.6781 19.0996  25
  -6   7   5 332.172 35.8066  25
   6  -7  -5 229.541 36.9608  43
  -6   7   4 3267.57 171.929  25
   6  -7  -4 3737.80 179.967  43
   6  -7  -3 1621.71 100.376  43
  -6   7   2 2162.35 126.043  14
   6  -7  -2 2291.78 125.530  43
  -6   7   1 351.996 42.5841  14
   6  -7  -1 265.897 38.1738  43
   6  -7   0 75.5410 19.5999  43
  -6   7  -1 298.744 43.2943  22
  -6   7  -2 2485.15 130.210  22
   6  -6  -7 242.873 28.6486  21
   6  -6  -6 927.291 69.6074  21
   6  -6  -6 1109.46 73.6383  43
   6  -6  -5 3094.15 165.043  21
  -6   6   4 3643.21 186.179  25
   6  -6  -4 3760.50 193.484  43
   6  -6  -4 3275.15 183.926  21
  -6   6   4 3387.35 183.343  14
   6  -6  -3 2392.14 147.236  21
  -6   6   3 2756.52 150.518  25
  -6   6   3 2656.34 154.254  14
   6  -6  -2 378.254 59.5246  43
  -6   6   2 462.698 58.4834  14
   6  -6  -2 382.989 46.8391  21
  -6   6   1 18.3902 38.7899  14
   6  -6  -1 26.3913 41.3585  43
  -6   6   0 960.336 79.8014  14
  -6   6  -1 1827.28 110.227  14
   6  -6   1 1553.94 100.043  43
  -6   6  -2 3158.82 159.730  14
  -6   6  -2 2785.00 151.688  28
  -6   6  -3 596.984 49.7450  28
  -6   6  -3 651.112 59.5977  22
  -6   6  -4 1199.28 70.5480  28
  -6   6  -4 1381.42 77.4132  22
   6  -5  -8 187.496 26.8148  21
   6  -5  -7 2592.81 137.736  21
   6  -5  -7 2328.24 127.436  43
   6  -5  -6 331.700 53.3894  21
   6  -5  -6 397.776 53.5102  43
   6  -5  -5 2781.82 169.681  21
   6  -5  -5 3032.46 170.908  43
  -6   5   4 197.022 44.1577  14
   6  -5  -4 185.553 52.1726  21
  -6   5   3 34.9616 43.0308  14
  -6   5   2 4.93017 47.8955  36
  -6   5   2 27.4532 45.3311  14
  -6   5   1 1609.35 121.657  36
  -6   5   1 1560.69 116.957  14
  -6   5   0 3533.79 199.199  36
  -6   5   0 3384.13 190.833  14
  -6   5   0 2918.11 178.797  28
  -6   5  -1 4224.10 231.224  36
  -6   5  -1 3850.89 216.806  28
  -6   5  -2 2088.79 131.287  14
  -6   5  -2 1995.21 133.222  28
  -6   5  -3 316.206 49.0225  14
  -6   5  -3 375.605 59.3560  28
  -6   5  -4 45.1628 43.3299  22
  -6   5  -4-38.1636 31.8586  14
  -6   5  -4 30.3621 39.6845  28
  -6   5  -5 1001.30 69.7729  28
  -6   5  -5 886.761 66.5741  22
  -6   5  -6 1042.85 62.5704  28
   6  -4  -8-19.5803 25.0749  35
   6  -4  -7 6946.75 340.663  21
   6  -4  -6 16.7576 40.0444  43
   6  -4  -6-5.33629 47.3196  21
   6  -4  -5 1417.11 110.337  43
   6  -4  -5 1582.29 121.715  21
  -6   4   4 128.189 61.7795  41
  -6   4   4 177.196 42.2204  14
  -6   4   3 1279.97 98.6771  36
  -6   4   3 1207.23 99.7867  14
  -6   4   3 1383.61 116.865  41
  -6   4   2 230.748 63.6643  36
  -6   4   2 261.607 59.1962  14
  -6   4   1 7054.00 364.552  36
  -6   4   1 6960.58 362.104  14
  -6   4   1 7146.55 367.402  41
  -6   4   0 171.694 69.8678  36
  -6   4   0 356.134 66.4371  14
  -6   4   0 200.196 65.5603  41
  -6   4  -1 3016.44 183.523  14
  -6   4  -1 2859.54 190.178  36
  -6   4  -2 6.82922 63.3755  36
  -6   4  -3 299.251 69.1159  28
  -6   4  -3 321.232 57.8947  14
  -6   4  -3 356.465 81.6052  36
  -6   4  -4 1503.44 113.401  28
  -6   4  -4 1249.80 98.9651  14
  -6   4  -5 3446.22 185.665  22
  -6   4  -5 3806.48 195.107  28
  -6   4  -5 3151.20 174.120  45
  -6   4  -6 1495.70 91.1405  28
  -6   4  -6 1032.06 72.7827  45
  -6   4  -7 1655.72 94.8271  28
   6  -3  -8 455.439 48.3961  35
   6  -3  -8 634.700 55.4356  21
   6  -3  -7 526.995 53.4778  37
   6  -3  -6 537.048 75.3694  21
   6  -3  -6 406.143 49.9404  16
   6  -3  -6 498.188 59.4789  43
   6  -3  -5 130.639 53.5902  43
   6  -3  -5-6.77137 58.3858  21
  -6   3   5 89.8857 53.1233  41
  -6   3   4-12.8185 56.8354  41
  -6   3   3 5561.65 289.766  41
  -6   3   3 5195.33 269.490  14
  -6   3   3 4848.54 269.600  36
  -6   3   2 71.7924 64.9606  41
  -6   3   2 59.3876 46.1055  14
  -6   3   2 129.106 59.3509  36
  -6   3   1 8811.97 451.154  41
  -6   3   1 8818.36 448.736  36
  -6   3   1 9168.03 446.958  14
  -6   3   0 158.403 71.0415  36
  -6   3   0 147.366 58.6324  14
  -6   3   0 327.952 70.9668  41
  -6   3  -1 207.196 70.8549  36
  -6   3  -1 222.285 65.6193  14
  -6   3  -1 117.125 59.5526  41
  -6   3  -2 14.7967 67.8164  36
  -6   3  -2 68.9681 47.5325  41
  -6   3  -2 105.411 58.2127  14
  -6   3  -3 2811.04 165.938  29
  -6   3  -4 347.980 58.2877  29
  -6   3  -4 439.291 80.9821  36
  -6   3  -4 352.479 78.0087  28
  -6   3  -4 355.807 64.0486  14
  -6   3  -5 7063.90 360.666  28
  -6   3  -5 6904.73 346.476  29
  -6   3  -5 6990.25 347.787  14
  -6   3  -6 314.940 64.8927  28
  -6   3  -7 259.068 43.7591  45
  -6   3  -8 4.82359 26.9757  28
  -6   3  -8 16.6632 22.8052  45
   6  -2  -8 68.5232 34.7783  21
   6  -2  -8 41.0752 26.8967  37
   6  -2  -8 121.382 28.9657  35
   6  -2  -7 63.4175 44.7240  21
   6  -2  -7 34.6406 41.0996  37
  -6   2   6 40.2602 42.9481  41
   6  -2  -6 6.21472 53.2521  21
   6  -2  -5 4606.47 253.083  43
  -6   2   5 4895.95 257.806  41
  -6   2   4 1959.86 141.281  41
  -6   2   3 5714.15 303.154  36
  -6   2   3 5772.43 295.856  14
  -6   2   3 6225.34 319.040  41
  -6   2   2 676.209 76.3614  14
  -6   2   2 692.473 86.1692  36
  -6   2   2 700.833 90.3729  41
  -6   2   1 261.237 59.5629  14
  -6   2   1 261.128 71.7671  36
  -6   2   0-43.4403 62.9665  36
  -6   2   0 50.0174 58.6615  41
  -6   2   0 13.2357 51.5431  14
   6  -2   0 28.0922 87.6516  11
  -6   2  -1 5543.71 303.569  36
   6  -2   1 4885.80 424.917   1
  -6   2  -1 5318.54 292.526  41
  -6   2  -1 5426.72 294.075  14
  -6   2  -2 48.2185 56.8798  14
  -6   2  -2 127.581 74.3436  36
  -6   2  -2-18.6999 49.1608  41
  -6   2  -3 9980.52 488.967  29
  -6   2  -3 11208.5 507.614  14
  -6   2  -3 9650.03 488.198  41
  -6   2  -4 308.809 78.8859  36
  -6   2  -4 381.582 63.6398  29
  -6   2  -5 821.903 99.9592  36
  -6   2  -5 852.587 88.0471  29
  -6   2  -5 930.536 90.2555  14
  -6   2  -6 414.815 70.9473  36
  -6   2  -6 412.982 57.7627  22
  -6   2  -6 461.535 54.9527  33
  -6   2  -6 567.076 70.1433  29
  -6   2  -7 756.534 65.9024  33
  -6   2  -7 726.811 74.4248  29
  -6   2  -8 80.6433 41.2518  28
  -6   2  -8 79.6655 31.5330  33
  -6   2  -9 3314.00 161.208  45
  -6   2  -9 3109.64 157.288  28
   6  -1  -8 15.6912 32.2545  37
   6  -1  -7 1168.43 95.7739  37
   6  -1  -7 1113.33 83.5631  35
   6  -1  -7 1157.66 90.8495  21
   6  -1  -6 1960.21 135.833  21
  -6   1   6 1744.19 116.843  41
   6  -1  -5 4288.63 236.028  43
  -6   1   5 4777.36 247.457  41
  -6   1   4 1906.37 138.487  41
  -6   1   3 1231.87 111.892  41
   6  -1  -2 78.0652 92.8451   1
  -6   1   2 5.03983 38.0217  14
   6  -1  -2 95.2828 99.0976  11
  -6   1   2-42.9742 57.1437  41
   6  -1  -1 399.738 144.972  11
   6  -1  -1 440.900 134.579   1
  -6   1   1 546.758 71.2232  14
  -6   1   0 545.629 74.7401  14
   6  -1   0 645.121 158.451  11
  -6   1   0 608.679 84.8772  41
  -6   1  -1 7800.63 389.730  14
   6  -1   1 6647.75 520.093  11
   6  -1   1 6450.82 521.145   1
  -6   1  -1 7967.36 392.939  41
  -6   1  -2 1703.20 130.880  14
  -6   1  -2 1633.81 125.868  41
   6  -1   2 1273.56 209.580   1
  -6   1  -3 2702.21 282.322  10
   6  -1   3 2905.88 300.312   1
  -6   1  -3 3196.15 187.437  41
  -6   1  -3 3468.90 200.715  14
  -6   1  -3 2962.32 182.057  29
  -6   1  -4 5.98290 47.7357  29
  -6   1  -4 72.7199 67.1916  36
  -6   1  -4 47.9693 58.7072  14
  -6   1  -4-9.78886 35.1860  41
  -6   1  -5 36.8935 49.9403  29
  -6   1  -5 34.8871 62.4770  36
  -6   1  -6 66.2013 41.7371  33
  -6   1  -6 119.493 56.3167  29
  -6   1  -6 132.485 61.4224  36
  -6   1  -7 3620.23 203.196  29
  -6   1  -7 3620.15 213.770  28
  -6   1  -7 3349.35 191.442  33
  -6   1  -8 49.3740 37.0501  33
  -6   1  -8 9.16346 44.6911  29
  -6   1  -8-10.0669 48.1196  28
  -6   1  -9 4305.02 210.028  29
  -6   1  -9 4258.14 207.684  28
  -6   1  -9 3768.30 201.297  33
  -6   1 -10-14.6555 22.1986  45
   6   0  -8 2402.89 136.033  37
   6   0  -7 121.704 39.2882  21
   6   0  -7 209.228 54.7126  37
  -6   0   6 2297.04 139.612  41
   6   0  -6 2581.69 147.427  35
   6   0  -6 2498.72 157.756  21
   6   0  -6 2474.63 141.402  19
   6   0  -5 425.675 53.9430  19
  -6   0   5 455.622 64.7135  41
   6   0  -4 430.093 56.1340   4
  -6   0   4 433.895 71.8145  41
  -6   0   3 128.369 60.7352  41
   6   0  -2 939.398 167.320   1
  -6   0   2 855.313 100.077  41
   6   0  -2 863.025 187.379  11
  -6   0   1 4910.72 280.800  41
  -6   0   1 5137.26 277.082   5
   6   0  -1 4786.17 421.104  11
  -6   0   1 4733.66 401.078  12
  -6   0   1 5372.97 268.089  14
   6   0  -1 4344.70 389.578   1
  -6   0   0 5486.32 300.043   5
   6   0   0 5477.64 440.989   1
  -6   0   0 5954.98 450.344  12
  -6   0   0 5577.43 293.336  14
  -6   0  -1 2191.35 151.847  41
  -6   0  -1 2303.65 266.765  12
  -6   0  -1 1992.67 142.469  14
  -6   0  -1 2024.51 147.956   5
   6   0   1 2051.50 254.846   1
   6   0   2 813.254 169.183   1
  -6   0  -2 836.455 93.3380  14
  -6   0  -2 903.130 92.5036  41
  -6   0  -3 911.061 85.9430  29
   6   0   3 714.826 153.980   1
  -6   0  -3 950.869 95.8411   5
  -6   0  -3 942.805 91.5721  41
  -6   0  -3 851.199 169.513  12
  -6   0  -3 1023.81 100.383  14
  -6   0  -4 111.649 96.8700  10
   6   0   4 78.6849 85.2122   1
  -6   0  -4 181.248 53.7749  29
  -6   0  -4 131.923 59.5895  14
  -6   0  -4 205.658 50.6824  41
  -6   0  -5 3207.88 194.612  29
  -6   0  -5 3058.37 197.538  36
  -6   0  -6 426.525 77.1783  36
  -6   0  -6 513.721 76.3558  29
   6   0   6 421.061 59.0229   4
  -6   0  -7 6479.82 332.953  33
  -6   0  -7 7082.74 344.664  29
  -6   0  -7 6349.48 336.477  36
  -6   0  -8 2396.52 148.928  33
  -6   0  -8 2576.01 158.010  29
  -6   0  -8 2450.81 162.400  28
  -6   0  -9 201.975 45.5055  33
  -6   0  -9 239.416 50.1364  29
  -6   0  -9 95.8636 46.5435  28
  -6   0 -10 109.743 33.1842  33
   6   1  -8 3408.62 178.850  37
   6   1  -7 580.508 56.7888  19
   6   1  -7 606.935 75.0360  37
   6   1  -6 1808.91 124.758  21
   6   1  -6 2034.02 147.848  37
   6   1  -6 1949.73 122.189  19
  -6  -1   5 48.8787 44.6121  41
   6   1  -5-6.19069 47.3591  21
   6   1  -5 87.9625 41.2703  19
  -6  -1   4 599.730 76.9700  41
   6   1  -4 632.467 70.2205  19
   6   1  -3 428.876 59.1374  19
  -6  -1   3 389.449 72.4159  41
   6   1  -3 463.529 65.6799   4
  -6  -1   2 7722.83 389.562   5
  -6  -1   2 8158.22 402.325  41
   6   1  -2 7692.55 524.755   1
  -6  -1   2 6859.62 513.098  12
  -6  -1   1 1884.44 136.378   5
  -6  -1   1 1895.24 141.800  41
  -6  -1   1 1561.92 219.080  12
   6   1  -1 1972.30 237.172   1
  -6  -1   0 5400.42 289.912   5
   6   1   0 5460.00 426.719   1
  -6  -1   0 5439.72 430.815  12
  -6  -1   0 5187.66 276.891  14
  -6  -1  -1 799.886 92.7668   5
  -6  -1  -1 849.498 84.4489  14
  -6  -1  -1 735.642 92.1345  41
  -6  -1  -2-13.2547 54.7120  41
   6   1   2 83.1748 104.581   1
  -6  -1  -2 31.2570 51.6087  14
  -6  -1  -3 1406.08 115.382   5
  -6  -1  -3 1512.08 114.937  41
  -6  -1  -3 1093.47 200.617  12
  -6  -1  -3 1292.91 113.832  14
  -6  -1  -4 6628.02 342.171   5
  -6  -1  -4 6589.40 336.402  41
  -6  -1  -4 6814.75 484.554  12
  -6  -1  -4 6629.98 348.248  14
   6   1   4 6249.40 476.718   1
  -6  -1  -5 2522.72 160.025   5
  -6  -1  -5 2498.26 285.197  10
  -6  -1  -5 2370.03 259.271  12
  -6  -1  -5 2523.55 168.890  14
   6   1   5 2422.16 258.087   1
  -6  -1  -6 3250.78 193.269  32
   6   1   6 3483.51 197.723   4
  -6  -1  -6 3602.40 209.590  36
  -6  -1  -7 1278.14 111.059  36
  -6  -1  -7 1331.94 104.886  23
  -6  -1  -8 58.3841 57.5346  28
  -6  -1  -8-5.85368 53.3810  29
  -6  -1  -8 28.8134 40.5205  23
  -6  -1  -9 91.4586 49.0500  28
  -6  -1  -9 75.4694 51.6263  29
  -6  -1  -9 69.7395 39.9913  23
  -6  -1 -10 552.481 58.7461  33
  -6  -1 -11 1681.69 96.2395  29
  -6  -1 -11 1746.17 95.9916  33
   6   2  -8 559.640 50.1739  37
   6   2  -7 97.6620 36.0968  19
   6   2  -7 117.708 51.2528  37
   6   2  -6 13.3147 39.7423  19
   6   2  -6 31.0139 37.5806  15
   6   2  -6 31.9901 57.5477  37
  -6  -2   5 47.4946 37.4236  41
   6   2  -5 103.958 45.9204  19
   6   2  -5 15.5504 37.5886  21
   6   2  -4 4463.31 244.561  19
  -6  -2   4 4514.14 245.494  41
  -6  -2   3 472.620 73.5356  41
   6   2  -3 429.004 62.9635   4
  -6  -2   3 477.771 62.6260   5
  -6  -2   2 6746.25 480.818  12
  -6  -2   2 7103.53 365.086  41
   6   2  -2 5997.72 466.433   1
  -6  -2   2 6915.05 352.522   5
   6   2  -2 7254.67 357.534   4
  -6  -2   1 25.6618 99.3127  12
  -6  -2   1 14.1964 56.2993  41
   6   2  -1 26.0446 95.6218   1
   6   2  -1-32.0244 53.1644   4
  -6  -2   1 42.7956 52.1080   5
  -6  -2   0 26.7455 92.8304  12
  -6  -2   0 192.462 65.0563  41
   6   2   0 134.879 114.565   1
  -6  -2   0 198.562 61.8525   5
  -6  -2  -1 54.4347 97.1212  12
  -6  -2  -1 59.2897 46.4309  14
  -6  -2  -1-35.0021 62.0913  41
  -6  -2  -1 65.4766 56.9614   5
  -6  -2  -2 3850.95 217.063  14
  -6  -2  -2 3463.50 337.228  12
  -6  -2  -2 3918.16 225.313  41
   6   2   2 3647.84 344.838   1
  -6  -2  -2 3636.95 220.547   5
  -6  -2  -3 2910.31 177.762  14
  -6  -2  -3 3409.79 311.042  12
  -6  -2  -3 2718.98 174.096  41
   6   2   3 2173.88 271.467   1
  -6  -2  -3 2604.66 175.524   5
  -6  -2  -4 6253.93 466.431  12
  -6  -2  -4 6432.83 333.048  14
  -6  -2  -4 5946.86 321.881  41
   6   2   4 5930.55 462.224   1
  -6  -2  -4 6553.99 329.974   5
  -6  -2  -5 1637.26 209.650  12
  -6  -2  -5 1317.86 103.954  41
   6   2   5 1121.75 188.303   1
  -6  -2  -5 1439.69 113.870   5
   6   2   5 1655.78 124.095   4
   6   2   6 2011.73 135.667   4
  -6  -2  -6 1831.74 128.610   5
  -6  -2  -6 1959.52 130.309  32
  -6  -2  -6 1636.36 212.505  12
  -6  -2  -7-11.5709 48.8079  36
  -6  -2  -7-32.9447 42.5110  32
  -6  -2  -8 1768.25 122.145  32
  -6  -2  -8 1620.78 116.302  23
  -6  -2  -9 2420.64 149.861  29
  -6  -2  -9 2150.16 136.231  23
  -6  -2  -9 2071.96 140.808  28
  -6  -2 -10 2366.71 136.460  23
  -6  -2 -11 1445.67 91.3595  29
  -6  -2 -11 1351.61 90.2411  33
  -6  -2 -12 569.235 38.8873  33
   6   3  -7-18.2505 30.0222  19
   6   3  -6 1618.13 103.158  46
   6   3  -6 1632.81 111.804  15
   6   3  -6 1906.69 115.657  19
   6   3  -5 608.022 64.3563  46
   6   3  -5 558.187 71.3388  19
   6   3  -5 579.622 75.5140  15
  -6  -3   4 4074.73 220.168  41
   6   3  -4 3991.03 220.962  21
  -6  -3   3 6.08970 49.5658  41
   6   3  -3 134.235 41.1988   4
   6   3  -2 1552.37 117.777   4
  -6  -3   2 1706.77 117.911   5
   6   3  -2 1327.27 190.782   1
  -6  -3   2 1453.17 123.308  41
   6   3  -1-88.6916 53.7178   4
  -6  -3   1 11.9524 47.4027   5
   6   3  -1-26.0083 77.9677   1
  -6  -3   1 28.2972 53.7226  41
  -6  -3   1 49.8823 94.0806  12
  -6  -3   0 2305.28 156.067   5
   6   3   0 2534.52 161.601   4
   6   3   0 2109.91 259.545   1
  -6  -3   0 2046.38 156.158  41
  -6  -3   0 2363.55 261.133  12
   6   3   1 33.9790 56.1173   4
  -6  -3  -1 26.1509 54.8697   5
   6   3   1 27.6023 98.4944   1
  -6  -3  -1 54.0238 96.3881  12
  -6  -3  -2 6377.21 350.767   5
   6   3   2 7193.92 358.275   4
   6   3   2 6466.64 496.282   1
  -6  -3  -2 6765.51 355.042  41
  -6  -3  -2 6954.14 500.970  12
   6   3   3-27.4329 59.0597   4
   6   3   3-27.8513 113.050   1
  -6  -3  -3-19.5442 47.8474  41
  -6  -3  -4 4407.40 243.803   5
   6   3   4 4399.94 247.543   4
   6   3   4 3861.46 365.211   1
  -6  -3  -4 4273.62 240.805  41
  -6  -3  -4 3931.92 355.270  12
   6   3   5 19.6867 53.7172   4
  -6  -3  -5 107.435 53.0718   5
   6   3   5 26.8466 87.0150   1
  -6  -3  -5 145.978 46.9517  41
  -6  -3  -5 124.502 96.4453  12
   6   3   6 74.1117 55.6460   4
  -6  -3  -6 109.923 50.4502   5
   6   3   6 203.564 105.657   1
  -6  -3  -6 31.8848 42.2855  32
  -6  -3  -6 116.196 98.5788  12
  -6  -3  -7 394.512 62.4338  32
   6   3   7 324.512 58.8375   4
  -6  -3  -7 405.391 59.0025   5
  -6  -3  -7 314.774 61.5950  36
  -6  -3  -8 3485.11 200.111  32
  -6  -3  -9 184.190 46.2209  23
  -6  -3  -9 107.045 46.2411  28
  -6  -3  -9 254.003 56.1706  32
  -6  -3 -10 1247.76 89.8226  23
  -6  -3 -10 1216.06 93.3342  32
  -6  -3 -11 351.803 43.2776  23
  -6  -3 -11 379.896 51.3158  29
  -6  -3 -12 92.8541 26.2170  33
  -6  -3 -12 86.6442 24.7075  29
   6   4  -7 858.555 62.9620  37
   6   4  -7 736.241 56.2758  19
   6   4  -6 2288.36 134.746  46
   6   4  -6 2818.80 154.242  37
   6   4  -6 2478.41 142.933  15
   6   4  -6 2430.99 141.384  19
   6   4  -5 1028.87 87.6663  46
   6   4  -5 1130.56 91.5602  19
   6   4  -5 1281.77 109.005  37
   6   4  -5 1190.92 100.544  15
  -6  -4   4 2425.66 144.920  41
  -6  -4   3 265.429 59.8695  41
   6   4  -3 196.981 53.0115  31
  -6  -4   2 499.748 77.1601  41
  -6  -4   2 541.692 65.7799   5
   6   4  -2 438.178 67.5524   4
   6   4  -2 501.009 67.7645  31
   6   4  -1 517.211 76.4043   4
  -6  -4   1 452.440 70.2956   5
   6   4  -1 364.630 120.744   1
  -6  -4   1 350.215 74.6508  41
  -6  -4   1 458.070 129.984  12
   6   4   0 5542.52 294.932   4
  -6  -4   0 5140.98 289.164   5
   6   4   0 5284.10 426.739   1
  -6  -4   0 5638.56 300.968  41
  -6  -4   0 4961.29 410.543  12
   6   4   1 1153.56 109.605   4
  -6  -4  -1 1093.55 105.153   5
   6   4   1 1206.88 194.524   1
  -6  -4  -1 1058.85 109.618  41
  -6  -4  -1 1524.31 211.217  12
  -6  -4  -2 6545.36 348.963  41
  -6  -4  -2 6793.67 348.848   5
  -6  -4  -2 6196.66 479.508  12
  -6  -4  -3 40.4639 53.9281  41
   6   4   3 146.392 62.5063   4
   6   4   3 85.4561 92.3041   1
   6   4   4 41.4746 57.9957   4
  -6  -4  -4-25.5828 54.5100   5
   6   4   4-28.2411 97.7552   1
  -6  -4  -4 18.8714 47.4562  41
  -6  -4  -4 26.4985 88.8108  12
   6   4   5-54.0396 59.6129   4
  -6  -4  -5-12.1997 49.2360   5
   6   4   5 27.6872 98.7874   1
  -6  -4  -5 85.7997 46.1700  41
  -6  -4  -5-25.3375 95.5739  12
  -6  -4  -6 5595.45 414.375  12
  -6  -4  -6 5804.64 289.393  32
   6   4   6 5568.96 297.991   4
  -6  -4  -6 5715.16 291.916   5
  -6  -4  -6 5325.21 283.133  41
  -6  -4  -7 150.682 48.1417  32
   6   4   7 118.525 51.3384   4
  -6  -4  -7 121.026 44.0025   5
  -6  -4  -8 5710.52 298.940  32
  -6  -4  -8 5700.46 283.927   5
  -6  -4  -9 36.2265 40.2220  23
  -6  -4  -9 80.3431 48.8892  32
  -6  -4 -10 1211.84 92.1580  23
  -6  -4 -10 1490.41 104.102  32
  -6  -4 -11 64.9380 32.2439  23
  -6  -4 -11 77.0358 42.2047  29
  -6  -4 -11 62.1257 38.8602  32
  -6  -4 -12 1003.31 62.6175  23
  -6  -4 -12 1184.30 72.4027  29
   6   5  -6 2046.59 110.882  19
   6   5  -6 1939.44 111.282  37
   6   5  -6 1690.78 104.019  46
   6   5  -6 1718.60 108.356  15
   6   5  -5 406.814 55.9132  19
   6   5  -5 467.949 62.5329  15
   6   5  -5 343.372 53.1031  46
   6   5  -5 360.956 62.1233  37
   6   5  -4-19.2691 51.5460  15
   6   5  -4 6.30781 53.7612  37
  -6  -5   3 1018.72 88.5905  41
   6   5  -3 1050.00 92.4104  31
  -6  -5   2 1221.62 104.312  41
   6   5  -2 1199.57 100.874  31
   6   5  -2 1143.10 98.1060   4
  -6  -5   2 1090.48 89.7040   5
  -6  -5   1 2503.04 163.449  41
   6   5  -1 2228.17 148.921  31
   6   5  -1 2381.95 157.939   4
  -6  -5   1 2315.55 149.416   5
   6   5   0 3543.07 222.189   4
  -6  -5   0 4056.28 222.541   5
  -6  -5   0 3902.74 230.186  41
   6   5   0 3310.45 329.226   7
   6   5   0 3912.55 353.744   1
  -6  -5   0 3684.54 337.072  12
   6   5   1 35.0726 58.9752   4
   6   5   1 115.159 102.792   1
  -6  -5  -1 148.032 62.8723  41
  -6  -5  -1 54.8899 108.902  12
   6   5   2 4629.84 411.060   1
  -6  -5  -2 5493.63 426.398  12
   6   5   3 452.084 79.4433   4
  -6  -5  -3 364.675 132.143  12
   6   5   3 324.006 136.251   1
  -6  -5  -3 500.239 77.8483  41
  -6  -5  -4 2705.30 170.950  26
   6   5   4 3306.56 199.443   4
  -6  -5  -4 2974.44 302.125  12
   6   5   4 2986.19 312.135   1
  -6  -5  -4 3050.31 188.733  41
  -6  -5  -5 444.611 65.3882  26
   6   5   5 399.901 76.1396   4
  -6  -5  -5 573.324 140.372  12
   6   5   5 547.064 152.804   1
  -6  -5  -5 440.533 67.8671  41
  -6  -5  -6 6354.00 323.931  26
   6   5   6 6281.93 333.312   4
  -6  -5  -6 6768.05 327.920   5
  -6  -5  -6 6256.66 319.838  41
  -6  -5  -6 5350.70 433.949  12
   6   5   6 5042.76 448.372   1
  -6  -5  -7 789.723 80.1742   5
   6   5   7 693.630 85.4682   4
  -6  -5  -8 1908.85 122.314   5
  -6  -5  -8 1907.42 134.635  32
  -6  -5  -9 32.5600 46.0332  32
  -6  -5 -10 314.108 47.7449  23
  -6  -5 -10 186.815 54.9956  32
  -6  -5 -11-3.10555 30.0567  23
  -6  -5 -11 61.5233 42.3024  32
  -6  -5 -12 2898.58 151.911  23
  -6  -5 -12 3462.74 163.511  29
  -6  -5 -13 20.5182 15.1924  33
   6   6  -6 15.4081 21.7443  46
   6   6  -6 19.3752 21.5785  19
   6   6  -5 269.322 44.6445  46
   6   6  -5 348.766 48.1703  19
   6   6  -4 152.751 46.2949  31
   6   6  -4 214.035 51.3684  46
   6   6  -4 177.210 50.1984  37
   6   6  -3 1530.05 119.197  37
   6   6  -3 1531.68 112.210  31
  -6  -6   3 1536.28 103.806  41
   6   6  -2 1831.53 128.456  31
  -6  -6   2 1768.89 127.049  41
   6   6  -1 3049.64 186.777   4
  -6  -6   1 3118.12 179.589   5
   6   6  -1 2845.39 182.383  31
  -6  -6   1 3414.47 194.673  41
   6   6   0 1211.43 106.060   4
  -6  -6   0 1331.69 105.015   5
   6   6   0 952.900 93.4006  31
  -6  -6   0 966.892 104.809  41
  -6  -6  -1 208.287 71.3038  41
  -6  -6  -1 163.871 106.224  12
   6   6   1 314.179 71.5074   4
   6   6   2 4410.14 423.012   1
  -6  -6  -2 4959.83 427.567  12
  -6  -6  -2 5620.13 298.339   6
   6   6   2 5771.08 306.205   4
  -6  -6  -2 5478.04 304.589  41
  -6  -6  -3 6169.29 327.155  41
  -6  -6  -3 5979.08 320.160   6
  -6  -6  -3 5294.42 451.911  12
  -6  -6  -4 1454.64 121.114  41
   6   6   4 1344.82 123.329   4
   6   6   4 1278.80 217.079   1
  -6  -6  -4 1272.37 101.547  26
  -6  -6  -5 2644.43 166.493  26
   6   6   5 2666.62 302.461   1
   6   6   5 2999.87 188.523   4
  -6  -6  -5 2721.24 174.703  41
  -6  -6  -5 2513.12 279.557  12
   6   6   6 2779.63 180.154   4
  -6  -6  -6 3082.42 294.727  12
  -6  -6  -6 2658.68 166.670  41
  -6  -6  -6 2584.58 166.842  26
  -6  -6  -7 14.2113 35.0342  41
  -6  -6  -7 43.6465 47.6894   5
   6   6   7-53.0634 54.1561   4
  -6  -6  -7 80.6427 52.2859  26
   6   6   8 40.6348 48.7054   4
  -6  -6  -8-9.25444 39.2354   5
  -6  -6  -8 11.3516 50.8080  26
  -6  -6  -9 135.748 52.0234  32
  -6  -6 -10 2852.57 169.228  32
  -6  -6 -11 1529.19 99.7596  32
  -6  -6 -11 1214.70 83.8726  23
  -6  -6 -12 1141.79 77.2239  32
  -6  -6 -12 1110.63 74.4674  29
  -6  -6 -12 935.871 61.2533  23
   6   7  -5 1476.03 87.9838  46
   6   7  -4 79.0119 39.8131  46
   6   7  -4 105.665 39.9796  15
   6   7  -3 3368.95 191.910  31
   6   7  -3 3710.65 204.795  15
   6   7  -2 521.510 68.0226  31
  -6  -7   2 464.047 59.8592  41
   6   7  -1 1022.10 95.3293  31
   6   7  -1 967.596 89.3738   4
  -6  -7   1 1123.26 86.2454   5
   6   7  -1 1053.19 91.5125  37
  -6  -7   1 1207.31 100.061  41
  -6  -7   0 6.59549 53.5408  41
   6   7   0-5.71135 47.9181  31
   6   7   0 6.40562 51.4053   4
  -6  -7  -1 483.666 83.1959  41
   6   7   1 484.803 67.1222  31
   6   7   1 560.275 84.1070   4
  -6  -7  -2 455.433 140.150  12
  -6  -7  -2 785.252 95.0263  41
  -6  -7  -2 700.494 85.8709   6
   6   7   2 598.711 89.0020   4
  -6  -7  -3 3213.17 199.264   6
  -6  -7  -4 1727.65 132.376   6
   6   7   4 1782.84 142.126   4
  -6  -7  -4 1370.07 110.132  26
  -6  -7  -5 1607.67 128.068   6
  -6  -7  -5 1685.51 121.656  26
   6   7   5 1878.84 147.230   4
  -6  -7  -5 1509.93 216.695  12
  -6  -7  -6 138.550 54.5979   6
   6   7   6 14.6099 63.3642   4
  -6  -7  -6 124.988 53.5829  26
  -6  -7  -6 113.904 49.6798  41
   6   7   7 6.82053 55.0587   4
  -6  -7  -7 20.2886 41.8793  41
  -6  -7  -7 28.5870 49.2354  26
  -6  -7  -8 2025.41 137.638  26
   6   7   8 1968.78 139.692   4
  -6  -7  -8 2082.36 130.534   5
  -6  -7  -8 1861.06 135.767  18
  -6  -7  -9 1503.26 118.980  18
  -6  -7  -9 1625.31 117.180  26
  -6  -7 -10 2645.23 158.964  32
  -6  -7 -11 1200.92 91.4016  32
  -6  -7 -12 562.061 56.0992  32
   6   8  -4 21.3965 27.0071  46
   6   8  -3 1422.80 98.3107  46
   6   8  -3 1388.27 92.5082  31
   6   8  -3 1346.72 97.0020  15
   6   8  -2-37.7839 44.8023  15
   6   8  -2 13.2776 42.1298  31
  -6  -8   2 19.6493 30.2585  41
   6   8  -1 921.565 84.7908  31
  -6  -8   1 855.298 80.6108  41
   6   8   0-10.8840 46.1441  31
  -6  -8   0-11.5786 47.2651  41
  -6  -8  -1 4547.04 248.841   6
  -6  -8  -1 4713.26 261.979  41
   6   8   1 4590.39 260.233   4
   6   8   2 72.4691 64.9926   4
  -6  -8  -2 105.729 55.0307   6
  -6  -8  -3 3972.59 230.984   6
  -6  -8  -4 478.822 63.5190  26
   6   8   4 609.547 92.8451   4
  -6  -8  -4 601.110 85.1257   6
  -6  -8  -5-37.8229 45.8257  26
   6   8   5 7.62504 63.9830   4
  -6  -8  -6 162.029 53.5140  26
   6   8   6 124.732 64.2668   4
  -6  -8  -6 244.306 63.0032   6
  -6  -8  -7 2659.79 166.099   6
   6   8   7 2831.90 178.994   4
  -6  -8  -7 2528.47 162.487  41
  -6  -8  -7 2739.48 167.680  26
  -6  -8  -8 326.990 56.1089  18
   6   8   8 430.685 68.2171   4
  -6  -8  -9 2667.09 164.440  18
  -6  -8  -9 2862.41 167.737  26
  -6  -8 -10 683.116 72.4896  18
  -6  -8 -11 445.543 55.6609  32
  -6  -8 -12 184.659 39.0510  32
  -6  -8 -13 453.383 34.8358  32
   6   9  -3 56.0134 26.7523  31
   6   9  -2-30.1911 32.7219  31
   6   9  -2-3.70094 31.3875  15
  -6  -9   1 2704.70 152.982  41
   6   9  -1 2872.66 160.313  31
   6   9  -1 2849.64 164.428  15
   6   9   0-18.8879 40.4675  31
  -6  -9   0 35.1196 33.4496   5
  -6  -9   0 65.3373 42.3724  41
   6   9   0 26.5761 42.9171  15
  -6  -9  -1 4042.76 226.371  41
  -6  -9  -2 16.3359 49.4263   6
   6   9   3 156.025 66.1826   4
  -6  -9  -3 163.859 59.5941   6
  -6  -9  -4-50.9231 57.7794   6
  -6  -9  -4-4.57594 40.3931  26
   6   9   5 1619.30 120.531  38
  -6  -9  -5 1945.47 127.752  26
  -6  -9  -6 360.391 63.0843  26
   6   9   6 466.814 77.4437   4
  -6  -9  -6 476.943 74.3701   6
  -6  -9  -7 5570.87 282.985   6
  -6  -9  -7 5139.78 279.238  26
  -6  -9  -8 70.4503 34.6359  41
  -6  -9  -8 148.237 52.8667  26
  -6  -9  -9 984.262 81.8882  18
  -6  -9  -9 1128.08 80.4314   5
  -6  -9  -9 1263.69 95.1936  26
  -6  -9 -10 29.1161 41.3735  26
  -6  -9 -11 1126.50 82.9754  32
  -6  -9 -12 15.5292 28.3385  32
   6  10  -2 503.492 44.3647  46
   6  10  -2 468.814 41.3024  31
   6  10  -1 2019.42 115.915  31
   6  10   0 133.555 35.4733  15
   6  10   0 120.895 38.6817  31
  -6 -10   0 115.033 36.3754  41
   6  10   1 1477.73 100.888  31
  -6 -10  -1 1622.04 105.444  41
  -6 -10  -2 8.67796 40.2673   6
  -6 -10  -3 640.392 74.5274   6
  -6 -10  -4 44.3297 48.6654   6
  -6 -10  -4-22.7626 36.2616  26
  -6 -10  -5 3288.03 189.161  26
  -6 -10  -5 3679.73 205.631   6
   6  10   5 3522.01 192.627  38
  -6 -10  -6 179.186 50.6431  26
   6  10   6 195.790 46.4685  38
  -6 -10  -7 1959.50 127.859  26
  -6 -10  -7 1903.23 129.012   6
  -6 -10  -8 51.0957 34.8725  41
  -6 -10  -8 16.8944 40.3875   6
  -6 -10  -8 4.58207 42.7223  26
  -6 -10  -9 67.3692 44.4238  26
  -6 -10 -10 109.418 42.1414  26
  -6 -10 -11 2384.69 131.615  32
  -6 -10 -12 45.3945 23.7033  32
   6  11  -1 293.691 26.9367  31
   6  11  -1 313.387 28.0203  46
   6  11   0 183.202 30.8260  31
  -6 -11   0 132.631 21.1466  41
   6  11   1 139.245 33.7691  31
  -6 -11  -1 191.705 29.0652   5
  -6 -11  -1 217.086 37.8167  41
  -6 -11  -2 750.986 69.3223  41
  -6 -11  -3 1264.35 90.8249   6
  -6 -11  -4 507.187 62.6321   6
  -6 -11  -5 2395.06 141.025  26
  -6 -11  -5 2816.23 157.450   6
   6  11   6 597.349 60.6960  38
  -6 -11  -6 601.993 61.7370  26
   6  11   7-18.7079 32.6026  38
  -6 -11  -7 15.7110 40.0729  26
  -6 -11  -7 4.24552 40.0778   6
  -6 -11  -8 98.3042 36.1228  41
  -6 -11  -8 102.885 43.6332  26
  -6 -11  -8 130.075 40.8064   6
  -6 -11  -9 1149.03 83.7897  26
  -6 -11 -10 127.108 35.8735  26
  -6 -11 -11 958.710 64.0556  32
   6  12   1 150.914 20.6748  31
   6  12   2 1017.95 64.5192  31
  -6 -12  -2 1021.11 59.5580   5
  -6 -12  -2 1181.48 69.5322  41
   6  12   3 1074.76 73.2779  31
  -6 -12  -3 1459.92 84.4285  41
  -6 -12  -4 1415.49 90.3636   6
  -6 -12  -5 182.113 41.0984   6
  -6 -12  -5 119.970 28.4981  26
  -6 -12  -6 124.269 41.6398   6
  -6 -12  -6 125.417 33.3675  26
  -6 -12  -7 463.803 51.1446   6
  -6 -12  -7 382.858 46.1097  26
  -6 -12  -8 496.328 50.1165  26
  -6 -12  -8 498.493 49.3994   6
  -6 -12  -9 1967.79 110.323  26
  -6 -12 -10 791.424 55.8551  26
  -6 -13  -4 22.9579 21.0956  41
  -6 -13  -5 97.0773 27.5370  41
  -6 -13  -6 342.082 37.9698  41
  -6 -13  -6 367.358 38.6641   6
  -6 -13  -7 701.924 49.6188  41
  -6 -13  -7 637.230 43.1308  26
  -6 -13  -8 867.990 52.9634  26
  -6 -13  -9 800.029 47.8291  26
   7  -5  -4 2038.14 106.970  43
   7  -5  -3 25.8058 26.8210  43
   7  -5  -2 1690.76 101.159  43
   7  -5  -1-19.7011 29.0351  43
   7  -5   0 228.313 35.4723  43
   7  -5   1 148.120 25.1390  43
  -7   5  -2 1558.47 86.6722  22
   7  -4  -5 106.725 20.5304  43
   7  -4  -5 159.369 29.1930  21
  -7   4   5 100.788 17.4832  25
   7  -4  -4 3134.79 164.505  21
   7  -4  -4 3056.38 161.331  43
   7  -4  -3 269.251 45.3635  21
   7  -4  -2 11.1255 35.7433  21
   7  -4  -2 23.8129 38.7111  43
  -7   4   1 414.231 50.4955  14
  -7   4   0 1602.95 107.036  14
  -7   4   0 1797.58 112.560  36
  -7   4  -1 116.442 37.0123  14
  -7   4  -1 25.0352 30.2768  28
  -7   4  -2 2555.48 133.547  14
  -7   4  -2 2118.09 125.253  28
  -7   4  -3 107.476 30.5651  28
  -7   4  -3 133.582 32.7828  22
  -7   4  -4 276.996 33.2683  28
   7  -3  -5 794.391 66.8819  21
   7  -3  -4 50.4150 34.7336  43
   7  -3  -4 55.5360 42.0498  21
   7  -3  -3 620.174 67.3276  43
  -7   3   3 785.420 74.5743  41
  -7   3   2 811.116 65.6663  14
  -7   3   2 820.742 71.8631  36
  -7   3   1 4.15923 35.2792  14
  -7   3   1 76.4213 47.6543  36
  -7   3   1 5.02381 48.4209  41
  -7   3   0 5978.74 315.465  14
  -7   3   0 6663.68 323.492  36
  -7   3   0 6508.28 320.164  41
  -7   3  -1 195.789 60.4035  36
  -7   3  -1 145.257 45.3463  14
  -7   3  -2 3923.64 201.283  36
  -7   3  -2 3547.72 190.904  14
  -7   3  -3 154.456 50.5416  28
  -7   3  -3 178.256 53.7509  36
  -7   3  -3 240.140 44.1184  14
  -7   3  -4 1371.39 97.0435  28
  -7   3  -5 189.727 38.1673  28
  -7   3  -6 2444.98 123.865  28
   7  -2  -6 407.759 43.0468  21
   7  -2  -5 51.1078 35.2522  37
   7  -2  -4 87.0352 35.7609  43
   7  -2  -4 4.91729 45.7217  21
  -7   2   4 88.1496 43.0746  41
  -7   2   3 659.713 72.0794  41
   7  -2  -3 422.232 55.3068   4
  -7   2   2 2428.33 150.615  36
  -7   2   2 2772.07 164.708  41
  -7   2   1 1513.67 114.602  36
  -7   2   1 1526.42 105.094  14
  -7   2   0 1614.65 120.436  36
  -7   2   0 1466.94 108.732  14
  -7   2   0 1480.97 115.404  41
  -7   2  -1 368.005 63.5037  41
  -7   2  -1 257.721 55.9627  14
  -7   2  -1 351.907 72.0252  36
  -7   2  -2 151.226 48.2383  41
  -7   2  -2 244.490 65.9775  36
  -7   2  -2 294.695 57.4830  14
  -7   2  -3 613.586 82.3851  36
  -7   2  -3 554.924 67.8218  14
  -7   2  -4 1547.46 115.497  28
   7  -2   4 1520.03 99.2053   4
  -7   2  -5 212.803 52.2979  28
  -7   2  -6 2829.71 123.439  28
  -7   2  -6 1534.41 92.7619  45
   7  -1  -6 20.9702 27.9252  37
   7  -1  -6 57.0520 28.0800  21
   7  -1  -5 1331.22 92.7252  21
  -7   1   5 1163.88 82.4917  41
   7  -1  -4 585.281 71.7853  21
  -7   1   4 572.650 65.2180  41
   7  -1  -3 2803.18 164.472   4
  -7   1   3 2805.12 161.043  36
  -7   1   2 1431.61 114.218  41
  -7   1   2 1343.09 104.315  36
  -7   1   1 1838.08 128.083  36
  -7   1   1 1689.69 112.540  14
  -7   1   0 9.94384 40.3789  14
  -7   1   0-6.02673 56.1832  36
  -7   1   0 109.264 59.4420  41
  -7   1  -1 311.633 60.6900  14
  -7   1  -1 289.694 63.1449  41
  -7   1  -1 369.500 75.5855  36
  -7   1  -2 999.896 90.2204  41
  -7   1  -2 1021.81 93.0210  14
  -7   1  -2 1142.11 105.163  36
  -7   1  -3 2914.75 169.862  41
  -7   1  -3 3217.31 183.931  14
  -7   1  -4 2500.22 157.134  36
  -7   1  -4 2454.17 149.947  14
   7  -1   4 2161.05 142.709   4
  -7   1  -5 1323.76 91.6091  29
   7  -1   5 1421.93 93.9875   4
  -7   1  -5 1500.38 111.328  36
  -7   1  -6 185.537 47.5619  36
  -7   1  -6 168.564 37.7022  29
  -7   1  -7 38.2879 37.5370  28
  -7   1  -8 178.308 23.9992  45
  -7   1  -8 243.224 28.8175  28
   7   0  -6-27.8640 31.0371  37
   7   0  -5 1982.97 119.222  21
  -7   0   5 1837.18 109.257  41
   7   0  -4 340.735 61.5153  21
  -7   0   4 368.017 55.3300  41
  -7   0   3 2378.49 143.622  36
   7   0  -3 2428.95 144.350   4
   7   0  -2 80.8247 43.6940   4
  -7   0   2 124.483 59.9666  41
  -7   0   1 37.7684 56.3703  41
  -7   0   0 339.324 54.2744  14
  -7   0  -1 3822.14 217.401  14
  -7   0  -1 4057.40 226.830  41
  -7   0  -2 1469.99 114.105  41
  -7   0  -2 1419.27 112.283  14
  -7   0  -2 1467.38 124.295  36
  -7   0  -3 2698.71 166.775  41
  -7   0  -3 2974.31 176.939  14
   7   0   4 1300.67 105.546   4
  -7   0  -4 1423.06 115.926  36
  -7   0  -5 200.568 45.6470  29
   7   0   5 199.406 49.9792   4
  -7   0  -5 244.430 62.9736  36
  -7   0  -6 18.7143 48.5856  36
  -7   0  -6 4.00996 38.0148  29
  -7   0  -7 480.026 67.0948  28
  -7   0  -7 680.613 61.2383  29
  -7   0  -8 1655.37 103.869  28
  -7   0  -8 1847.32 102.930  29
   7   1  -6-28.3056 32.6826  37
  -7  -1   5 2649.47 143.368  41
   7   1  -5 3138.95 168.820  37
   7   1  -4 9.28604 39.7750  21
  -7  -1   4-8.18743 40.2355  41
  -7  -1   3 134.552 53.3103  41
  -7  -1   2 71.1466 52.3462  41
   7   1  -2 14.9123 42.1758   4
  -7  -1   1 2970.68 187.353  41
   7   1  -1 2985.00 181.233   4
   7   1   0 31.3724 52.6605   4
  -7  -1  -1 5587.00 288.611  41
  -7  -1  -1 5425.57 286.266   5
  -7  -1  -1 4899.22 271.669  14
  -7  -1  -2 286.820 64.4776  41
  -7  -1  -2 354.200 60.6370  14
   7   1   3 669.753 80.3810   4
  -7  -1  -3 666.795 75.9217  41
  -7  -1  -3 522.121 73.3594  14
  -7  -1  -4 25.0920 58.4657  36
  -7  -1  -4-42.0169 41.1998  41
   7   1   4 53.9224 50.7994   4
  -7  -1  -5 706.662 84.6898  36
  -7  -1  -5 621.189 69.3278  29
   7   1   5 719.723 76.4489   4
  -7  -1  -6 256.935 59.7801  36
  -7  -1  -6 306.019 54.3728  29
   7   1   6 196.087 45.6223   4
  -7  -1  -7 4532.16 235.072  29
  -7  -1  -8 826.027 69.2254  29
  -7  -1  -8 880.443 75.0635  28
  -7  -1  -9 541.215 48.4266  29
   7   2  -6 138.470 34.5033  37
   7   2  -5 508.090 64.9327  37
  -7  -2   4 25.6809 37.8394  41
   7   2  -4 11.9788 32.9707  15
  -7  -2   3 284.607 55.2847  41
  -7  -2   2-23.2081 53.1418  41
   7   2  -2 53.0032 42.1199   4
  -7  -2   1 5146.25 272.230  41
   7   2  -1 5039.47 264.172   4
  -7  -2   1 4572.91 258.809   5
  -7  -2   0 33.3388 57.7486  41
   7   2   0 31.1538 52.6064   4
  -7  -2   0 101.982 56.9163   5
  -7  -2  -1 2614.57 176.022  41
  -7  -2  -1 2752.95 174.131   5
  -7  -2  -2 6.37617 53.2110  41
   7   2   2 40.2856 56.9289   4
  -7  -2  -2-31.7330 57.8630   5
  -7  -2  -3 23.4719 48.9815  41
   7   2   3 26.5596 58.8877   4
  -7  -2  -4 25.6769 42.8646  41
   7   2   4-6.33650 51.4457   4
  -7  -2  -4 40.3486 51.3620   5
  -7  -2  -5 4470.83 240.011  29
  -7  -2  -5 4502.87 249.971  36
   7   2   5 4288.32 245.775   4
  -7  -2  -5 4701.38 243.620   5
  -7  -2  -6 206.916 51.7863  29
  -7  -2  -6 122.791 55.8275  36
   7   2   6 215.293 51.9625   4
  -7  -2  -7 2857.60 166.060  29
  -7  -2  -7 2821.58 162.970  36
  -7  -2  -8 21.8538 43.7841  28
  -7  -2  -8-4.06837 37.9193  29
  -7  -2  -9 1.96944 21.4962  33
  -7  -2  -9 35.8238 32.2601  29
  -7  -2 -10 29.9168 24.5669  29
   7   3  -5 80.9852 25.2755  19
   7   3  -4 167.170 36.1191  19
   7   3  -4 107.102 39.8444  15
  -7  -3   4 208.853 38.2540  41
  -7  -3   3 3324.71 173.273  41
   7   3  -3 2738.83 159.844  19
  -7  -3   2 2298.49 140.478  41
   7   3  -2 1792.37 124.170   4
  -7  -3   1 2393.20 160.235  41
   7   3  -1 2436.32 153.842   4
  -7  -3   1 2367.96 150.168   5
  -7  -3   0 294.246 69.9077  41
   7   3   0 430.683 70.0668   4
  -7  -3   0 328.705 65.2452   5
   7   3   1 32.7799 55.0615   4
  -7  -3  -1 81.6321 54.1251   5
  -7  -3  -2 46.2300 56.9424  41
  -7  -3  -2 89.7284 55.5424   5
  -7  -3  -3 3069.77 188.774  41
   7   3   3 3051.19 193.155   4
  -7  -3  -4 787.294 79.7980  41
   7   3   4 709.084 88.6249   4
  -7  -3  -4 684.684 84.5147   5
  -7  -3  -5 5163.85 277.051  41
   7   3   5 5578.35 293.155   4
  -7  -3  -5 5747.06 288.903   5
  -7  -3  -6 286.357 52.6153   5
   7   3   6 222.998 55.6964   4
  -7  -3  -6 209.961 58.5848  36
   7   3   7 416.567 56.0591   4
  -7  -3  -7 352.287 56.1634  36
  -7  -3  -8-4.44936 42.7023  29
  -7  -3  -9 334.920 48.5677  29
  -7  -3  -9 204.855 36.9381  33
  -7  -3 -10 10.3296 19.1370  33
  -7  -3 -10-21.9612 28.6053  29
   7   4  -5 747.299 52.0367  19
   7   4  -5 843.409 64.9116  37
   7   4  -4 1534.63 95.6285  19
   7   4  -4 1395.77 101.463  15
   7   4  -3 908.181 70.2443  46
   7   4  -3 1112.81 80.6610  19
  -7  -4   3 977.930 78.2531  41
  -7  -4   2 855.470 70.8549   5
  -7  -4   2 957.919 85.2289  41
  -7  -4   1 569.771 66.3884   5
   7   4  -1 498.764 68.1477   4
  -7  -4   1 599.083 80.0453  41
   7   4   0 156.963 56.5222   4
  -7  -4   0 157.353 54.4521   5
  -7  -4   0 217.451 67.6441  41
   7   4   1 885.920 93.8054   4
  -7  -4  -1 698.547 83.9978   5
  -7  -4  -1 663.932 90.9566  41
  -7  -4  -2 1279.40 110.386   5
  -7  -4  -2 1259.84 114.843  41
   7   4   3 3567.18 219.292   4
  -7  -4  -3 3737.21 218.003   5
  -7  -4  -3 3713.41 217.198  41
   7   4   4 665.931 86.1927   4
  -7  -4  -4 653.058 82.3383   5
  -7  -4  -4 587.846 75.5043  41
   7   4   5 998.714 98.9261   4
  -7  -4  -5 1022.62 94.3581   5
  -7  -4  -5 1006.49 88.2473  41
  -7  -4  -6 19.7910 44.3220   5
   7   4   6 64.0918 49.9430   4
  -7  -4  -7 80.8477 41.7058   5
   7   4   7 122.675 47.0508   4
  -7  -4  -7 61.9588 41.7695  36
  -7  -4  -8 172.761 38.1728  32
  -7  -4  -9 3622.43 195.024  29
  -7  -4 -10 72.0359 35.1648  29
  -7  -4 -11 1319.26 75.8066  29
   7   5  -5 57.6026 16.5475  19
   7   5  -4 1499.97 84.1764  19
   7   5  -4 1470.12 88.8864  37
   7   5  -3 99.1170 34.6735  46
  -7  -5   3 121.864 35.0602  41
   7   5  -3 161.059 45.8830  15
   7   5  -3 193.120 50.6050  37
   7   5  -3 185.204 41.2001  19
  -7  -5   2-13.2121 43.9551  41
  -7  -5   1 170.821 58.2861  41
  -7  -5   1 120.577 45.1510   5
   7   5  -1 112.360 50.1613   4
  -7  -5   0 1670.69 126.784  41
   7   5   0 1531.83 118.325   4
  -7  -5   0 1392.16 112.397   5
  -7  -5  -1 1919.09 143.969  41
   7   5   1 1928.64 141.093   4
  -7  -5  -1 1850.67 134.659   5
   7   5   2 2761.16 179.314   4
  -7  -5  -2 2749.67 176.528   5
  -7  -5  -3 1537.19 122.142  41
   7   5   3 1303.58 117.448   4
  -7  -5  -3 1335.80 116.295   5
  -7  -5  -4 747.156 84.6655  41
   7   5   4 773.328 94.5806   4
  -7  -5  -5 47.8805 47.8716  41
   7   5   5 39.5784 53.5732   4
  -7  -5  -5 23.0583 52.8179   5
  -7  -5  -6 177.196 42.2280  41
  -7  -5  -6 189.848 55.4903   5
   7   5   6 183.085 57.6711   4
   7   5   7 2693.10 170.701   4
  -7  -5  -7 3051.03 165.899   5
  -7  -5  -8 1459.10 97.0173  32
  -7  -5  -9 1229.08 84.3836  32
  -7  -5 -10 473.637 53.6204  29
  -7  -5 -11 33.5309 25.8357  29
  -7  -5 -11 24.4518 17.8318  33
   7   6  -4 361.325 32.0273  46
   7   6  -4 494.492 39.4172  19
   7   6  -3 15.7522 30.9857  19
   7   6  -3 36.2976 30.1032  46
  -7  -6   2 393.793 49.8759  41
  -7  -6   1 344.512 59.1333  41
  -7  -6   1 341.269 46.9974   5
  -7  -6   0 2855.51 171.270  41
   7   6   0 2494.34 163.427   4
  -7  -6   0 2761.34 159.946   5
  -7  -6  -1 347.443 71.0739  41
  -7  -6  -1 347.598 66.1251   5
   7   6   1 387.939 69.6155   4
   7   6   2 1900.46 140.734   4
  -7  -6  -2 1917.62 137.822   5
  -7  -6  -3-6.65106 55.5051  41
  -7  -6  -3 19.0129 56.4652   5
  -7  -6  -4 230.697 60.5469  41
   7   6   4 337.100 70.9531   4
  -7  -6  -5 720.656 76.9450  41
  -7  -6  -5 589.458 78.7477   5
   7   6   5 554.128 83.5726   4
  -7  -6  -6 2392.75 150.389  41
   7   6   6 2601.96 167.398   4
  -7  -6  -6 2654.50 159.453   5
   7   6   7 1018.45 93.7989   4
  -7  -6  -7 1083.09 86.7933   5
   7   6   8 1160.84 86.6053   4
  -7  -6  -8 944.555 77.2615  32
  -7  -6  -9 371.243 48.2594  32
  -7  -6 -10 21.0278 28.7859  32
  -7  -6 -11 40.4501 26.6670  29
   7   7  -3 159.774 30.1744  46
   7   7  -3 112.164 28.3936  19
   7   7  -2 2112.35 124.532  15
  -7  -7   2 1877.22 106.787  41
  -7  -7   1 19.1154 38.3059  41
  -7  -7   0 2845.13 161.248  41
   7   7   0 2486.02 153.234   4
  -7  -7   0 2523.40 146.783   5
  -7  -7  -1 40.7112 52.5519  41
   7   7   1-11.1759 47.3875   4
  -7  -7  -1 33.7832 44.4044   5
  -7  -7  -2 25.3650 55.9627  41
   7   7   2 18.7650 51.3522   4
  -7  -7  -2-11.2236 50.4691   5
  -7  -7  -3-36.2092 56.7509   5
   7   7   4 2477.06 176.003   4
  -7  -7  -4 2729.34 175.695   5
  -7  -7  -5 196.904 54.1398  41
   7   7   5 85.7049 57.3965   4
  -7  -7  -6 3147.71 178.408  41
   7   7   6 3038.14 189.740   4
  -7  -7  -6 3103.52 182.444   5
   7   7   7-11.0061 48.3335   4
  -7  -7  -7 31.2872 42.8995   5
  -7  -7  -8 153.734 37.7104  32
   7   7   8 184.110 46.0039   4
  -7  -7  -8 197.473 42.2412   5
  -7  -7  -9 46.9521 32.3424  32
  -7  -7 -10 880.395 63.0353  32
  -7  -7 -11 318.253 30.9770  32
   7   8  -2 2238.65 120.513  46
  -7  -8   1 154.630 34.2771  41
   7   8  -1 187.021 40.1377  15
  -7  -8   0 123.671 31.5996   5
  -7  -8   0 190.699 46.6013  41
  -7  -8  -1 46.5002 41.0732   5
  -7  -8  -1-24.4169 44.7262  41
   7   8   2 2069.32 138.043   4
  -7  -8  -2 1847.51 130.271   5
  -7  -8  -2 2168.55 141.798  41
   7   8   3 48.5465 53.8212   4
  -7  -8  -3 5.41876 50.7336   5
   7   8   4 4178.87 242.467   4
  -7  -8  -4 4346.88 238.756   5
  -7  -8  -4 4357.70 241.152  41
   7   8   5 62.4080 56.6626   4
  -7  -8  -5 16.4184 48.0895  41
   7   8   6 880.936 91.3895   4
  -7  -8  -6 885.034 84.9439   5
  -7  -8  -6 938.268 82.3007  41
   7   8   7 36.8842 50.2247   4
  -7  -8  -7 78.3023 44.6175   5
  -7  -8  -8 196.011 38.0553  32
  -7  -8  -8 190.548 41.4516   5
  -7  -8  -9 65.7211 32.0822  32
  -7  -8 -10 1575.95 90.9057  32
  -7  -8 -11 176.858 22.9357  32
   7   9  -1 28.2038 25.1052  46
  -7  -9   0 31.2783 28.9176  41
  -7  -9  -1 328.401 41.8418   5
  -7  -9  -1 307.250 48.7773  41
  -7  -9  -2 1936.92 117.573   5
  -7  -9  -2 1790.82 124.181  41
  -7  -9  -3 273.449 56.2673   5
  -7  -9  -3 272.941 59.2318  41
  -7  -9  -4 797.579 80.3594   5
   7   9   5 61.3756 49.2811   4
  -7  -9  -5-4.93259 49.8193   5
  -7  -9  -5 89.9891 50.4929  41
  -7  -9  -6 41.6038 43.1792   5
  -7  -9  -6 88.0281 41.4732  41
  -7  -9  -7 56.2992 39.8059   5
  -7  -9  -7 86.6155 35.1099  41
  -7  -9  -8 1938.56 103.271   5
  -7  -9  -8 1376.85 91.4701  32
  -7  -9  -9-9.50533 25.4394  32
  -7  -9 -10 1203.36 70.4159  32
  -7 -10  -1 1194.24 74.5324  41
  -7 -10  -2 1655.43 93.4600   5
  -7 -10  -2 1519.21 98.8878  41
  -7 -10  -3 458.728 53.8551   5
  -7 -10  -3 530.274 60.7013  41
  -7 -10  -4 145.660 45.5598   5
  -7 -10  -5-16.1448 42.0617   5
  -7 -10  -5 49.9883 42.9595  41
  -7 -10  -6 541.975 59.4718  41
  -7 -10  -7 412.409 50.4944   5
  -7 -10  -7 268.537 40.3774  41
  -7 -10  -8 2794.67 146.633   5
  -7 -10  -9 335.350 30.9547  32
  -7 -11  -2 38.0405 19.5222  41
  -7 -11  -3 2.49977 26.5856  41
  -7 -11  -3 15.3005 21.5839   5
  -7 -11  -4 275.623 40.8619  41
  -7 -11  -4 218.371 35.7501   5
  -7 -11  -5 1496.45 94.1749  41
  -7 -11  -5 1522.13 94.0231   5
  -7 -11  -6 1367.81 86.6616  41
  -7 -11  -7 826.468 57.8371  41
  -7 -11  -7 941.881 64.9282   5
  -7 -11  -8 116.797 25.6905   5
  -7 -12  -4 131.603 19.2072  41
  -7 -12  -5 860.569 51.8716   5
  -7 -12  -6 256.283 27.3070  41
  -7 -12  -6 384.890 31.2222   5
  -7 -12  -7 286.659 26.8357   5
   8  -2  -2 89.8482 23.3438  21
   8  -2  -1 119.682 26.7894  43
   8  -2  -1 80.4030 27.4340  21
  -8   2  -1 462.794 45.6071  36
  -8   1   2 991.137 69.5348  41
   8  -1  -2 945.324 70.6142  21
   8  -1  -1 473.516 44.3670  43
  -8   1   1 374.738 40.3877  36
  -8   1   0 2992.94 155.644  41
  -8   1   0 2789.26 152.878  36
  -8   1  -1 460.138 52.0180  36
  -8   1  -1 357.117 44.3371  41
  -8   1  -2 236.109 47.0880  36
  -8   1  -3 54.8946 32.0135  28
  -8   1  -3 57.8125 37.2244  36
  -8   1  -4 338.252 39.8256  28
  -8   1  -5 322.648 31.1040  28
   8   0  -3 108.393 26.9246  21
  -8   0   3 190.876 29.8672  41
   8   0  -2 2262.81 134.532  21
  -8   0   2 2561.34 135.833  41
  -8   0   1 22.3455 31.9957  36
  -8   0   1 32.2395 39.3493  41
   8   0   0 340.676 47.0368   4
  -8   0   0 300.239 48.8109  36
  -8   0   0 298.720 48.8869  41
  -8   0  -1 23.3095 41.3156  36
  -8   0  -1 7.11191 36.4148  41
   8   0   2 714.187 66.7655   4
  -8   0  -2 827.617 64.0451  41
  -8   0  -2 730.464 72.9802  36
  -8   0  -3-3.75832 42.8025  36
   8   0   3 148.660 38.3003   4
  -8   0  -4 3308.19 175.141  36
  -8   0  -5-37.6198 31.0789  28
  -8   0  -5 22.3325 29.8337  36
  -8  -1   3 291.148 33.7239  41
   8   1  -3 258.174 28.7595  21
  -8  -1   2 989.041 67.7339  41
  -8  -1   2 600.731 47.8572  36
  -8  -1   1 34.5292 35.3283  36
  -8  -1   1 11.5148 37.8850  41
   8   1   0 23.6583 33.7797   4
  -8  -1   0-19.3447 41.1422  36
  -8  -1  -1 25.4343 44.3252  36
  -8  -1  -1-28.4235 43.6059  41
   8   1   2 2089.79 134.589   4
  -8  -1  -2 2214.85 130.733  41
  -8  -1  -2 2395.68 139.790  36
   8   1   3 267.333 48.4090   4
  -8  -1  -4 1963.43 118.603  36
   8   1   4 1739.19 111.980   4
  -8  -1  -5-6.38667 35.4974  36
  -8  -1  -6 20.0037 32.3493  28
  -8  -1  -7-9.22848 16.8407  28
  -8  -2   3 70.0075 22.8624  41
   8   2  -2 94.3219 27.4990  21
  -8  -2   2 134.224 38.1309  41
  -8  -2   2 74.6553 25.9913  36
  -8  -2   1 58.3219 39.6992  41
  -8  -2   1 16.4418 37.2441  36
   8   2   0 1219.29 89.2342   4
   8   2   1 966.283 85.3923   4
  -8  -2  -1 1312.90 93.1997  41
   8   2   2 1585.80 112.426   4
  -8  -2  -2 1600.54 110.881  41
  -8  -2  -2 1775.20 117.629  36
  -8  -2  -3 53.9979 37.3583  41
   8   2   3 77.9726 41.5340   4
   8   2   4 956.135 80.3193   4
  -8  -2  -4 1052.74 84.7442  36
   8   2   5 13.8603 32.1565   4
  -8  -2  -5-32.4643 38.8628  36
  -8  -2  -6 413.148 45.4314  36
  -8  -2  -7 2.29065 26.1476  28
   8   3  -3 29.5333 25.7658  37
  -8  -3   2 156.998 36.2413  41
  -8  -3   2 127.862 27.6939  36
  -8  -3   1 1383.98 95.3700  41
   8   3   0 1319.45 94.4557   4
  -8  -3   0 1486.81 103.284  41
   8   3   1 1279.82 96.8710   4
  -8  -3  -2 592.060 67.0357  41
   8   3   3 43.3020 44.4553   4
  -8  -3  -3-19.9564 38.4620  41
  -8  -3  -4 473.161 63.0860  36
   8   3   4 401.522 57.0645   4
  -8  -3  -4 349.243 46.9991  41
   8   3   5 765.141 71.5208   4
  -8  -3  -5 872.008 74.6217  36
  -8  -3  -6 820.433 66.0691  36
  -8  -3  -7 390.478 42.9787  28
  -8  -3  -7 302.821 29.8960  29
   8   4  -2 392.124 44.5663  37
  -8  -4   2 366.804 39.1485  41
  -8  -4   1 2205.08 127.326  41
  -8  -4   0 288.801 51.9558  41
   8   4   0 235.917 42.7925   4
   8   4   1 217.512 47.9619   4
  -8  -4  -2-27.2961 45.0590  41
  -8  -4  -2 30.8317 42.4430   5
  -8  -4  -3 156.922 49.3656  41
  -8  -4  -3 333.789 56.2455   5
   8   4   3 200.482 51.3397   4
  -8  -4  -4 1044.58 78.3150  41
   8   4   4 953.200 84.4341   4
  -8  -4  -5 1461.88 99.7412  36
   8   4   5 1375.44 99.9922   4
  -8  -4  -6 978.159 73.3949  36
   8   4   6 950.742 74.9430   4
  -8  -4  -7 429.903 39.3215  29
  -8  -4  -8 24.3356 17.6903  29
  -8  -5   1 829.422 63.2503  41
  -8  -5   0 81.7613 41.0878  41
  -8  -5  -1 30.0269 44.3347  41
  -8  -5  -1 126.860 41.3633   5
   8   5   1 48.4526 39.1794   4
  -8  -5  -2-41.8465 43.4668   5
   8   5   2-4.57285 38.5832   4
  -8  -5  -3 1839.59 119.425  41
  -8  -5  -3 1737.98 118.708   5
  -8  -5  -4 356.372 52.0251  41
   8   5   4 417.466 60.1790   4
   8   5   5 1246.98 99.3220   4
  -8  -5  -5 1594.92 100.753   5
  -8  -5  -6 172.662 39.6075  36
   8   5   6 221.869 45.9987   4
  -8  -5  -6 219.149 40.6003   5
  -8  -5  -7 2.09331 25.9996  29
  -8  -5  -8 64.3383 22.5328  29
  -8  -6   1-17.3795 21.8011  41
  -8  -6   0 94.9429 35.5013  41
  -8  -6  -1 2016.31 119.932  41
   8   6   1 1753.10 111.998   4
  -8  -6  -1 1894.27 110.565   5
   8   6   2 29.2648 39.0242   4
  -8  -6  -2 71.1099 39.9876   5
  -8  -6  -3 1868.72 121.987  41
  -8  -6  -3 1885.73 120.872   5
  -8  -6  -4 3.85926 37.9320  41
   8   6   4-32.4625 40.3321   4
  -8  -6  -4 20.5136 42.8994   5
  -8  -6  -5 202.329 40.1213  41
   8   6   5 163.621 44.5685   4
  -8  -6  -5 200.523 46.5722   5
   8   6   6 7.75148 35.8100   4
  -8  -6  -6-9.57043 33.0123   5
  -8  -6  -7 739.737 53.2070  29
  -8  -6  -8 53.9362 22.0176  29
  -8  -7   0 238.139 33.1145  41
  -8  -7  -1 1311.50 88.3012  41
  -8  -7  -1 1359.48 79.1933   5
  -8  -7  -2 251.524 47.0559  41
   8   7   2 196.984 43.2949   4
  -8  -7  -2 259.785 42.4791   5
   8   7   3 2362.59 145.380   4
  -8  -7  -3 2743.89 146.148   5
  -8  -7  -4 388.059 52.9025  41
   8   7   4 348.263 51.5824   4
  -8  -7  -4 307.895 52.7668   5
  -8  -7  -5 403.157 48.2272  41
   8   7   5 405.543 54.4408   4
   8   7   6 3.69699 32.9398   4
  -8  -7  -6 12.3142 31.5233   5
  -8  -7  -7 1896.02 104.249   5
  -8  -7  -8-1.55106 17.5520  29
  -8  -8  -1 593.793 45.6170  41
  -8  -8  -2 415.445 39.7182   5
  -8  -8  -2 398.112 44.9700  41
  -8  -8  -3 755.030 61.5593   5
  -8  -8  -4 948.134 72.6852   5
  -8  -8  -4 964.490 72.5763  41
   8   8   5 568.869 57.0375   4
  -8  -8  -5 610.244 53.5265  41
  -8  -8  -6 187.375 36.9169   5
  -8  -8  -7 897.991 59.5851   5
  -8  -9  -2 31.5866 18.0782  41
  -8  -9  -3 245.632 29.1114   5
  -8  -9  -3 296.077 33.9822  41
  -8  -9  -4 609.727 47.8531   5
  -8  -9  -4 438.874 45.0252  41
  -8  -9  -5 878.645 60.5208   5
  -8  -9  -5 771.281 56.0747  41
  -8  -9  -6 512.796 44.3498   5
  -8  -9  -7 239.567 26.2803   5
  -8 -10  -5 314.962 27.0938   5
   0   0   0    0.00    0.00   0
TITL GVSU1022B in P-1
REM P-1 (#2 in standard setting)
CELL 1.54184   6.961081  11.973654  12.069668  65.6184  78.5882  74.8264
ZERR    3.00   0.000294   0.000493   0.000443   0.0038   0.0034   0.0036
LATT  1
SFAC C H N O
UNIT 30.00 60.00 6.00 9.00
REM  CrysAlisPro recorded range (K): Min=99.9; max=100.1; aver:100.0
TEMP -173
TREF
HKLF 4
END
;
_shelx_hkl_checksum     38110
_shelx_res_file
;
TITL gvsu1022b_a.res in P-1
    gvsu1022b.res
    created by SHELXL-2019/2 at 15:25:27 on 04-Mar-2023
REM Old TITL GVSU1022B in P-1
REM SHELXT solution in P-1: R1 0.088, Rweak 0.005, Alpha 0.046
REM <I/s> 0.000 for 0 systematic absences, Orientation as input
REM Formula found by SHELXT: C3 N1 O2 I2
CELL 1.54184 6.961081 11.973654 12.069668 65.6184 78.5882 74.8264
ZERR 2 0.000294 0.000493 0.000443 0.0038 0.0034 0.0036
LATT 1
SFAC C H I N O
UNIT 34 30 4 2 4
L.S. 14
PLAN  7
SIZE 0.112 0.055 0.024
TEMP -173.15(14)
CONF
MPLA N1 C2 C3 C4 C5 C6 C7 C8 C9 C10 C11 C12 C13
RTAB angl C5 I1 I2
RTAB angl C11 I2 I1
RTAB angl C11 I2 I2
MORE -1
BOND $H
fmap 2
acta
OMIT 1 -7 9
OMIT 0 -7 9
REM <olex2.extras>
REM <HklSrc "%./GVSU1022B.hkl">
REM </olex2.extras>
WGHT    0.041400    2.141500
FVAR       1.31526
I1    3    0.355227    0.846541    0.680704    11.00000    0.03315    0.01775 =
         0.02357   -0.01080   -0.00265    0.00301
I2    3    1.020779    0.064820    0.832595    11.00000    0.03258    0.01525 =
         0.01960   -0.00313   -0.00287    0.00277
O1    5    0.908088    0.471327    0.203829    11.00000    0.04359    0.02034 =
         0.02286   -0.01092   -0.00226    0.00622
O2    5    0.698978    0.659188    0.174023    11.00000    0.03160    0.01774 =
         0.01504   -0.00525   -0.00474    0.00218
N1    4    0.772122    0.531376    0.364446    11.00000    0.01918    0.01425 =
         0.01825   -0.00712   -0.00038   -0.00098
C1    1    0.802126    0.548406    0.240460    11.00000    0.02121    0.01748 =
         0.02234   -0.00552   -0.00446    0.00027
C2    1    0.670435    0.618187    0.418341    11.00000    0.01737    0.01666 =
         0.01947   -0.00657   -0.00103   -0.00532
C3    1    0.678416    0.557946    0.546212    11.00000    0.01665    0.01614 =
         0.01830   -0.00681   -0.00084    0.00002
C4    1    0.590948    0.621179    0.623645    11.00000    0.02054    0.01561 =
         0.02386   -0.00932   -0.00287   -0.00049
AFIX  43
H4    2    0.596672    0.580826    0.709538    11.00000   -1.20000
AFIX   0
C5    1    0.495368    0.744835    0.571229    11.00000    0.01714    0.01605 =
         0.02250   -0.01052    0.00148    0.00119
C6    1    0.487717    0.806279    0.443861    11.00000    0.01966    0.01615 =
         0.02337   -0.00665   -0.00115   -0.00175
AFIX  43
H6    2    0.423151    0.891758    0.410340    11.00000   -1.20000
AFIX   0
C7    1    0.574484    0.742158    0.366877    11.00000    0.01853    0.01642 =
         0.02265   -0.00741   -0.00429   -0.00111
AFIX  43
H7    2    0.567988    0.782539    0.281049    11.00000   -1.20000
AFIX   0
C8    1    0.845857    0.416742    0.458189    11.00000    0.01569    0.01368 =
         0.01919   -0.00542   -0.00126   -0.00138
C9    1    0.788121    0.431067    0.570570    11.00000    0.01499    0.01554 =
         0.02052   -0.00763    0.00148   -0.00134
C10   1    0.839205    0.330274    0.680392    11.00000    0.01848    0.01446 =
         0.01994   -0.00476   -0.00103   -0.00007
AFIX  43
H10   2    0.802819    0.338279    0.757291    11.00000   -1.20000
AFIX   0
C11   1    0.944941    0.219107    0.670704    11.00000    0.02085    0.01190 =
         0.02279   -0.00251   -0.00871    0.00236
C12   1    0.999425    0.204571    0.559712    11.00000    0.02207    0.01557 =
         0.02323   -0.00871   -0.00165    0.00003
AFIX  43
H12   2    1.070569    0.125606    0.558551    11.00000   -1.20000
AFIX   0
C13   1    0.952067    0.303023    0.450507    11.00000    0.01893    0.01680 =
         0.02472   -0.00936   -0.00079   -0.00108
AFIX  43
H13   2    0.989829    0.293776    0.374211    11.00000   -1.20000
AFIX   0
C14   1    0.706339    0.698622    0.038945    11.00000    0.03462    0.02055 =
         0.01710   -0.00815   -0.00279   -0.00236
C15   1    0.577319    0.828718    0.002703    11.00000    0.03992    0.02308 =
         0.02875   -0.00684   -0.00969    0.00592
AFIX 137
H15A  2    0.442886    0.824282    0.045892    11.00000   -1.50000
H15B  2    0.568722    0.864481   -0.085716    11.00000   -1.50000
H15C  2    0.636703    0.881733    0.024436    11.00000   -1.50000
AFIX   0
C16   1    0.920350    0.701515   -0.019981    11.00000    0.04028    0.02653 =
         0.02914   -0.01218    0.00529   -0.00261
AFIX 137
H16A  2    0.980140    0.748546    0.009296    11.00000   -1.50000
H16B  2    0.920443    0.742127   -0.109047    11.00000   -1.50000
H16C  2    0.998346    0.615734    0.001846    11.00000   -1.50000
AFIX   0
C17   1    0.613149    0.611043    0.014404    11.00000    0.05224    0.02806 =
         0.02717   -0.00906   -0.01148   -0.00882
AFIX 137
H17A  2    0.688431    0.525099    0.050166    11.00000   -1.50000
H17B  2    0.616737    0.635693   -0.074038    11.00000   -1.50000
H17C  2    0.474017    0.615706    0.051213    11.00000   -1.50000
AFIX   0
HKLF 4
REM  gvsu1022b_a.res in P-1
REM wR2 = 0.0899, GooF = S = 1.080, Restrained GooF = 1.080 for all data
REM R1 = 0.0329 for 3209 Fo > 4sig(Fo) and 0.0391 for all 3717 data
REM 202 parameters refined using 0 restraints
END
WGHT      0.0414      2.1415
REM Highest difference peak  0.740,  deepest hole -1.168,  1-sigma level  0.150
Q1    1   0.9912  0.1366  0.8769  11.00000  0.05    0.74
Q2    1   0.9620  0.1757  0.7732  11.00000  0.05    0.73
Q3    1   0.3681  0.7399  0.7318  11.00000  0.05    0.73
Q4    1   0.3597  0.7599  0.6549  11.00000  0.05    0.72
Q5    1   1.0475 -0.0022  0.7783  11.00000  0.05    0.72
Q6    1   0.3278  0.9609  0.6300  11.00000  0.05    0.71
Q7    1   1.0446 -0.0485  0.8627  11.00000  0.05    0.65
;
_shelx_res_checksum     62558
