# Supplementary material for: Crystal structure of tert-butyl 3,6-di­iodo­carbazole-9-carboxyl­ate
Source: Acta Crystallogr E Crystallogr Commun. 2023 Mar 15;79(Pt 4):345–8. doi: 10.1107/S205698902300230X (PMC10088305; doi:10.1107/S205698902300230X)
Supplement: Supplementary file 2 [file e-79-00345-Isup3.hkl]

data_I                                                                          
_shelx_title ' gvsu1022b_a.res in P-1'                                          
_shelx_refln_list_code          4                                               
_shelx_F_calc_maximum      300.91                                               
_exptl_crystal_F_000       492.00                                               
_reflns_d_resolution_high  0.7829                                               
                                                                                
loop_                                                                           
 _space_group_symop_operation_xyz                                               
 'x, y, z'                                                                      
 '-x, -y, -z'                                                                   
                                                                                
_cell_length_a     6.9611                                                       
_cell_length_b    11.9737                                                       
_cell_length_c    12.0697                                                       
_cell_angle_alpha  65.618                                                       
_cell_angle_beta   78.588                                                       
_cell_angle_gamma  74.826                                                       
                                                                                
_shelx_F_squared_multiplier     1.000                                           
                                                                                
loop_                                                                           
 _refln_index_h                                                                 
 _refln_index_k                                                                 
 _refln_index_l                                                                 
 _refln_F_squared_calc                                                          
 _refln_F_squared_meas                                                          
 _refln_F_squared_sigma                                                         
 _refln_observed_status                                                         
   1   0   0        994.58       1029.50        59.33 o                         
   2   0   0       5662.32       6277.67       302.65 o                         
   3   0   0      18630.46      19634.12       640.90 o                         
   4   0   0         12.35         -4.10        15.85 o                         
   5   0   0       2033.91       2109.87        63.75 o                         
   6   0   0       2876.33       3232.70       100.93 o                         
   7   0   0        153.92        196.15        31.37 o                         
   8   0   0        199.69        182.17        16.09 o                         
  -8   1   0       1725.74       1672.26        63.05 o                         
  -7   1   0         24.21         19.25        18.89 o                         
  -6   1   0        335.35        337.33        30.57 o                         
  -5   1   0       7260.43       7305.79       181.69 o                         
  -4   1   0        271.51        279.20        24.28 o                         
  -3   1   0       7630.47       7939.90       230.91 o                         
  -2   1   0      15739.86      16344.43       749.51 o                         
  -1   1   0        343.49        393.94        33.04 o                         
   0   1   0       2260.69       2033.26       101.72 o                         
   1   1   0       4422.76       4221.82       201.08 o                         
   2   1   0       6952.56       8332.51       394.72 o                         
   3   1   0      11965.13      12333.01       590.64 o                         
   4   1   0        955.62       1017.06       117.49 o                         
   5   1   0        132.33        120.98        19.85 o                         
   6   1   0       2910.84       3087.15        96.58 o                         
   7   1   0          9.22         18.14        30.44 o                         
   8   1   0          1.86          2.47        15.09 o                         
  -7   2   0        806.02        878.01        38.23 o                         
  -6   2   0          6.70          6.71        17.84 o                         
  -5   2   0       7899.06       8212.92       213.56 o                         
  -4   2   0        495.23        423.78        29.30 o                         
  -3   2   0         98.62         82.60        26.62 o                         
  -2   2   0      20169.30      18827.10       849.17 o                         
  -1   2   0         72.35         99.09        32.05 o                         
   0   2   0         42.94         71.79        29.78 o                         
   1   2   0      34084.45      33797.36      1494.58 o                         
   2   2   0      16745.53      18144.80       584.05 o                         
   3   2   0        208.04        223.71        56.47 o                         
   4   2   0       3763.59       4117.69       138.23 o                         
   5   2   0       1050.88       1047.71        37.30 o                         
   6   2   0        108.35         87.08        22.01 o                         
   7   2   0          8.14         31.76        18.56 o                         
   8   2   0        764.87        704.83        51.58 o                         
  -7   3   0       3629.42       3694.54       109.27 o                         
  -6   3   0        124.55        129.77        33.61 o                         
  -5   3   0       1244.14       1256.43        46.00 o                         
  -4   3   0       6529.25       6366.02       200.95 o                         
  -3   3   0         63.77         31.65        16.11 o                         
  -2   3   0       2243.90       1839.31       172.45 o                         
  -1   3   0       6466.21       6321.30       214.55 o                         
   0   3   0       3309.16       3133.82       121.94 o                         
   1   3   0       5539.19       5457.22       193.87 o                         
   2   3   0        228.99        196.58        40.92 o                         
   3   3   0       1486.53       1361.02        79.05 o                         
   4   3   0        649.12        515.94        79.89 o                         
   5   3   0       1412.25       1429.02        69.47 o                         
   6   3   0       1224.18       1326.55        47.22 o                         
   7   3   0        172.37        207.65        22.79 o                         
   8   3   0        800.28        809.67        48.37 o                         
  -7   4   0        987.46        983.26        56.25 o                         
  -6   4   0        134.43        154.30        34.22 o                         
  -5   4   0         94.86         98.61        20.50 o                         
  -4   4   0       9270.22       9270.75       206.55 o                         
  -3   4   0        157.66        143.97        21.78 o                         
  -2   4   0         83.52        153.72        17.23 o                         
  -1   4   0      11219.67      11136.99       305.60 o                         
   0   4   0       3952.97       3783.68       129.40 o                         
   1   4   0         16.08         19.47        28.66 o                         
   2   4   0       1929.33       2034.14        99.43 o                         
   3   4   0      10337.18      10640.50       294.70 o                         
   4   4   0         43.44         43.06        22.73 o                         
   5   4   0        189.45        213.78        18.97 o                         
   6   4   0       3000.69       3102.10        85.31 o                         
   7   4   0         68.08        101.49        19.61 o                         
   8   4   0        142.20        150.24        19.09 o                         
  -7   5   0        178.10        131.98        20.51 o                         
  -6   5   0       1856.23       1894.45        98.45 o                         
  -5   5   0        558.35        539.13        27.92 o                         
  -4   5   0        129.70        109.06        19.85 o                         
  -3   5   0        253.66        220.88        23.86 o                         
  -2   5   0       4209.78       3623.02       121.46 o                         
  -1   5   0         45.62          8.57        48.65 o                         
   0   5   0        325.54        260.25        39.34 o                         
   1   5   0      14671.56      14369.77       398.13 o                         
   2   5   0        645.84        759.37        62.34 o                         
   3   5   0       2793.75       2714.85       103.21 o                         
   4   5   0       3729.69       3664.12       149.66 o                         
   5   5   0        188.07        196.73        23.92 o                         
   6   5   0       2045.13       2187.55        62.57 o                         
   7   5   0        826.13        883.78        39.63 o                         
   8   5   0          3.07         47.26        23.75 o                         
  -6   6   0        542.73        555.14        46.13 o                         
  -5   6   0        804.63        829.24        41.70 o                         
  -4   6   0       1540.91       1462.53        53.21 o                         
  -3   6   0       1870.64       1892.81        70.42 o                         
  -2   6   0       7295.84       7407.44       352.13 o                         
  -1   6   0       2803.81       3185.44       155.81 o                         
   0   6   0         72.24         36.84        32.89 o                         
   1   6   0      11684.50      10930.84       319.36 o                         
   2   6   0       1497.63       1306.55        58.70 o                         
   3   6   0        727.54        730.63        43.84 o                         
   4   6   0       8227.67       8066.72       162.01 o                         
   5   6   0        257.11        229.51        28.39 o                         
   6   6   0        670.78        652.43        52.01 o                         
   7   6   0       1402.88       1565.71        56.40 o                         
   8   6   0         20.45         54.88        20.52 o                         
  -6   7   0         51.61         43.67        11.33 o                         
  -5   7   0          5.80         22.28        15.32 o                         
  -4   7   0       5217.35       5622.34       195.27 o                         
  -3   7   0        892.20       1003.19        43.65 o                         
  -2   7   0       1838.94       1806.02        58.37 o                         
  -1   7   0      10831.83      10623.67       401.25 o                         
   0   7   0         14.77        -11.18        31.00 o                         
   1   7   0       5530.66       5567.30       236.90 o                         
   2   7   0      10792.44      11033.37       332.94 o                         
   3   7   0        132.08        123.04        27.99 o                         
   4   7   0       4931.89       4848.30       108.84 o                         
   5   7   0       1970.62       1946.83        62.97 o                         
   6   7   0          0.58          1.26        16.95 o                         
   7   7   0       1407.48       1513.03        61.74 o                         
   8   7   0        122.68        137.66        19.14 o                         
  -5   8   0         34.28         28.11        19.21 o                         
  -4   8   0       3722.99       4087.75       145.08 o                         
  -3   8   0       1440.31       1517.99        54.02 o                         
  -2   8   0          9.02         14.18        14.01 o                         
  -1   8   0      13869.87      14605.79       341.26 o                         
   0   8   0       3689.07       3726.66       107.58 o                         
   1   8   0        814.82        798.17        47.14 o                         
   2   8   0       8507.81       8395.71       173.48 o                         
   3   8   0       1053.55       1044.72        44.20 o                         
   4   8   0        872.13        931.91        35.25 o                         
   5   8   0       2959.35       2934.31        91.23 o                         
   6   8   0          1.38         -6.49        19.09 o                         
   7   8   0         71.56         87.56        19.37 o                         
  -5   9   0        163.93        148.44        21.62 o                         
  -4   9   0        779.60        695.26        56.19 o                         
  -3   9   0       6778.21       7676.52       361.24 o                         
  -2   9   0        315.73        282.19        24.53 o                         
  -1   9   0        832.76        885.60        32.24 o                         
   0   9   0       5513.92       5409.14       147.71 o                         
   1   9   0        142.65        130.97        14.87 o                         
   2   9   0       4135.02       4040.48        91.55 o                         
   3   9   0       1770.36       1791.70        53.34 o                         
   4   9   0        993.62        976.66        35.38 o                         
   5   9   0       1348.45       1382.46        61.40 o                         
   6   9   0         29.12         15.63        11.33 o                         
   7   9   0         40.93         18.08        16.72 o                         
  -4  10   0         94.06        112.51        17.36 o                         
  -3  10   0       3434.38       3531.10       176.46 o                         
  -2  10   0        500.97        549.69        33.57 o                         
  -1  10   0          3.25          4.22        15.48 o                         
   0  10   0       4813.74       4783.64       148.10 o                         
   1  10   0        266.96        264.66        18.54 o                         
   2  10   0        172.30        179.72        17.07 o                         
   3  10   0       1224.56       1289.43        59.56 o                         
   4  10   0        100.87        111.75        20.36 o                         
   5  10   0          1.42          9.42        12.32 o                         
   6  10   0         53.41         71.65        12.27 o                         
  -3  11   0        691.28        604.36        37.71 o                         
  -2  11   0       2091.23       2143.97        81.14 o                         
  -1  11   0        306.53        348.67        23.86 o                         
   0  11   0        383.24        407.02        23.29 o                         
   1  11   0       1475.28       1440.83        69.21 o                         
   2  11   0       1236.39       1177.36        46.20 o                         
   3  11   0        192.48        216.51        23.07 o                         
   4  11   0        219.57        213.49        21.01 o                         
   5  11   0       1236.15       1270.43        72.56 o                         
   6  11   0        116.11         88.19        14.62 o                         
  -2  12   0       1080.70       1141.75        65.56 o                         
  -1  12   0         45.52         50.00        13.36 o                         
   0  12   0        354.76        350.75        22.60 o                         
   1  12   0        805.60        861.99        35.64 o                         
   2  12   0        916.31        904.18        79.41 o                         
   3  12   0         52.88         83.09        26.99 o                         
   4  12   0        150.74        154.42        15.99 o                         
   5  12   0       1140.32       1264.84        70.40 o                         
  -1  13   0          7.32          9.83         7.92 o                         
   0  13   0       2685.05       2347.73       125.53 o                         
   1  13   0         64.29         44.53        13.69 o                         
   2  13   0        339.34        379.44        35.03 o                         
   3  13   0       2578.49       2649.83        91.53 o                         
   4  13   0          0.44        -12.40        12.40 o                         
  -3 -13   1          4.64          7.58         7.05 o                         
  -2 -13   1       3201.20       3171.04       150.45 o                         
  -1 -13   1        294.50        228.82        21.37 o                         
   0 -13   1        555.32        401.22        26.85 o                         
  -5 -12   1        327.08        311.72        24.07 o                         
  -4 -12   1       2421.20       2590.43        91.03 o                         
  -3 -12   1        178.63        139.36        26.00 o                         
  -2 -12   1       2355.33       1955.86       100.73 o                         
  -1 -12   1       2629.62       2726.12        69.19 o                         
   0 -12   1          0.28          0.29        11.57 o                         
   1 -12   1       2537.53       2558.98       128.74 o                         
   2 -12   1        746.04        719.51        70.82 o                         
  -6 -11   1        227.30        175.43        11.23 o                         
  -5 -11   1         29.48         32.01        13.81 o                         
  -4 -11   1       1619.53       1621.35       123.97 o                         
  -3 -11   1        157.34        225.74        36.51 o                         
  -2 -11   1        116.03        112.10        30.82 o                         
  -1 -11   1       5305.33       5777.46       160.99 o                         
   0 -11   1         46.40         45.47        14.29 o                         
   1 -11   1        778.06        858.76        42.94 o                         
   2 -11   1       2683.12       2848.78       100.62 o                         
   3 -11   1        171.17        168.76        20.04 o                         
  -6 -10   1       1017.18       1167.36        67.01 o                         
  -5 -10   1          7.27         12.20        13.53 o                         
  -4 -10   1       1047.92       1085.05        51.93 o                         
  -3 -10   1       2228.68       2211.11       128.76 o                         
  -2 -10   1        730.73        810.52       116.77 o                         
  -1 -10   1       1072.07       1164.06        40.73 o                         
   0 -10   1        439.57        467.17        20.56 o                         
   1 -10   1        968.60        940.54        47.51 o                         
   2 -10   1       1401.52       1498.44        54.22 o                         
   3 -10   1         80.53        138.58        21.19 o                         
   4 -10   1        472.56        423.29        17.09 o                         
  -7  -9   1         12.58         16.30        14.51 o                         
  -6  -9   1       1515.28       1622.65        53.07 o                         
  -5  -9   1         63.37         47.23        15.73 o                         
  -4  -9   1          8.15         -1.44        21.69 o                         
  -3  -9   1       3596.53       3654.32       120.83 o                         
  -2  -9   1          8.80         13.82        12.25 o                         
  -1  -9   1         26.23         31.39        11.51 o                         
   0  -9   1       1271.01       1145.47        38.61 o                         
   1  -9   1       3399.49       3391.87        88.75 o                         
   2  -9   1         46.81         58.82        13.56 o                         
   3  -9   1          9.04         37.38        31.44 o                         
   4  -9   1       2668.58       2848.27       102.83 o                         
   5  -9   1        168.18        131.51        17.02 o                         
  -7  -8   1         77.63         98.16        15.07 o                         
  -6  -8   1        466.79        513.32        33.77 o                         
  -5  -8   1       1220.47       1207.73        73.00 o                         
  -4  -8   1        466.75        426.30        36.52 o                         
  -3  -8   1        347.07        345.38        37.16 o                         
  -2  -8   1          4.23         23.23        10.18 o                         
  -1  -8   1       3508.40       3488.35        67.59 o                         
   0  -8   1       1329.82       1388.37        40.92 o                         
   1  -8   1        186.51        213.30        14.11 o                         
   2  -8   1       4677.83       4755.59       111.49 o                         
   3  -8   1        139.53        144.41        23.09 o                         
   4  -8   1       1836.00       1758.41        98.07 o                         
   5  -8   1       1219.78       1160.80        52.57 o                         
  -7  -7   1          9.99         11.05        22.14 o                         
  -6  -7   1        624.15        622.83        23.82 o                         
  -5  -7   1        267.01        225.61        20.58 o                         
  -4  -7   1       1115.94       1030.47        40.42 o                         
  -3  -7   1       1382.35       1374.09        60.82 o                         
  -2  -7   1       1712.50       1770.33        50.11 o                         
  -1  -7   1       6657.74       6923.62       184.14 o                         
   0  -7   1       2431.37       2512.98       131.45 o                         
   1  -7   1          4.09         10.95        11.08 o                         
   2  -7   1       6934.98       7025.92       141.95 o                         
   3  -7   1         46.15         68.80        17.25 o                         
   4  -7   1        829.43        792.25        45.29 o                         
   5  -7   1       4335.47       4523.66       154.08 o                         
   6  -7   1        165.69        172.69        25.03 o                         
  -8  -6   1          1.00        -10.05        12.60 o                         
  -7  -6   1        213.78        198.01        21.27 o                         
  -6  -6   1       1748.62       1798.27        53.64 o                         
  -5  -6   1          2.14         -3.87        16.30 o                         
  -4  -6   1        288.17        282.10        20.72 o                         
  -3  -6   1       9160.57       8567.86       251.93 o                         
  -2  -6   1        299.42        353.66        40.95 o                         
  -1  -6   1       5808.44       5906.98       157.35 o                         
   0  -6   1       9987.84       9832.21       355.45 o                         
   1  -6   1        292.45        299.02        46.52 o                         
   2  -6   1       9757.00      10569.39       484.72 o                         
   3  -6   1       8491.85       8736.77       206.67 o                         
   4  -6   1         29.51         43.36        15.28 o                         
   5  -6   1       2560.65       2711.22       147.79 o                         
   6  -6   1       1026.69        976.02        79.00 o                         
  -8  -5   1        422.14        479.46        36.56 o                         
  -7  -5   1         41.47         76.51        16.81 o                         
  -6  -5   1       1247.96       1360.77        44.68 o                         
  -5  -5   1       2207.67       2288.10        84.76 o                         
  -4  -5   1          1.55         18.31        23.03 o                         
  -3  -5   1       7677.54       7866.89       294.54 o                         
  -2  -5   1       5797.48       5958.40       397.19 o                         
  -1  -5   1          5.62         15.18        24.57 o                         
   0  -5   1      24193.98      24470.51       656.14 o                         
   1  -5   1       4382.26       4274.70       181.59 o                         
   2  -5   1        281.45        293.64        48.90 o                         
   3  -5   1      12337.71      12112.76       278.68 o                         
   4  -5   1        397.77        365.79        31.73 o                         
   5  -5   1       1566.85       1605.74        58.94 o                         
   6  -5   1       2187.08       2331.98       107.87 o                         
   7  -5   1        108.98         85.62        14.53 o                         
  -8  -4   1       1183.13       1274.68        73.60 o                         
  -7  -4   1        303.48        320.81        23.63 o                         
  -6  -4   1        215.49        256.19        22.15 o                         
  -5  -4   1       6462.89       6620.66       178.49 o                         
  -4  -4   1        446.12        446.25        74.99 o                         
  -3  -4   1       3713.74       3725.04       119.60 o                         
  -2  -4   1      19670.46      20018.89       716.57 o                         
  -1  -4   1         15.99          5.94        22.18 o                         
   0  -4   1      11018.99      10946.26       306.28 o                         
   1  -4   1       5373.35       5055.55       189.91 o                         
   2  -4   1        213.56        150.22        32.47 o                         
   3  -4   1       5901.37       5681.70       172.78 o                         
   4  -4   1       1005.97        973.00        34.79 o                         
   5  -4   1        801.76        863.73        33.72 o                         
   6  -4   1       1623.03       1701.17        76.34 o                         
   7  -4   1         57.09         38.87        26.42 o                         
  -8  -3   1        659.59        800.03        55.13 o                         
  -7  -3   1       1285.60       1386.86        51.59 o                         
  -6  -3   1          0.05         -4.78        15.36 o                         
  -5  -3   1       5469.92       5854.48       136.88 o                         
  -4  -3   1       2674.10       2677.37       111.83 o                         
  -3  -3   1        296.97        423.64        64.00 o                         
  -2  -3   1      10467.98       9987.76       338.33 o                         
  -1  -3   1        713.43        553.90        94.49 o                         
   0  -3   1        432.22        464.53        33.24 o                         
   1  -3   1      18278.82      17367.75       455.21 o                         
   2  -3   1         13.34         30.30        14.53 o                         
   3  -3   1          0.30          8.46        13.52 o                         
   4  -3   1       3608.56       3444.66       103.86 o                         
   5  -3   1        650.59        653.82        33.80 o                         
   6  -3   1         25.82        104.72        21.64 o                         
   7  -3   1         80.80         96.58        20.96 o                         
  -8  -2   1          3.95         21.22        15.70 o                         
  -7  -2   1       2616.16       2845.85        93.98 o                         
  -6  -2   1         11.91          7.59        16.36 o                         
  -5  -2   1        801.60        858.97        53.75 o                         
  -4  -2   1       6260.56       6236.69       245.64 o                         
  -3  -2   1         12.56         18.90        38.56 o                         
  -2  -2   1       2809.21       2745.20       109.23 o                         
  -1  -2   1      11222.57      11113.55       359.18 o                         
   0  -2   1       5653.32       5371.58       130.84 o                         
   1  -2   1       3970.46       4177.99       119.76 o                         
   2  -2   1        151.39        144.92        45.94 o                         
   3  -2   1       5135.29       5120.84       148.39 o                         
   4  -2   1        675.11        578.89        43.56 o                         
   5  -2   1        481.29        466.44        31.14 o                         
   6  -2   1       2907.64       3097.96        91.81 o                         
   7  -2   1        151.12        188.38        20.97 o                         
   8  -2   1        365.41        267.52        26.36 o                         
  -8  -1   1          3.66         13.54        14.94 o                         
  -7  -1   1       1611.85       1721.53        75.30 o                         
  -6  -1   1       1052.62       1075.28        48.49 o                         
  -5  -1   1        451.17        500.00        24.77 o                         
  -4  -1   1       5818.84       6437.22       252.07 o                         
  -3  -1   1       1089.35       1233.16        59.39 o                         
  -2  -1   1       1334.93       1400.99       100.88 o                         
  -1  -1   1      11229.74      12023.16       381.88 o                         
   0  -1   1       2213.01       1884.73        67.26 o                         
   1  -1   1       3237.05       2826.08       433.07 o                         
   2  -1   1       3375.50       3557.18       174.68 o                         
   3  -1   1       8716.12       8905.44       306.29 o                         
   4  -1   1        741.14        718.05        57.62 o                         
   5  -1   1         25.69        243.80        30.32 o                         
   6  -1   1       4033.23       4311.38       222.73 o                         
   7  -1   1        148.14        185.74        21.89 o                         
   8  -1   1        252.06        235.23        29.78 o                         
  -8   0   1          8.59         15.48        14.35 o                         
  -7   0   1         12.06         21.83        32.59 o                         
  -6   0   1       2763.72       2888.60        75.86 o                         
  -5   0   1        541.72        562.88        39.59 o                         
  -4   0   1        561.32        621.02        36.22 o                         
  -3   0   1        515.46        456.50        37.58 o                         
  -2   0   1       9363.02       9964.15       270.03 o                         
  -1   0   1       1783.23       1860.70        68.92 o                         
   0   0   1       2020.07       2030.88       101.59 o                         
   1   0   1      31112.75      31648.05      1393.07 o                         
   2   0   1        292.17        339.03        29.76 o                         
   3   0   1       3744.87       3776.16       219.50 o                         
   4   0   1       8281.74       8500.10       243.37 o                         
   5   0   1         22.01         27.35        14.41 o                         
   6   0   1       1129.33       1207.69        44.63 o                         
   7   0   1       2036.04       2276.59        90.73 o                         
   8   0   1         12.66          8.50        15.79 o                         
  -8   1   1        327.97        245.83        28.55 o                         
  -7   1   1       1043.96       1015.91        48.87 o                         
  -6   1   1        278.75        294.81        33.38 o                         
  -5   1   1        824.41        865.25        39.83 o                         
  -4   1   1       6543.84       6829.89       177.35 o                         
  -3   1   1        811.45        919.78        62.34 o                         
  -2   1   1       6495.47       6698.50       330.25 o                         
  -1   1   1      27403.46      28341.10       886.85 o                         
   0   1   1       2468.01       2046.91        69.08 o                         
   1   1   1      10210.27      10399.84       469.63 o                         
   2   1   1        687.28        539.62        60.15 o                         
   3   1   1          5.32        -29.98        42.18 o                         
   4   1   1      10723.14      11460.01       316.91 o                         
   5   1   1        853.25        877.67        34.13 o                         
   6   1   1        414.54        463.05        29.88 o                         
   7   1   1       2665.16       3066.52       110.16 o                         
   8   1   1          4.96         -0.99        17.97 o                         
  -8   2   1         70.31         60.19        11.35 o                         
  -7   2   1        867.07        879.02        44.77 o                         
  -6   2   1        152.31        150.99        26.49 o                         
  -5   2   1         52.51         33.06        46.78 o                         
  -4   2   1       8961.68       9765.36       243.85 o                         
  -3   2   1        928.19        892.43        63.35 o                         
  -2   2   1       1990.29       1934.86       146.53 o                         
  -1   2   1      23384.75      23245.66       737.46 o                         
   0   2   1        221.34        171.95        24.97 o                         
   1   2   1      12799.92      12871.13       584.45 o                         
   2   2   1      90548.81      99432.31      4362.45 o                         
   3   2   1          0.58         12.32        42.96 o                         
   4   2   1       6183.64       6252.00       220.82 o                         
   5   2   1       4957.58       5331.84       136.51 o                         
   6   2   1          3.76         21.39        17.14 o                         
   7   2   1       1393.28       1552.85        71.56 o                         
   8   2   1        659.17        665.34       100.18 o                         
  -7   3   1         17.51         15.08        14.14 o                         
  -6   3   1       4727.11       5166.14       149.83 o                         
  -5   3   1        167.49        176.89        21.02 o                         
  -4   3   1       3140.87       3147.58        92.92 o                         
  -3   3   1      10299.44      10375.46       360.86 o                         
  -2   3   1         15.30         19.95        24.24 o                         
  -1   3   1      22819.42      22424.77       584.00 o                         
   0   3   1      14229.65      12893.50       600.43 o                         
   1   3   1         62.97         38.80        34.08 o                         
   2   3   1       8777.13       8313.84       403.80 o                         
   3   3   1       1592.11       1521.12       118.48 o                         
   4   3   1       4474.39       5144.61       240.67 o                         
   5   3   1       6197.50       6540.79       241.86 o                         
   6   3   1          4.95         19.65        19.71 o                         
   7   3   1         26.25         33.19        22.31 o                         
   8   3   1        729.44        739.82        56.00 o                         
  -7   4   1        278.32        239.45        29.19 o                         
  -6   4   1       3733.91       4077.45       121.71 o                         
  -5   4   1        355.83        353.84        26.52 o                         
  -4   4   1        979.98       1018.32        56.49 o                         
  -3   4   1      13661.33      13241.49       447.25 o                         
  -2   4   1         19.84         27.79        12.95 o                         
  -1   4   1       4374.21       4195.86       149.22 o                         
   0   4   1      17753.87      15984.58       748.07 o                         
   1   4   1          6.27         27.55        26.92 o                         
   2   4   1       2189.08       2087.02       108.16 o                         
   3   4   1       9766.59       9853.90       327.98 o                         
   4   4   1       8238.86       9213.73       319.12 o                         
   5   4   1        824.03        840.23        39.97 o                         
   6   4   1        603.38        666.98        33.47 o                         
   7   4   1        364.61        437.02        38.08 o                         
   8   4   1        132.70        125.74        27.73 o                         
  -7   5   1          4.99        -11.39        16.78 o                         
  -6   5   1        935.29        915.91        48.74 o                         
  -5   5   1       8089.49       8066.80       250.09 o                         
  -4   5   1          1.18          8.88        16.03 o                         
  -3   5   1       6074.98       5871.27       307.48 o                         
  -2   5   1       7060.18       6869.45       202.87 o                         
  -1   5   1        807.45        817.19        84.96 o                         
   0   5   1       6646.71       5991.52       326.07 o                         
   1   5   1        245.57        238.73        39.02 o                         
   2   5   1       1439.92       1383.75        81.67 o                         
   3   5   1       3812.34       3822.04       110.02 o                         
   4   5   1        565.89        529.86        42.61 o                         
   5   5   1         14.09         33.22        19.25 o                         
   6   5   1         34.54         51.07        21.55 o                         
   7   5   1        948.76       1097.35        46.64 o                         
   8   5   1         55.26         40.10        16.04 o                         
  -6   6   1         21.20         12.87        16.36 o                         
  -5   6   1       2381.24       2559.96        82.70 o                         
  -4   6   1        137.16        114.59        26.27 o                         
  -3   6   1        361.91        307.88        35.63 o                         
  -2   6   1       9093.62       9249.95       310.36 o                         
  -1   6   1       1893.57       1756.99       155.04 o                         
   0   6   1       2237.54       2474.01       127.56 o                         
   1   6   1       4036.44       3884.08       202.69 o                         
   2   6   1       3295.17       2875.77       100.64 o                         
   3   6   1        394.07        359.14        33.25 o                         
   4   6   1        317.79        269.32        35.82 o                         
   5   6   1       4269.03       4367.67       116.81 o                         
   6   6   1        131.64        143.45        26.36 o                         
   7   6   1        175.14        209.08        22.98 o                         
   8   6   1        974.34       1091.52        38.03 o                         
  -6   7   1        209.05        179.36        24.89 o                         
  -5   7   1       1357.54       1368.61        49.31 o                         
  -4   7   1       1740.88       1853.50       112.30 o                         
  -3   7   1       1880.87       1944.07        84.38 o                         
  -2   7   1       1244.41       1242.50        59.04 o                         
  -1   7   1         27.21         64.54        40.56 o                         
   0   7   1       3014.03       3043.57       152.91 o                         
   1   7   1        777.07        781.93        65.63 o                         
   2   7   1       1805.03       1555.62        82.44 o                         
   3   7   1       3512.57       3550.20       125.77 o                         
   4   7   1        268.69        287.65        18.55 o                         
   5   7   1       2896.34       2964.60       103.93 o                         
   6   7   1        323.80        293.53        25.65 o                         
   7   7   1         12.67         11.99        15.94 o                         
   8   7   1        664.98        773.75        34.08 o                         
  -5   8   1        136.48        157.13        17.16 o                         
  -4   8   1        899.32        917.36        48.05 o                         
  -3   8   1       2042.73       2069.85        58.22 o                         
  -2   8   1        162.03        125.49        19.04 o                         
  -1   8   1       1037.60       1067.54        60.53 o                         
   0   8   1      10143.76      10362.05       254.37 o                         
   1   8   1        283.73        270.77        49.12 o                         
   2   8   1        207.69        180.55        56.70 o                         
   3   8   1       7930.50       7571.46       272.80 o                         
   4   8   1         88.99         94.43        15.62 o                         
   5   8   1        898.50        868.89        37.95 o                         
   6   8   1       2547.79       2668.01        85.71 o                         
   7   8   1          0.75          7.26        20.50 o                         
   8   8   1        327.12        343.25        26.37 o                         
  -5   9   1       2061.11       1760.17        91.01 o                         
  -4   9   1        118.79        144.78        28.87 o                         
  -3   9   1        460.18        461.22        28.85 o                         
  -2   9   1       6606.28       7337.49       163.67 o                         
  -1   9   1        172.61        169.44        28.82 o                         
   0   9   1       5000.75       5045.02       203.00 o                         
   1   9   1       4561.62       4461.68       153.42 o                         
   2   9   1         37.90         20.04        17.46 o                         
   3   9   1       4830.47       4724.11       109.76 o                         
   4   9   1       2124.80       2181.92        64.66 o                         
   5   9   1          4.34        -10.95        18.85 o                         
   6   9   1       2072.70       2336.98       130.86 o                         
   7   9   1        158.72        184.85        18.36 o                         
  -4  10   1       1500.88       1434.59        77.94 o                         
  -3  10   1         11.47         24.71        16.15 o                         
  -2  10   1       5739.55       6151.37       146.82 o                         
  -1  10   1        416.02        407.01        23.68 o                         
   0  10   1         97.22        119.06        31.77 o                         
   1  10   1      11374.37      11769.00       256.67 o                         
   2  10   1        597.89        596.59        42.47 o                         
   3  10   1        842.92        881.59        72.97 o                         
   4  10   1       3917.22       4121.09       147.90 o                         
   5  10   1         47.32         69.78        41.01 o                         
   6  10   1        810.60        896.03        42.14 o                         
   7  10   1        654.13        690.35        43.08 o                         
  -4  11   1       2205.17       1408.81       107.79 o                         
  -3  11   1          1.38          6.99        14.16 o                         
  -2  11   1       2430.43       2459.20        91.32 o                         
  -1  11   1       4720.53       4803.45       232.77 o                         
   0  11   1         30.59         45.24        21.29 o                         
   1  11   1       2163.69       2347.05        65.67 o                         
   2  11   1       1246.09       1214.19        48.11 o                         
   3  11   1          4.81        -33.10        33.10 o                         
   4  11   1       2832.92       3097.55       113.18 o                         
   5  11   1        159.18        171.57        18.83 o                         
   6  11   1        104.19        107.87        11.30 o                         
  -3  12   1        646.64        526.56        32.38 o                         
  -2  12   1         11.80          5.91        14.73 o                         
  -1  12   1       4114.20       4417.30       152.52 o                         
   0  12   1         26.30         58.86        13.70 o                         
   1  12   1        252.46        235.03        22.91 o                         
   2  12   1       3065.82       3306.17        97.82 o                         
   3  12   1        676.70        767.33        79.61 o                         
   4  12   1          7.83         21.67        13.80 o                         
   5  12   1        278.60        258.08        26.65 o                         
   6  12   1        136.81         87.24        11.95 o                         
  -1  13   1       1584.77       1629.22        59.69 o                         
   0  13   1        546.87        564.63        24.35 o                         
   1  13   1        251.08        247.94        16.65 o                         
   2  13   1        495.43        499.04        26.57 o                         
   3  13   1        136.24        121.36        14.02 o                         
   4  13   1        321.97        298.88        26.99 o                         
   5  13   1         87.45         66.45        13.66 o                         
   2  14   1          5.72         25.95        12.04 o                         
   3  14   1        290.61        234.27        19.31 o                         
  -4 -12   2         82.88         71.92        13.47 o                         
  -3 -12   2        651.28        644.62        24.58 o                         
  -2 -12   2         51.70         72.11        20.62 o                         
  -1 -12   2       1432.19       1331.09        62.69 o                         
   0 -12   2        936.39       1058.45        61.93 o                         
   1 -12   2         21.23         17.16        10.10 o                         
  -5 -11   2         11.66        -15.58        15.58 o                         
  -4 -11   2         18.52         17.40        10.70 o                         
  -3 -11   2       2922.87       3358.04       170.02 o                         
  -2 -11   2        253.05         46.69        34.94 o                         
  -1 -11   2        196.07        214.46        21.67 o                         
   0 -11   2       5309.99       5644.65       246.14 o                         
   1 -11   2        100.75        110.07        15.78 o                         
   2 -11   2       1692.96       1689.96        51.41 o                         
   3 -11   2       3442.11       2742.04       126.92 o                         
  -6 -10   2        294.27        280.67        17.47 o                         
  -5 -10   2       1446.07       1504.99       133.35 o                         
  -4 -10   2         29.04         36.84        13.13 o                         
  -3 -10   2       2234.67       2191.70        69.55 o                         
  -2 -10   2       3364.62       3596.81       132.32 o                         
  -1 -10   2        356.68        375.02        22.64 o                         
   0 -10   2       6831.23       7419.19       175.94 o                         
   1 -10   2       1533.10       1685.35        57.88 o                         
   2 -10   2        131.16        107.81        19.63 o                         
   3 -10   2       3677.30       3777.12       104.94 o                         
  -6  -9   2          3.68         -9.64        13.09 o                         
  -5  -9   2       2884.39       3285.52       120.45 o                         
  -4  -9   2        239.22        264.50        29.66 o                         
  -3  -9   2        520.75        448.56        45.26 o                         
  -2  -9   2       4719.98       4825.94       140.31 o                         
  -1  -9   2         54.64         59.90        20.07 o                         
   0  -9   2        876.20        853.00        30.44 o                         
   1  -9   2       7168.83       7594.99       181.81 o                         
   2  -9   2         30.49         64.35        17.72 o                         
   3  -9   2       1856.80       1931.97        66.83 o                         
   4  -9   2       1304.43       1318.74        68.95 o                         
  -7  -8   2       1395.47       1294.08        69.66 o                         
  -6  -8   2          3.08          0.89        12.46 o                         
  -5  -8   2       1286.84       1366.42        51.25 o                         
  -4  -8   2       2008.57       2029.74        65.69 o                         
  -3  -8   2          1.38          0.67        19.90 o                         
  -2  -8   2       4741.53       4638.39       110.70 o                         
  -1  -8   2       1134.63       1149.13        34.07 o                         
   0  -8   2        753.82        771.77        35.73 o                         
   1  -8   2       2819.83       2938.31        80.95 o                         
   2  -8   2        116.31        113.85        14.55 o                         
   3  -8   2        115.67         89.31        18.94 o                         
   4  -8   2       1217.38       1190.69        37.72 o                         
   5  -8   2        296.20        252.84        30.57 o                         
  -7  -7   2       1144.36       1146.70        67.96 o                         
  -6  -7   2        290.07        283.71        25.98 o                         
  -5  -7   2        131.78        130.13        22.15 o                         
  -4  -7   2       4334.10       4338.29       182.88 o                         
  -3  -7   2         81.37         67.17        17.01 o                         
  -2  -7   2        200.99        173.35        14.36 o                         
  -1  -7   2       5689.22       5544.22       101.83 o                         
   0  -7   2        259.06        242.55        19.93 o                         
   1  -7   2        726.59        735.23        30.32 o                         
   2  -7   2        881.87        869.82        37.48 o                         
   3  -7   2       4266.88       4473.68       120.04 o                         
   4  -7   2         95.42         75.12        20.92 o                         
   5  -7   2        153.57        110.62        20.77 o                         
   6  -7   2       1858.63       1436.58        75.27 o                         
  -7  -6   2        240.78        227.64        28.83 o                         
  -6  -6   2       1123.17       1040.75        52.22 o                         
  -5  -6   2        318.79        314.80        34.63 o                         
  -4  -6   2       3207.07       3077.37       130.56 o                         
  -3  -6   2       1067.23        992.64        53.40 o                         
  -2  -6   2        590.62        517.71        33.48 o                         
  -1  -6   2       2047.76       1914.05        67.58 o                         
   0  -6   2       1045.53       1249.84        99.14 o                         
   1  -6   2       2567.69       2532.95       106.95 o                         
   2  -6   2       1867.61       1912.66        48.29 o                         
   3  -6   2       1741.10       1765.56        51.84 o                         
   4  -6   2       1674.72       1458.21        62.12 o                         
   5  -6   2          2.49         -6.92        19.08 o                         
   6  -6   2       1872.68       1719.18       108.05 o                         
  -7  -5   2          2.12         -7.64        25.41 o                         
  -6  -5   2        726.11        670.74        28.26 o                         
  -5  -5   2        370.17        396.89        25.62 o                         
  -4  -5   2        732.89        727.83        39.18 o                         
  -3  -5   2        846.30        704.75        42.64 o                         
  -2  -5   2       5459.77       5190.32       171.66 o                         
  -1  -5   2        337.23        351.00        25.54 o                         
   0  -5   2       1383.79       1398.89        52.38 o                         
   1  -5   2      13904.61      13554.98       449.52 o                         
   2  -5   2        362.96        390.08        27.93 o                         
   3  -5   2        515.30        506.15        31.07 o                         
   4  -5   2       5293.26       5302.73       102.65 o                         
   5  -5   2        235.70        247.68        31.00 o                         
   6  -5   2       1203.05       1181.42        54.06 o                         
   7  -5   2       1548.69        900.90        50.10 o                         
  -8  -4   2        272.43        218.65        17.00 o                         
  -7  -4   2        486.14        520.35        31.50 o                         
  -6  -4   2        264.44        288.16        19.99 o                         
  -5  -4   2         18.89         26.43        12.63 o                         
  -4  -4   2       4858.03       4722.55       142.80 o                         
  -3  -4   2        355.30        359.80        35.14 o                         
  -2  -4   2       5776.79       6312.34       238.25 o                         
  -1  -4   2      12711.63      12267.34       340.44 o                         
   0  -4   2        569.89        673.98        43.14 o                         
   1  -4   2      11817.73      12212.48       589.50 o                         
   2  -4   2       4768.84       4434.99       130.58 o                         
   3  -4   2        314.77        293.02        31.46 o                         
   4  -4   2       8832.28       8536.81       210.74 o                         
   5  -4   2       2631.24       2466.75        75.69 o                         
   6  -4   2          3.37          3.95        36.64 o                         
   7  -4   2       1425.94       1354.57       126.42 o                         
  -8  -3   2         82.80         80.95        12.72 o                         
  -7  -3   2       1136.93       1182.53       146.29 o                         
  -6  -3   2        874.99        899.36        40.52 o                         
  -5  -3   2         48.88         63.52        15.83 o                         
  -4  -3   2       5964.53       6092.04       185.63 o                         
  -3  -3   2       2155.79       2167.88       150.46 o                         
  -2  -3   2         10.43         50.10        23.79 o                         
  -1  -3   2      17939.53      17169.98       561.73 o                         
   0  -3   2       2285.76       2172.65        91.48 o                         
   1  -3   2        334.79        281.47        53.32 o                         
   2  -3   2      30225.64      30423.13       677.43 o                         
   3  -3   2        410.57        468.57        70.19 o                         
   4  -3   2       1903.60       1899.09        49.83 o                         
   5  -3   2       6829.54       6661.67       169.63 o                         
   6  -3   2         27.44         37.98        18.70 o                         
   7  -3   2       2028.19       2159.18       108.65 o                         
  -8  -2   2         60.33         56.98         9.78 o                         
  -7  -2   2          5.27         11.16        22.03 o                         
  -6  -2   2       3768.39       3995.02       101.72 o                         
  -5  -2   2        117.35        128.14        18.96 o                         
  -4  -2   2       2197.26       2238.19       117.46 o                         
  -3  -2   2      12615.80      13414.28       639.25 o                         
  -2  -2   2        252.37        253.47        42.49 o                         
  -1  -2   2      16986.65      16699.13       749.48 o                         
   0  -2   2      19620.56      18409.89       475.80 o                         
   1  -2   2        372.25        346.94        68.84 o                         
   2  -2   2      16128.38      16553.57       771.20 o                         
   3  -2   2       1432.15       1211.10       110.32 o                         
   4  -2   2         73.21         65.98        20.79 o                         
   5  -2   2       4051.01       4006.16       109.22 o                         
   6  -2   2         15.16         24.57        20.71 o                         
   7  -2   2        127.10        136.98        20.57 o                         
  -8  -1   2        633.63        448.52       112.23 o                         
  -7  -1   2          0.45         23.12        18.98 o                         
  -6  -1   2       4098.12       4459.11       128.63 o                         
  -5  -1   2       1568.26       1554.42        57.17 o                         
  -4  -1   2        156.55        172.73        39.29 o                         
  -3  -1   2      21900.37      23476.09       622.03 o                         
  -2  -1   2        975.54       1035.57        57.25 o                         
  -1  -1   2        241.94        208.63        18.02 o                         
   0  -1   2      24838.64      22325.88       694.45 o                         
   1  -1   2        538.39        648.34        50.93 o                         
   2  -1   2        510.98        551.98        60.03 o                         
   3  -1   2      11421.70      12211.18       326.47 o                         
   4  -1   2       1131.63       1168.84        56.01 o                         
   5  -1   2        298.18        332.42        25.49 o                         
   6  -1   2        893.16        935.60        60.63 o                         
   7  -1   2        540.66        607.02        31.88 o                         
   8  -1   2        131.23        136.49        27.22 o                         
  -8   0   2       1459.39       1398.85        86.28 o                         
  -7   0   2         84.05         57.36        20.41 o                         
  -6   0   2        451.94        506.55        45.13 o                         
  -5   0   2       6187.28       6396.66       147.95 o                         
  -4   0   2          3.52          5.85        25.57 o                         
  -3   0   2       3911.86       4022.49       162.98 o                         
  -2   0   2       6670.92       7007.50       197.46 o                         
  -1   0   2         59.46        104.00        21.84 o                         
   0   0   2       2732.92       2458.54        72.24 o                         
   1   0   2       4280.76       4359.92       145.93 o                         
   2   0   2       5618.13       5819.65       203.50 o                         
   3   0   2       3628.10       3794.94       154.31 o                         
   4   0   2        540.08        593.39        39.17 o                         
   5   0   2       1015.14       1059.24        38.85 o                         
   6   0   2        528.97        499.56        35.40 o                         
   7   0   2        784.44        839.00        38.90 o                         
   8   0   2        428.36        441.94        22.57 o                         
  -8   1   2        692.71        560.22        28.64 o                         
  -7   1   2        842.77        800.48        44.53 o                         
  -6   1   2          5.23         10.57        17.63 o                         
  -5   1   2       6411.08       6688.93       154.04 o                         
  -4   1   2         97.27         80.71        16.94 o                         
  -3   1   2        379.01        443.52        38.63 o                         
  -2   1   2      15038.79      16107.02       739.42 o                         
  -1   1   2       2314.52       2552.98        96.69 o                         
   0   1   2          9.54         15.14        12.57 o                         
   1   1   2      15329.49      15583.73       490.77 o                         
   2   1   2       8357.81       8522.87       404.56 o                         
   3   1   2        253.93        331.22        59.11 o                         
   4   1   2        476.63        473.10        36.29 o                         
   5   1   2       4637.87       5013.07       152.02 o                         
   6   1   2          6.88         14.19        20.43 o                         
   7   1   2        191.10        188.50        25.53 o                         
   8   1   2       1224.30       1292.50        45.02 o                         
  -8   2   2         61.72         51.94        13.49 o                         
  -7   2   2       1455.37       1500.77        99.35 o                         
  -6   2   2        380.07        398.00        27.92 o                         
  -5   2   2        229.02        195.87        22.32 o                         
  -4   2   2       4221.61       4575.31       166.38 o                         
  -3   2   2       1248.09       1339.02       165.61 o                         
  -2   2   2       4312.08       4422.83       163.61 o                         
  -1   2   2        109.83        106.64        34.70 o                         
   0   2   2       3683.01       3055.81       105.81 o                         
   1   2   2       1978.85       1831.16        76.90 o                         
   2   2   2        143.74        298.92        47.27 o                         
   3   2   2      12549.14      13302.60       632.82 o                         
   4   2   2        427.90        445.20        46.75 o                         
   5   2   2       3910.71       4105.66       117.51 o                         
   6   2   2       2081.03       2169.54        65.17 o                         
   7   2   2         16.60          3.01        18.65 o                         
   8   2   2        927.40        956.17        37.89 o                         
  -7   3   2        518.80        471.43        28.02 o                         
  -6   3   2         60.68         48.97        18.36 o                         
  -5   3   2       1162.46       1198.35        44.08 o                         
  -4   3   2       1689.13       1576.59        80.98 o                         
  -3   3   2       6533.44       7144.24       394.73 o                         
  -2   3   2       3867.24       3976.65       228.99 o                         
  -1   3   2       1374.32       1399.48       113.68 o                         
   0   3   2      20995.83      18010.06       823.07 o                         
   1   3   2      11406.30      10727.32       483.81 o                         
   2   3   2       1395.07       1511.46       108.55 o                         
   3   3   2      12889.34      12948.59       870.28 o                         
   4   3   2         47.70         99.92        39.34 o                         
   5   3   2        658.97        630.23        33.34 o                         
   6   3   2       3612.60       3914.29       102.36 o                         
   7   3   2         37.62         39.45        22.98 o                         
   8   3   2        372.76        342.25        38.75 o                         
  -7   4   2         21.23          9.95        15.18 o                         
  -6   4   2        130.07        143.51        25.06 o                         
  -5   4   2       2901.74       3048.61        97.64 o                         
  -4   4   2          5.20          9.37        19.50 o                         
  -3   4   2        103.15         74.58        18.98 o                         
  -2   4   2      16492.06      16526.17       571.34 o                         
  -1   4   2        841.12        903.45        64.76 o                         
   0   4   2       7705.99       6889.37       353.56 o                         
   1   4   2      18277.21      17112.40       555.68 o                         
   2   4   2         20.97         21.76        20.50 o                         
   3   4   2      12788.66      12631.29       343.09 o                         
   4   4   2      20494.71      22044.60       810.68 o                         
   5   4   2        115.11        115.64        29.44 o                         
   6   4   2       3598.13       3802.54       126.82 o                         
   7   4   2        647.34        734.19        46.00 o                         
   8   4   2          0.75          1.52        17.86 o                         
  -7   5   2       1205.81        977.37        58.48 o                         
  -6   5   2         14.58          9.54        19.03 o                         
  -5   5   2       1315.02       1409.28        67.24 o                         
  -4   5   2       6187.97       6196.25       240.51 o                         
  -3   5   2        415.35        357.71        31.59 o                         
  -2   5   2      13173.43      11836.36       405.95 o                         
  -1   5   2       3512.53       3006.28       202.50 o                         
   0   5   2        157.04         96.29        36.49 o                         
   1   5   2      20673.06      18570.52       654.17 o                         
   2   5   2       2917.41       2833.76       124.23 o                         
   3   5   2        296.99        209.64        36.89 o                         
   4   5   2       4618.09       4291.97       273.66 o                         
   5   5   2        244.06        273.77        39.80 o                         
   6   5   2       3034.48       2938.21       249.66 o                         
   7   5   2       1468.48       1592.76        72.72 o                         
   8   5   2          2.87        -12.78        16.68 o                         
  -6   6   2        262.69        235.65        18.01 o                         
  -5   6   2        882.26        865.66        48.74 o                         
  -4   6   2       6662.64       6610.98       199.36 o                         
  -3   6   2         18.01         16.08        16.90 o                         
  -2   6   2       3212.23       3080.82       155.63 o                         
  -1   6   2      11984.75      11565.57       421.77 o                         
   0   6   2        169.90        166.04        45.09 o                         
   1   6   2       6807.21       6487.85       357.14 o                         
   2   6   2       8998.58       8172.40       398.34 o                         
   3   6   2        296.69        300.53        44.88 o                         
   4   6   2       5098.46       4843.15       210.72 o                         
   5   6   2       1297.46       1254.26        46.55 o                         
   6   6   2       2891.88       3133.84       120.12 o                         
   7   6   2        927.80       1103.67        56.92 o                         
   8   6   2         13.05         28.86        16.14 o                         
  -6   7   2       1242.89       1288.63        51.42 o                         
  -5   7   2         41.42         61.68        16.35 o                         
  -4   7   2       4410.81       4676.32       163.71 o                         
  -3   7   2       7573.03       7186.15       350.00 o                         
  -2   7   2          0.29         -2.35        21.17 o                         
  -1   7   2      13269.89      13342.31       693.21 o                         
   0   7   2       2004.55       1865.43       162.48 o                         
   1   7   2          0.01         21.09        48.30 o                         
   2   7   2       5117.28       4734.93       225.86 o                         
   3   7   2         92.72         78.18        24.24 o                         
   4   7   2         63.25         59.28        16.10 o                         
   5   7   2        824.48        810.19        53.94 o                         
   6   7   2        369.56        392.57        36.01 o                         
   7   7   2         32.78          6.03        17.50 o                         
   8   7   2        165.85        138.16        14.73 o                         
  -5   8   2        166.04        183.69        16.67 o                         
  -4   8   2        401.00        401.82        33.18 o                         
  -3   8   2       3449.21       3705.72        91.62 o                         
  -2   8   2        749.40        852.28        62.53 o                         
  -1   8   2       3058.34       3028.54       102.23 o                         
   0   8   2       4471.49       4402.37       291.75 o                         
   1   8   2       2236.21       2254.72       133.46 o                         
   2   8   2       3648.40       3963.85       152.74 o                         
   3   8   2        304.65        282.36        31.19 o                         
   4   8   2       1962.13       1822.13        60.74 o                         
   5   8   2        812.74        818.37        65.15 o                         
   6   8   2         62.48         52.30        24.28 o                         
   7   8   2       1029.39       1172.31        49.37 o                         
   8   8   2        259.17        235.87        17.21 o                         
  -5   9   2        674.62        592.09        54.41 o                         
  -4   9   2        221.57        245.27        18.59 o                         
  -3   9   2       3501.69       3723.67        96.15 o                         
  -2   9   2        267.76        273.84        27.47 o                         
  -1   9   2       1729.31       1748.79        70.02 o                         
   0   9   2       1313.16       1307.69        68.92 o                         
   1   9   2        674.40        731.16       108.00 o                         
   2   9   2        877.84        794.55        48.71 o                         
   3   9   2        370.69        388.73        29.14 o                         
   4   9   2       1214.23       1150.22        50.56 o                         
   5   9   2        451.51        426.94        35.38 o                         
   6   9   2         27.84          9.44        28.57 o                         
   7   9   2        911.74       1081.39        49.35 o                         
   8   9   2          6.54         18.26        10.45 o                         
  -4  10   2        278.83        245.57        19.64 o                         
  -3  10   2          0.43         -3.08        14.39 o                         
  -2  10   2        633.28        664.59        28.29 o                         
  -1  10   2       3133.18       3355.23        96.60 o                         
   0  10   2        481.92        522.64        42.48 o                         
   1  10   2         12.52         12.80        23.65 o                         
   2  10   2       6562.39       6760.94       158.94 o                         
   3  10   2        200.72        202.16        20.69 o                         
   4  10   2       1087.51       1129.95        49.32 o                         
   5  10   2       2391.34       2592.27        98.84 o                         
   6  10   2          7.84          5.02        23.28 o                         
   7  10   2        795.83        921.47        39.37 o                         
  -4  11   2         91.36         80.44        14.79 o                         
  -3  11   2       1900.53       1929.50        70.79 o                         
  -2  11   2        564.62        607.76        28.57 o                         
  -1  11   2       1776.10       1802.29        68.19 o                         
   0  11   2       3379.75       3642.98       189.37 o                         
   1  11   2        111.70        123.68        15.38 o                         
   2  11   2       3816.73       3927.16       116.37 o                         
   3  11   2       1338.53       1317.21        51.06 o                         
   4  11   2        149.73        175.25        23.52 o                         
   5  11   2       2077.66       2239.73       148.67 o                         
   6  11   2        415.29        434.12        40.07 o                         
   7  11   2          9.46         21.99        11.29 o                         
  -3  12   2       2846.74       2949.00        98.79 o                         
  -2  12   2        537.06        563.01        45.70 o                         
  -1  12   2        382.83        415.41        28.93 o                         
   0  12   2       5358.27       5910.35       163.49 o                         
   1  12   2          5.98          6.93        11.63 o                         
   2  12   2        946.01       1041.41        50.64 o                         
   3  12   2       5301.51       6017.25       288.15 o                         
   4  12   2          1.34         12.36        15.18 o                         
   5  12   2        979.24        997.99       131.95 o                         
   6  12   2        706.47        618.86        29.02 o                         
  -2  13   2       1929.55       1694.89        97.25 o                         
  -1  13   2          7.33         14.45        10.53 o                         
   0  13   2       3354.37       3494.82       102.38 o                         
   1  13   2       1814.59       2070.48        64.85 o                         
   2  13   2         14.52         25.35        22.68 o                         
   3  13   2       1355.77       1513.21        59.91 o                         
   4  13   2        125.70        127.62        14.80 o                         
   5  13   2         63.59         65.67        14.58 o                         
   0  14   2        177.67        131.24        15.51 o                         
   1  14   2       2079.85       1693.14        81.12 o                         
   2  14   2         44.17         42.87         9.62 o                         
   3  14   2        714.45        665.94        41.21 o                         
  -2 -12   3         27.82         29.97        14.93 o                         
  -1 -12   3       1079.99        640.35        38.34 o                         
   0 -12   3        154.62         76.61        58.51 o                         
  -4 -11   3        543.86        574.99        39.43 o                         
  -3 -11   3        340.36        325.18        22.71 o                         
  -2 -11   3        831.73        902.15        41.34 o                         
  -1 -11   3        534.99        430.02        38.70 o                         
   0 -11   3         29.52         47.84        13.65 o                         
   1 -11   3       1644.00       1700.65        52.14 o                         
   2 -11   3        203.34        131.81        15.56 o                         
  -5 -10   3          5.84         12.89        12.26 o                         
  -4 -10   3         78.47         86.01        13.18 o                         
  -3 -10   3         55.38         -2.61        46.06 o                         
  -2 -10   3        642.71        589.30       128.29 o                         
  -1 -10   3        696.59        769.33        41.50 o                         
   0 -10   3          5.02          0.18        13.53 o                         
   1 -10   3       3124.78       3419.40        86.95 o                         
   2 -10   3        350.14        324.36        26.87 o                         
   3 -10   3         57.18         56.09        13.40 o                         
  -6  -9   3         30.76         32.38        15.46 o                         
  -5  -9   3         63.87         17.44        17.06 o                         
  -4  -9   3       3208.68       3561.70       104.46 o                         
  -3  -9   3        123.17        132.78        18.79 o                         
  -2  -9   3        487.75        480.13        33.09 o                         
  -1  -9   3       6181.99       6836.49       167.20 o                         
   0  -9   3         17.38         21.71        14.14 o                         
   1  -9   3       1715.75       1837.04        49.65 o                         
   2  -9   3       4803.10       4758.15       135.40 o                         
   3  -9   3          1.20         -8.80        11.63 o                         
   4  -9   3       2799.34       2871.10       139.78 o                         
  -6  -8   3        733.06        801.41        31.99 o                         
  -5  -8   3          1.89         16.79        27.56 o                         
  -4  -8   3       2075.91       2254.45        83.70 o                         
  -3  -8   3       1945.40       1900.94        85.40 o                         
  -2  -8   3        322.79        320.69        21.72 o                         
  -1  -8   3       5069.98       5162.03       130.14 o                         
   0  -8   3       2751.83       2908.88        65.81 o                         
   1  -8   3       1080.14       1012.95        34.88 o                         
   2  -8   3       7903.35       8713.23       184.50 o                         
   3  -8   3        553.96        602.64        27.87 o                         
   4  -8   3        533.69        518.41        26.05 o                         
   5  -8   3       2840.37       2747.60       132.60 o                         
  -7  -7   3         74.26         80.19        13.76 o                         
  -6  -7   3       1895.67       2044.59        98.76 o                         
  -5  -7   3         14.72         11.27        17.03 o                         
  -4  -7   3        274.64        267.14        23.35 o                         
  -3  -7   3       7392.15       7242.88       273.86 o                         
  -2  -7   3          9.04         13.69        17.16 o                         
  -1  -7   3       3429.91       3399.74        77.27 o                         
   0  -7   3       7425.61       7510.98       145.92 o                         
   1  -7   3         53.74         47.18        16.11 o                         
   2  -7   3       4150.14       4483.25       115.35 o                         
   3  -7   3       4609.68       4660.11       117.22 o                         
   4  -7   3         29.65         11.21        11.43 o                         
   5  -7   3       2582.11       2551.78        93.11 o                         
  -7  -6   3         18.26         15.13        12.48 o                         
  -6  -6   3        834.43        886.16        37.11 o                         
  -5  -6   3       3062.35       3194.76        98.80 o                         
  -4  -6   3         44.26         33.89        16.26 o                         
  -3  -6   3       5497.70       5255.72       138.99 o                         
  -2  -6   3       2241.91       2210.25        61.46 o                         
  -1  -6   3        168.91        164.72        13.64 o                         
   0  -6   3       8717.03       8489.08       170.44 o                         
   1  -6   3        184.59        172.00        15.28 o                         
   2  -6   3        146.19        167.42        16.08 o                         
   3  -6   3       2375.89       2492.24       101.57 o                         
   4  -6   3        814.21        867.52        45.44 o                         
   5  -6   3         20.31         15.11        17.07 o                         
   6  -6   3        465.05        358.61        22.08 o                         
  -7  -5   3         81.45         87.68        10.38 o                         
  -6  -5   3        555.39        597.68        36.97 o                         
  -5  -5   3       4562.82       4814.83       200.75 o                         
  -4  -5   3          1.75          3.97        27.73 o                         
  -3  -5   3       2149.25       2154.42       104.98 o                         
  -2  -5   3       7125.99       7227.03       356.75 o                         
  -1  -5   3       1552.03       1474.28        62.79 o                         
   0  -5   3       2796.28       2556.97       114.54 o                         
   1  -5   3       2701.70       2718.83        96.25 o                         
   2  -5   3        584.85        609.53        22.15 o                         
   3  -5   3       1902.09       1987.90        59.93 o                         
   4  -5   3          5.65          6.22        16.46 o                         
   5  -5   3       2294.06       2470.90        99.04 o                         
   6  -5   3        207.23        198.16        21.85 o                         
  -7  -4   3        637.17        576.80        30.59 o                         
  -6  -4   3        125.80        134.19        22.94 o                         
  -5  -4   3       1469.72       1517.22        86.68 o                         
  -4  -4   3       1482.77       1463.35        58.06 o                         
  -3  -4   3        433.04        420.06        93.29 o                         
  -2  -4   3       7810.47       7844.76       426.79 o                         
  -1  -4   3        393.64        358.52        23.72 o                         
   0  -4   3        314.50        223.63        21.01 o                         
   1  -4   3       3588.08       3418.02       173.41 o                         
   2  -4   3       3049.41       3191.53       100.95 o                         
   3  -4   3        579.01        550.40        22.47 o                         
   4  -4   3       1528.20       1535.11        49.90 o                         
   5  -4   3       2272.39       2377.49        96.02 o                         
   6  -4   3        141.03        187.08        22.54 o                         
   7  -4   3         73.26         69.97        12.92 o                         
  -8  -3   3          9.83         17.07        14.89 o                         
  -7  -3   3       1749.36       1755.31       169.34 o                         
  -6  -3   3         40.07         45.48        37.04 o                         
  -5  -3   3        156.84        181.91        18.47 o                         
  -4  -3   3       1633.90       1519.59        52.45 o                         
  -3  -3   3       3509.45       3327.84       202.73 o                         
  -2  -3   3         49.38        281.79        77.89 o                         
  -1  -3   3        286.98        288.49        29.42 o                         
   0  -3   3       9239.83       8311.96       278.30 o                         
   1  -3   3       1163.97       1270.20       109.75 o                         
   2  -3   3         57.81         43.58        13.09 o                         
   3  -3   3       8528.91       8759.66       254.98 o                         
   4  -3   3         27.97         30.57        15.18 o                         
   5  -3   3       1627.37       1627.51        56.98 o                         
   6  -3   3       1684.10       1624.96        95.92 o                         
   7  -3   3        154.44        117.63        16.34 o                         
  -8  -2   3         45.76         40.47        13.22 o                         
  -7  -2   3        147.33        164.52        31.96 o                         
  -6  -2   3        282.46        265.75        21.97 o                         
  -5  -2   3       1076.19       1137.78        39.67 o                         
  -4  -2   3       2107.19       2148.54        80.59 o                         
  -3  -2   3        232.22        242.00        35.70 o                         
  -2  -2   3       7465.71       7245.40       351.93 o                         
  -1  -2   3        988.72        962.16        60.76 o                         
   0  -2   3      18946.87      17767.37       462.81 o                         
   1  -2   3      12826.10      12404.89       442.57 o                         
   2  -2   3        674.83        750.61        85.99 o                         
   3  -2   3      14107.78      14895.23       402.08 o                         
   4  -2   3       1211.67       1105.55        45.72 o                         
   5  -2   3        395.89        364.96        34.26 o                         
   6  -2   3       5605.11       5953.45       255.73 o                         
   7  -2   3        312.59        335.31        30.27 o                         
  -8  -1   3        210.45        157.83        12.65 o                         
  -7  -1   3         69.21         77.78        30.82 o                         
  -6  -1   3        238.50        249.43        21.72 o                         
  -5  -1   3       5397.07       5572.24       148.82 o                         
  -4  -1   3        455.30        486.92        51.25 o                         
  -3  -1   3        503.40        565.71        39.78 o                         
  -2  -1   3      15403.81      15623.38       503.76 o                         
  -1  -1   3        544.06        591.92        62.06 o                         
   0  -1   3       2371.74       2342.07        73.84 o                         
   1  -1   3      17241.50      15315.65       711.96 o                         
   2  -1   3        244.13        218.91        26.31 o                         
   3  -1   3       3325.87       3331.74       143.42 o                         
   4  -1   3      13045.27      13968.99       491.71 o                         
   5  -1   3          5.57         19.05        13.02 o                         
   6  -1   3       1901.95       1806.71        70.53 o                         
   7  -1   3       1751.01       1769.72        87.45 o                         
   8  -1   3         25.34         32.51        14.03 o                         
  -8   0   3        101.87         90.73        23.84 o                         
  -7   0   3       1473.07       1389.58        58.85 o                         
  -6   0   3         30.90         74.21        35.11 o                         
  -5   0   3        494.45        442.73        29.04 o                         
  -4   0   3       9002.13       9886.39       297.21 o                         
  -3   0   3         16.88          6.91        21.73 o                         
  -2   0   3       9615.37       9817.02       270.11 o                         
  -1   0   3      17279.79      17821.84       460.83 o                         
   0   0   3        471.07        515.06        51.10 o                         
   1   0   3      30519.40      29174.41       573.34 o                         
   2   0   3       5111.87       4977.89       177.41 o                         
   3   0   3        250.36        271.06        45.35 o                         
   4   0   3      11040.00      11775.36       384.98 o                         
   5   0   3         26.65         14.53        13.96 o                         
   6   0   3        612.68        539.88        24.88 o                         
   7   0   3       1567.06       1638.85        79.66 o                         
   8   0   3         54.86         49.91        44.05 o                         
  -7   1   3       1749.32       1620.99        66.52 o                         
  -6   1   3        785.45        712.10        64.68 o                         
  -5   1   3        102.87        128.98        28.33 o                         
  -4   1   3      12517.06      13234.85       384.65 o                         
  -3   1   3        145.52        175.91        28.51 o                         
  -2   1   3       3981.05       4383.05       161.89 o                         
  -1   1   3      27310.88      28556.33      1282.62 o                         
   0   1   3         44.17         41.63         8.62 o                         
   1   1   3       5762.66       5398.16       178.05 o                         
   2   1   3      12890.19      12965.87       597.40 o                         
   3   1   3        154.76        196.02        34.84 o                         
   4   1   3       2152.76       2199.68       105.98 o                         
   5   1   3       3517.77       3745.96        94.52 o                         
   6   1   3        765.16        800.06        44.37 o                         
   7   1   3        351.50        360.36        26.03 o                         
   8   1   3        122.08        154.54        27.98 o                         
  -7   2   3        289.10        309.85        68.64 o                         
  -6   2   3       3158.30       3410.37       101.98 o                         
  -5   2   3          3.10          8.52        15.91 o                         
  -4   2   3       3241.61       3196.22       103.25 o                         
  -3   2   3      10058.80      10769.13       385.17 o                         
  -2   2   3        116.70        123.41        48.41 o                         
  -1   2   3      14955.63      15262.29       704.60 o                         
   0   2   3       6967.71       6334.14       195.81 o                         
   1   2   3         14.30         35.09        20.99 o                         
   2   2   3      10799.19      10845.90       358.92 o                         
   3   2   3          7.85         -6.23        42.08 o                         
   4   2   3        858.68        960.49        47.96 o                         
   5   2   3       1896.68       1968.00        57.97 o                         
   6   2   3       1370.69       1600.07        91.94 o                         
   7   2   3          4.31         14.38        21.77 o                         
   8   2   3         25.50         37.78        16.06 o                         
  -7   3   3        397.59        407.02        47.76 o                         
  -6   3   3       2891.78       3006.43        97.92 o                         
  -5   3   3        765.17        757.28        34.26 o                         
  -4   3   3        564.49        549.06        36.69 o                         
  -3   3   3      12858.76      13475.38       680.75 o                         
  -2   3   3        616.81        566.65        53.91 o                         
  -1   3   3        473.07        448.39        42.26 o                         
   0   3   3       9038.17       7758.86       265.85 o                         
   1   3   3       7099.81       7128.81       343.22 o                         
   2   3   3        444.24        397.48        47.34 o                         
   3   3   3       2586.82       2658.32       120.33 o                         
   4   3   3       4825.55       4986.07       183.72 o                         
   5   3   3        450.88        421.94        29.70 o                         
   6   3   3          2.65        -13.86        20.42 o                         
   7   3   3       1555.18       1769.29        78.04 o                         
   8   3   3         16.22          5.43        18.28 o                         
  -7   4   3        197.70        155.64        26.22 o                         
  -6   4   3        772.48        742.65        34.77 o                         
  -5   4   3       2773.82       2752.97        77.64 o                         
  -4   4   3       2015.59       2104.27        81.53 o                         
  -3   4   3       2774.19       2514.98       135.43 o                         
  -2   4   3       2082.75       2221.12       115.38 o                         
  -1   4   3       2352.70       2516.28       118.11 o                         
   0   4   3       8567.18       8008.35       283.58 o                         
   1   4   3       1515.77       1475.56       108.48 o                         
   2   4   3        747.91        572.30        39.32 o                         
   3   4   3       1368.82       1358.40        90.61 o                         
   4   4   3       1280.60       1090.58       183.41 o                         
   5   4   3       1510.33       1438.90        79.01 o                         
   6   4   3         81.56         51.19        21.59 o                         
   7   4   3       1981.67       2124.18        72.81 o                         
   8   4   3        122.05        142.36        30.34 o                         
  -7   5   3         11.97         14.92        15.50 o                         
  -6   5   3         71.98         20.21        24.87 o                         
  -5   5   3       1026.94        984.04        43.90 o                         
  -4   5   3        236.52        203.76        28.40 o                         
  -3   5   3        316.50        352.88        25.57 o                         
  -2   5   3       1226.20       1069.65        51.70 o                         
  -1   5   3      11722.62      11668.38       413.09 o                         
   0   5   3        447.75        457.42        72.20 o                         
   1   5   3        907.80        768.20        91.70 o                         
   2   5   3      15134.88      14084.49       643.54 o                         
   3   5   3       1200.25       1216.67        84.94 o                         
   4   5   3        519.05        531.08        43.18 o                         
   5   5   3       6607.37       6725.54       198.64 o                         
   6   5   3        206.30        258.92        27.73 o                         
   7   5   3        723.44        806.72        39.97 o                         
   8   5   3        858.07       1034.69        48.67 o                         
  -6   6   3       1547.00       1507.00        56.37 o                         
  -5   6   3        419.83        338.68        44.89 o                         
  -4   6   3         50.02         52.91        24.62 o                         
  -3   6   3       5743.92       5804.03       172.20 o                         
  -2   6   3       1073.18       1115.69        57.06 o                         
  -1   6   3       1802.78       1531.45       140.72 o                         
   0   6   3      12682.87      12360.75       621.48 o                         
   1   6   3         84.50        123.02        64.70 o                         
   2   6   3      13305.58      12471.81       559.49 o                         
   3   6   3       3543.58       3238.95       108.03 o                         
   4   6   3        268.51        336.56        34.87 o                         
   5   6   3       7255.55       7178.17       213.10 o                         
   6   6   3       3120.92       3428.65       125.72 o                         
   7   6   3         16.41          3.51        22.88 o                         
   8   6   3        990.81       1085.22        49.63 o                         
  -6   7   3        982.40        937.45        58.02 o                         
  -5   7   3        906.09        855.27        37.39 o                         
  -4   7   3          8.64         27.08        30.70 o                         
  -3   7   3       4791.66       4790.75       195.10 o                         
  -2   7   3       3860.49       3795.34       121.58 o                         
  -1   7   3          4.66         13.32        57.64 o                         
   0   7   3      17182.76      17281.32       601.22 o                         
   1   7   3        641.47        614.58        65.08 o                         
   2   7   3        802.10        727.24        73.09 o                         
   3   7   3      12727.44      11555.00       403.88 o                         
   4   7   3        199.68        124.80        28.40 o                         
   5   7   3        298.45        264.44        28.01 o                         
   6   7   3       1796.54       1857.42       115.19 o                         
   7   7   3          1.26        -20.93        32.81 o                         
   8   7   3       1552.04       1483.59       110.21 o                         
  -5   8   3       4141.25       4473.10       135.46 o                         
  -4   8   3         44.95         42.21        17.25 o                         
  -3   8   3       3243.14       3233.27       123.82 o                         
  -2   8   3       7568.25       7646.06       188.63 o                         
  -1   8   3         85.70         70.32        24.80 o                         
   0   8   3       7094.78       7190.30       297.82 o                         
   1   8   3       4465.95       4542.21       215.84 o                         
   2   8   3         88.61         64.63        62.34 o                         
   3   8   3       5509.52       5103.08       198.31 o                         
   4   8   3        959.84        797.14        35.67 o                         
   5   8   3          5.40          9.22        20.83 o                         
   6   8   3       2209.83       2296.41       133.52 o                         
   7   8   3         16.72         15.23        21.34 o                         
   8   8   3        474.36        436.46        35.59 o                         
  -5   9   3       2719.36       2485.82       262.86 o                         
  -4   9   3        836.78        889.42        44.87 o                         
  -3   9   3          2.09         -7.23        15.48 o                         
  -2   9   3       7695.79       7752.65       171.91 o                         
  -1   9   3       3359.50       3301.59       112.04 o                         
   0   9   3         33.15         16.74        19.25 o                         
   1   9   3      12106.56      12406.04       338.49 o                         
   2   9   3         13.79         -5.42        17.50 o                         
   3   9   3        370.09        451.52        43.67 o                         
   4   9   3       2501.84       2375.21        70.06 o                         
   5   9   3        338.67        356.65        27.96 o                         
   6   9   3         57.89         92.58        25.60 o                         
   7   9   3        151.33        157.93        23.58 o                         
   8   9   3        140.57        155.68        14.58 o                         
  -4  10   3       3234.42       3572.23       113.63 o                         
  -3  10   3          4.65         14.58        15.30 o                         
  -2  10   3       1881.20       1952.68        67.31 o                         
  -1  10   3       1549.65       1796.24        72.23 o                         
   0  10   3        477.27        433.76        33.18 o                         
   1  10   3       5286.82       5678.67       260.87 o                         
   2  10   3        485.85        456.05        31.66 o                         
   3  10   3        298.34        288.91        30.86 o                         
   4  10   3       1915.70       1982.50        71.85 o                         
   5  10   3         36.42         25.05        29.08 o                         
   6  10   3        328.31        370.19        43.08 o                         
   7  10   3        219.71        284.88        23.29 o                         
  -4  11   3       3295.49       2996.35       139.30 o                         
  -3  11   3        154.02        145.88        24.75 o                         
  -2  11   3          9.38          0.03        13.64 o                         
  -1  11   3       4651.36       5055.17       143.92 o                         
   0  11   3         62.84         65.80        19.25 o                         
   1  11   3        823.01        845.27       117.58 o                         
   2  11   3       1109.18       1108.89        57.83 o                         
   3  11   3       1496.42       1618.99        52.45 o                         
   4  11   3         42.90         27.25        21.77 o                         
   5  11   3         44.91         62.75        20.74 o                         
   6  11   3        644.75        730.88        52.50 o                         
   7  11   3          2.75          5.53         9.69 o                         
  -3  12   3        438.60        351.12        54.87 o                         
  -2  12   3        592.70        576.71        40.44 o                         
  -1  12   3        206.97        230.60        18.15 o                         
   0  12   3          3.08          5.16        18.85 o                         
   1  12   3       1558.07       1619.20        48.29 o                         
   2  12   3        785.73        879.72        38.42 o                         
   3  12   3        505.07        586.63        38.98 o                         
   4  12   3       1568.24       1616.24        66.91 o                         
   5  12   3        125.59         99.06        24.40 o                         
   6  12   3        711.64        733.88       111.32 o                         
  -2  13   3        866.12        865.12        34.40 o                         
  -1  13   3        837.63        875.64        27.36 o                         
   0  13   3        638.96        710.03        25.78 o                         
   1  13   3       2651.54       2908.91       105.66 o                         
   2  13   3        736.64        694.46        35.76 o                         
   3  13   3         31.25         32.76        20.13 o                         
   4  13   3       1949.68       2117.91       167.25 o                         
   5  13   3        112.12        142.42        20.08 o                         
   0  14   3        121.10        105.27        15.97 o                         
   1  14   3        853.04        739.71        44.94 o                         
   2  14   3       2162.43       2163.71       125.13 o                         
   3  14   3          7.01          9.48        13.83 o                         
   4  14   3       1124.46        979.07        50.91 o                         
  -3 -11   4       2059.91       1784.69        88.29 o                         
  -2 -11   4       1034.54        990.18        97.73 o                         
  -1 -11   4         25.38        -27.98        27.98 o                         
   0 -11   4       2339.49       2267.91        80.01 o                         
   1 -11   4        387.92        211.06        24.69 o                         
  -4 -10   4         20.68         13.66        10.30 o                         
  -3 -10   4         90.87        111.83        34.06 o                         
  -2 -10   4       1969.79       2219.84        80.67 o                         
  -1 -10   4          2.27         29.09        22.63 o                         
   0 -10   4        189.32        186.20        19.37 o                         
   1 -10   4       1120.23       1191.45        43.45 o                         
   2 -10   4        512.89        479.94        26.94 o                         
   3 -10   4        239.50        187.43        16.50 o                         
  -5  -9   4        351.28        364.88        19.05 o                         
  -4  -9   4        969.59        991.13        37.23 o                         
  -3  -9   4        545.78        581.18        25.75 o                         
  -2  -9   4       1970.06       2031.10        91.86 o                         
  -1  -9   4          6.49         13.21        11.92 o                         
   0  -9   4        580.86        598.83        25.25 o                         
   1  -9   4       1304.81       1265.14        48.19 o                         
   2  -9   4        188.18        184.10        16.38 o                         
   3  -9   4        762.77        808.29        30.81 o                         
   4  -9   4        265.74        221.57        20.14 o                         
  -6  -8   4         22.65         12.37        15.61 o                         
  -5  -8   4          0.89        -15.59        17.13 o                         
  -4  -8   4       1105.28       1168.17        45.51 o                         
  -3  -8   4        331.25        370.46        26.01 o                         
  -2  -8   4          4.06          8.70        19.03 o                         
  -1  -8   4        143.44        129.51        16.73 o                         
   0  -8   4       1850.01       1913.25        51.58 o                         
   1  -8   4        325.90        314.89        19.64 o                         
   2  -8   4         73.66         87.68        15.47 o                         
   3  -8   4       3944.22       4284.23       106.41 o                         
   4  -8   4          5.32         27.41        15.34 o                         
  -6  -7   4         36.66         53.36        16.31 o                         
  -5  -7   4        887.66        925.27        50.14 o                         
  -4  -7   4         91.39         94.21        16.17 o                         
  -3  -7   4         79.48         45.57        16.53 o                         
  -2  -7   4       4883.96       5051.75       119.64 o                         
  -1  -7   4        784.43        752.11        28.23 o                         
   0  -7   4       3389.31       3341.72        73.15 o                         
   1  -7   4       5147.23       5186.10       116.42 o                         
   2  -7   4         38.06         26.08        17.27 o                         
   3  -7   4       3944.22       4159.51       107.01 o                         
   4  -7   4       2303.47       2384.46        64.42 o                         
   5  -7   4         25.94         18.83        16.65 o                         
  -7  -6   4        391.57        245.41        38.49 o                         
  -6  -6   4         99.91        105.67        16.40 o                         
  -5  -6   4        655.04        696.52        36.90 o                         
  -4  -6   4       1324.93       1344.93        48.30 o                         
  -3  -6   4          2.66          7.48        15.08 o                         
  -2  -6   4       7791.22       7661.80       154.97 o                         
  -1  -6   4       1710.01       1676.02        36.68 o                         
   0  -6   4       1494.91       1479.12        37.96 o                         
   1  -6   4       7503.04       7602.08       162.24 o                         
   2  -6   4       1172.15       1154.48        34.80 o                         
   3  -6   4       1980.56       1999.98        53.44 o                         
   4  -6   4       5414.85       5683.66       137.00 o                         
   5  -6   4         14.51         15.96        10.86 o                         
   6  -6   4        995.16        744.74        52.64 o                         
  -7  -5   4        891.04        859.01        35.33 o                         
  -6  -5   4          1.22         -3.90        21.51 o                         
  -5  -5   4       1255.64       1383.81        68.26 o                         
  -4  -5   4       4428.77       4404.47       199.45 o                         
  -3  -5   4         44.10         30.56        14.96 o                         
  -2  -5   4       2821.49       2600.68        76.84 o                         
  -1  -5   4       8474.29       8321.18       392.13 o                         
   0  -5   4        147.37        132.14        22.45 o                         
   1  -5   4       7986.29       7932.06       167.52 o                         
   2  -5   4       4905.14       5102.77       146.91 o                         
   3  -5   4         93.95        102.49        16.69 o                         
   4  -5   4       5395.80       5668.22       124.76 o                         
   5  -5   4       1603.08       1636.17        57.45 o                         
   6  -5   4          9.23          4.42        14.45 o                         
  -7  -4   4        972.99        851.24        40.23 o                         
  -6  -4   4       1398.38       1402.19        83.77 o                         
  -5  -4   4          1.68         -6.60        18.61 o                         
  -4  -4   4       4029.59       4297.91       182.17 o                         
  -3  -4   4       4060.99       3838.56       104.76 o                         
  -2  -4   4        165.19        163.43        35.93 o                         
  -1  -4   4      13569.25      12401.91       566.94 o                         
   0  -4   4        514.34        439.18        56.91 o                         
   1  -4   4       1822.54       1833.78        99.29 o                         
   2  -4   4       8332.39       8264.98       229.75 o                         
   3  -4   4         38.30         60.22        12.15 o                         
   4  -4   4        374.33        390.88        21.41 o                         
   5  -4   4        727.13        769.39        29.43 o                         
   6  -4   4        739.12        792.57        73.31 o                         
   7  -4   4        253.89        160.12        19.23 o                         
  -7  -3   4        115.59         99.02        14.43 o                         
  -6  -3   4       2332.56       2331.60        90.16 o                         
  -5  -3   4         17.82          5.17        16.72 o                         
  -4  -3   4       3932.53       4009.96       207.07 o                         
  -3  -3   4       6873.58       6839.31       319.22 o                         
  -2  -3   4        103.28        124.35        24.49 o                         
  -1  -3   4       9944.09       9785.74       592.52 o                         
   0  -3   4       5288.23       4843.85       182.12 o                         
   1  -3   4       1298.20       1300.77       114.45 o                         
   2  -3   4       5057.32       4689.22       188.99 o                         
   3  -3   4        612.56        577.59        24.73 o                         
   4  -3   4        506.94        506.52        22.28 o                         
   5  -3   4       1605.09       1719.35        54.20 o                         
   6  -3   4        213.88        214.14        19.77 o                         
   7  -3   4        916.61        792.75        56.10 o                         
  -7  -2   4         11.24         10.61        14.37 o                         
  -6  -2   4       2687.07       2594.80       100.16 o                         
  -5  -2   4        719.75        700.16        39.54 o                         
  -4  -2   4         75.78         79.29        15.92 o                         
  -3  -2   4       6212.71       5730.81       288.29 o                         
  -2  -2   4        862.62        797.82        52.96 o                         
  -1  -2   4         60.89         61.01        21.16 o                         
   0  -2   4      11606.37      10705.81       535.65 o                         
   1  -2   4        513.43        451.72        35.54 o                         
   2  -2   4        103.64        139.31        21.19 o                         
   3  -2   4       1236.64       1181.45        54.59 o                         
   4  -2   4       3777.45       3844.30        87.03 o                         
   5  -2   4         41.39         30.10        13.99 o                         
   6  -2   4        167.35        206.07        28.63 o                         
   7  -2   4        938.49        885.48        43.50 o                         
  -7  -1   4          2.36          0.35        16.35 o                         
  -6  -1   4        371.94        357.26        29.99 o                         
  -5  -1   4       3450.39       3649.33       118.65 o                         
  -4  -1   4        556.22        495.65        27.93 o                         
  -3  -1   4       1277.16       1162.44        66.96 o                         
  -2  -1   4        555.64        439.47        29.29 o                         
  -1  -1   4       9067.75       9851.62       330.96 o                         
   0  -1   4       1361.17       1253.45        99.27 o                         
   1  -1   4        284.25        330.85        27.34 o                         
   2  -1   4       6234.84       6165.64       227.41 o                         
   3  -1   4       2460.82       2682.19        81.75 o                         
   4  -1   4        869.73        698.02        51.29 o                         
   5  -1   4       2878.32       2934.52        80.27 o                         
   6  -1   4          6.17         12.42        13.79 o                         
   7  -1   4       1263.22       1370.38        57.59 o                         
   8  -1   4        264.34        195.53        23.02 o                         
  -7   0   4        208.71        205.98        23.78 o                         
  -6   0   4        213.99        249.46        25.57 o                         
  -5   0   4       1411.12       1452.15        59.64 o                         
  -4   0   4         78.45         82.35        20.99 o                         
  -3   0   4        529.96        458.27        33.29 o                         
  -2   0   4       6328.01       6699.72       192.29 o                         
  -1   0   4       3020.57       3108.49       115.66 o                         
   0   0   4       1843.94       1761.22        56.57 o                         
   1   0   4        339.91        291.64        18.72 o                         
   2   0   4      19599.24      19483.87       623.31 o                         
   3   0   4       3080.63       2982.72        96.82 o                         
   4   0   4       1113.05       1170.99        83.11 o                         
   5   0   4       7289.60       7452.58       168.74 o                         
   6   0   4         80.21         90.74        16.28 o                         
   7   0   4        664.77        785.52        45.11 o                         
   8   0   4       1917.43       1912.35       101.24 o                         
  -7   1   4        391.18        334.37        27.90 o                         
  -6   1   4       1035.49       1102.01        80.05 o                         
  -5   1   4         36.25         83.80        28.35 o                         
  -4   1   4        135.06         98.12        20.33 o                         
  -3   1   4      11581.47      12429.47       358.59 o                         
  -2   1   4          6.18         32.98        22.75 o                         
  -1   1   4       2570.89       2698.51        87.74 o                         
   0   1   4      19017.38      16600.65       580.75 o                         
   1   1   4          0.55          0.37        10.97 o                         
   2   1   4       5544.03       5344.21       187.82 o                         
   3   1   4      10953.72      10992.44       466.96 o                         
   4   1   4          0.01          3.97        17.88 o                         
   5   1   4       5184.11       5479.15       157.33 o                         
   6   1   4       3441.12       3813.18        98.73 o                         
   7   1   4          0.73          4.46        16.23 o                         
   8   1   4       1062.11       1070.38        64.81 o                         
  -7   2   4         34.78         36.30        14.64 o                         
  -6   2   4        949.02       1132.93        81.67 o                         
  -5   2   4       2625.21       2697.26        98.45 o                         
  -4   2   4         18.61         -4.51        19.98 o                         
  -3   2   4       4765.67       4912.63       203.04 o                         
  -2   2   4       9242.54       8698.72       441.16 o                         
  -1   2   4        156.08        156.55        49.68 o                         
   0   2   4      27292.12      24783.08       560.51 o                         
   1   2   4       6414.93       6061.16       207.91 o                         
   2   2   4        706.03        685.42        63.06 o                         
   3   2   4      17735.69      17163.25       547.12 o                         
   4   2   4        451.13        427.71        31.70 o                         
   5   2   4        651.09        667.51        33.28 o                         
   6   2   4       3287.25       3619.75        94.87 o                         
   7   2   4         16.70         11.72        16.03 o                         
   8   2   4        575.32        580.48        33.70 o                         
  -7   3   4         21.83         30.48        15.48 o                         
  -6   3   4         11.77         -7.41        32.85 o                         
  -5   3   4       6240.56       5998.36       150.83 o                         
  -4   3   4        608.42        500.02        36.91 o                         
  -3   3   4       1786.59       1722.51       104.09 o                         
  -2   3   4      22893.58      23224.99       767.55 o                         
  -1   3   4        551.75        768.60        79.73 o                         
   0   3   4      10557.79      10084.50       335.81 o                         
   1   3   4      16827.55      15910.79       513.03 o                         
   2   3   4        432.63        499.48        41.48 o                         
   3   3   4       6421.64       6233.50       329.35 o                         
   4   3   4       3744.68       3614.64       169.64 o                         
   5   3   4        230.35        233.56        26.65 o                         
   6   3   4       2318.27       2463.02        71.26 o                         
   7   3   4        373.94        423.58        28.06 o                         
   8   3   4        221.20        232.47        18.18 o                         
  -7   4   4       2060.01       1789.29        66.58 o                         
  -6   4   4         87.90         93.13        20.15 o                         
  -5   4   4       2298.69       2224.29        77.15 o                         
  -4   4   4       2810.64       2847.14       100.75 o                         
  -3   4   4         29.09         14.10        51.77 o                         
  -2   4   4       8474.62       8052.99       364.50 o                         
  -1   4   4       5172.51       5229.60       206.55 o                         
   0   4   4         30.15         40.66        30.16 o                         
   1   4   4      13959.52      12993.10       507.28 o                         
   2   4   4       1592.76       1569.99       113.92 o                         
   3   4   4        399.50        365.27        27.31 o                         
   4   4   4       5231.64       5084.17       191.03 o                         
   5   4   4        224.13        234.80        16.51 o                         
   6   4   4          1.65          4.83        15.98 o                         
   7   4   4        350.67        366.37        27.03 o                         
   8   4   4        523.66        580.60        33.19 o                         
  -7   5   4       1648.88       1178.18        61.84 o                         
  -6   5   4        119.26        111.22        19.48 o                         
  -5   5   4       1194.43       1065.44        57.36 o                         
  -4   5   4       6271.40       5864.82       260.40 o                         
  -3   5   4        131.00        107.70        24.98 o                         
  -2   5   4       2760.32       2790.24       101.44 o                         
  -1   5   4      14828.74      14886.39       515.41 o                         
   0   5   4       3297.47       3510.03       152.03 o                         
   1   5   4       6464.51       6210.31       224.36 o                         
   2   5   4       2094.18       2007.02       143.33 o                         
   3   5   4       4633.22       4400.43       140.31 o                         
   4   5   4       2142.00       2228.51        89.66 o                         
   5   5   4         10.23         34.17        15.02 o                         
   6   5   4       1637.24       1736.43        55.46 o                         
   7   5   4        396.94        438.76        36.47 o                         
   8   5   4        208.27        222.49        22.75 o                         
  -6   6   4       2074.98       2034.84        61.84 o                         
  -5   6   4        440.81        402.30        27.56 o                         
  -4   6   4       3991.72       3592.91       382.13 o                         
  -3   6   4       1800.59       1684.14        62.26 o                         
  -2   6   4       1419.45       1461.44        97.92 o                         
  -1   6   4       6722.14       6546.09       217.26 o                         
   0   6   4         97.07        155.04        99.45 o                         
   1   6   4        419.06        404.28        53.09 o                         
   2   6   4       2822.95       2652.39       174.96 o                         
   3   6   4       1432.83       1235.41        76.22 o                         
   4   6   4        280.49        249.23        38.61 o                         
   5   6   4        166.82        175.54        35.36 o                         
   6   6   4        825.67        777.67        36.41 o                         
   7   6   4        128.45        165.07        30.75 o                         
   8   6   4          0.98         -1.75        13.43 o                         
  -6   7   4       2127.36       2027.70       135.91 o                         
  -5   7   4         70.56         70.54        15.64 o                         
  -4   7   4        755.64        726.90        62.18 o                         
  -3   7   4       1043.39       1020.53        69.22 o                         
  -2   7   4       1559.67       1512.53        81.61 o                         
  -1   7   4         58.48         59.90        42.82 o                         
   0   7   4         78.88         69.64        39.86 o                         
   1   7   4      12468.77      12120.97       624.80 o                         
   2   7   4        666.64        586.78        98.57 o                         
   3   7   4        168.36        188.06        36.02 o                         
   4   7   4       5792.31       5695.39       280.80 o                         
   5   7   4         56.88         33.87        20.09 o                         
   6   7   4        931.97        930.21        72.38 o                         
   7   7   4       1341.73       1508.48        72.92 o                         
   8   7   4        215.63        202.92        17.49 o                         
  -5   8   4         30.57         44.06        14.04 o                         
  -4   8   4       2550.19       2681.14       104.53 o                         
  -3   8   4       1236.57       1219.61        56.51 o                         
  -2   8   4        282.01        274.05        26.10 o                         
  -1   8   4       5052.13       5007.28       172.58 o                         
   0   8   4       1944.61       2279.14       194.66 o                         
   1   8   4       3704.03       3750.55       263.43 o                         
   2   8   4       4259.79       4635.75       315.91 o                         
   3   8   4         90.72        152.80        37.55 o                         
   4   8   4       6068.79       5726.30       249.05 o                         
   5   8   4        617.10        606.39        34.58 o                         
   6   8   4        325.23        317.94        25.80 o                         
   7   8   4       2272.29       2483.83        80.36 o                         
   8   8   4        582.88        552.86        29.69 o                         
  -5   9   4        398.71        387.19        33.89 o                         
  -4   9   4       2938.55       3223.78        94.41 o                         
  -3   9   4         83.49        122.62        25.43 o                         
  -2   9   4        214.69        186.93        21.77 o                         
  -1   9   4       6623.58       6664.38       226.86 o                         
   0   9   4        369.38        413.52        73.19 o                         
   1   9   4       1181.21       1166.99        43.11 o                         
   2   9   4       9355.44       9006.94       228.97 o                         
   3   9   4         21.19         37.01        32.23 o                         
   4   9   4       2402.74       2073.31       104.11 o                         
   5   9   4       3888.49       3780.35       115.68 o                         
   6   9   4          2.96        -13.67        19.14 o                         
   7   9   4        401.40        461.05        46.45 o                         
   8   9   4        270.31        308.17        49.38 o                         
  -4  10   4        838.03        729.15        45.91 o                         
  -3  10   4       4269.16       4598.27       112.66 o                         
  -2  10   4          3.74          2.24        13.82 o                         
  -1  10   4       5135.54       5091.55       214.97 o                         
   0  10   4       5334.19       5462.99       153.42 o                         
   1  10   4         37.31         41.06        17.65 o                         
   2  10   4       6490.67       6934.19       184.03 o                         
   3  10   4       1276.43       1271.91        76.44 o                         
   4  10   4          9.20         12.08        16.96 o                         
   5  10   4       2229.35       2328.78        94.17 o                         
   6  10   4         21.04          3.40        19.39 o                         
   7  10   4         50.57         84.20        26.34 o                         
  -4  11   4         55.88         71.32        14.16 o                         
  -3  11   4       5094.14       5460.31       257.64 o                         
  -2  11   4        114.92        128.63        18.75 o                         
  -1  11   4        563.31        663.13        29.31 o                         
   0  11   4       7065.93       7379.73       277.14 o                         
   1  11   4        309.66        331.47        34.60 o                         
   2  11   4        931.04        860.79        44.17 o                         
   3  11   4       4006.07       3920.26       254.50 o                         
   4  11   4        134.96        137.00        20.64 o                         
   5  11   4        769.95        857.28        46.48 o                         
   6  11   4        267.34        293.19        36.21 o                         
   7  11   4        118.68        142.50        16.55 o                         
  -3  12   4       1461.97       1473.86        74.65 o                         
  -2  12   4       2208.81       2307.52        67.81 o                         
  -1  12   4         76.96         80.03        12.82 o                         
   0  12   4       2243.30       2460.95        94.18 o                         
   1  12   4        283.28        364.74        41.71 o                         
   2  12   4        168.30        101.96        26.41 o                         
   3  12   4       3331.37       3839.56       139.30 o                         
   4  12   4          1.89          2.12        14.29 o                         
   5  12   4          5.63         11.82        17.96 o                         
   6  12   4        748.56        818.24        52.24 o                         
   7  12   4         87.13         76.08        11.10 o                         
  -2  13   4       3208.01       3013.52       100.30 o                         
  -1  13   4         51.20         66.88         8.53 o                         
   0  13   4        365.39        391.11        24.25 o                         
   1  13   4       2488.15       2637.63       135.91 o                         
   2  13   4        368.34        354.83        25.67 o                         
   3  13   4         20.70         30.67        18.87 o                         
   4  13   4        180.50        190.07        18.94 o                         
   5  13   4        664.77        694.60        46.55 o                         
   6  13   4         17.88         13.27        12.19 o                         
   0  14   4        452.65        373.43        61.89 o                         
   1  14   4        473.64        419.33        29.90 o                         
   2  14   4        135.66        122.75        26.09 o                         
   3  14   4        397.96        385.47        19.27 o                         
   4  14   4        438.01        419.17        31.41 o                         
   5  14   4        798.07        673.93        37.70 o                         
  -2 -11   5       1365.45        953.66        48.94 o                         
  -3 -10   5         48.66         63.63        16.79 o                         
  -2 -10   5        800.31        811.79        47.71 o                         
  -1 -10   5       3713.28       3795.92       183.53 o                         
   0 -10   5         17.61          0.27        47.65 o                         
   1 -10   5       1242.16       1321.66        72.21 o                         
   2 -10   5       1719.41       1193.58       387.63 o                         
  -5  -9   5         48.79         40.91        11.16 o                         
  -4  -9   5        498.19        465.04        29.38 o                         
  -3  -9   5       1351.76       1475.43        66.37 o                         
  -2  -9   5        190.45        152.60        19.82 o                         
  -1  -9   5       4060.75       3968.24       139.80 o                         
   0  -9   5        811.77        915.87        40.13 o                         
   1  -9   5        291.00        296.10        17.88 o                         
   2  -9   5       3356.80       3539.29       100.09 o                         
   3  -9   5         45.12         40.66        11.28 o                         
  -5  -8   5         58.52         62.28        14.59 o                         
  -4  -8   5        763.52        781.21        43.30 o                         
  -3  -8   5       4314.56       4569.32       101.02 o                         
  -2  -8   5        189.08        172.37        16.10 o                         
  -1  -8   5       1415.98       1493.96        72.79 o                         
   0  -8   5       2575.68       2726.08        67.09 o                         
   1  -8   5        148.71        151.32        18.64 o                         
   2  -8   5       1113.18       1210.79        44.76 o                         
   3  -8   5        305.00        318.31        21.20 o                         
   4  -8   5        389.88        307.35        25.59 o                         
  -6  -7   5        877.48        853.24        50.86 o                         
  -5  -7   5        695.73        774.50        33.64 o                         
  -4  -7   5         13.86          9.96        12.81 o                         
  -3  -7   5       1435.71       1415.28        37.89 o                         
  -2  -7   5        696.67        685.99        30.53 o                         
  -1  -7   5        273.60        276.62        14.53 o                         
   0  -7   5       2583.17       2657.64        60.43 o                         
   1  -7   5        489.37        461.78        24.23 o                         
   2  -7   5        194.17        176.63        17.16 o                         
   3  -7   5       1115.35       1060.22        72.45 o                         
   4  -7   5        750.15        728.59        37.55 o                         
   5  -7   5        145.15        136.97        12.75 o                         
  -6  -6   5        160.22        179.87        22.96 o                         
  -5  -6   5       1668.49       1799.51        54.12 o                         
  -4  -6   5         97.62        167.14        19.73 o                         
  -3  -6   5        278.58        267.11        19.48 o                         
  -2  -6   5       1500.48       1467.98        46.11 o                         
  -1  -6   5       2192.25       2230.12        47.92 o                         
   0  -6   5        471.45        429.74        21.81 o                         
   1  -6   5         10.02         36.63        14.02 o                         
   2  -6   5       2295.58       2452.07        68.09 o                         
   3  -6   5          7.56         11.08        13.86 o                         
   4  -6   5        524.89        500.57        30.35 o                         
   5  -6   5       1851.69       1930.02        82.75 o                         
  -7  -5   5         67.75         33.30         9.57 o                         
  -6  -5   5        235.67        229.33        16.76 o                         
  -5  -5   5        494.34        551.73        44.02 o                         
  -4  -5   5          9.18          6.78        15.76 o                         
  -3  -5   5       1572.23       1689.38        53.34 o                         
  -2  -5   5        634.96        554.09        33.42 o                         
  -1  -5   5       1029.52        957.31        24.94 o                         
   0  -5   5       3801.68       3702.39        65.15 o                         
   1  -5   5       1393.40       1334.87        33.08 o                         
   2  -5   5       6615.63       6660.39       145.40 o                         
   3  -5   5       1870.46       1965.56        54.63 o                         
   4  -5   5          4.99          2.67        11.88 o                         
   5  -5   5       4253.43       4509.93       162.80 o                         
   6  -5   5        567.60        546.17        33.11 o                         
  -7  -4   5        543.80        455.34        27.78 o                         
  -6  -4   5        685.60        665.01        27.80 o                         
  -5  -4   5        166.72        138.45        23.12 o                         
  -4  -4   5        229.79        211.68        23.00 o                         
  -3  -4   5       3358.74       3136.50       143.64 o                         
  -2  -4   5        409.12        373.24        30.67 o                         
  -1  -4   5        501.99        474.87        34.95 o                         
   0  -4   5      12888.17      11926.63       633.47 o                         
   1  -4   5        659.67        630.05        26.43 o                         
   2  -4   5       4512.42       4623.94        84.34 o                         
   3  -4   5       4998.88       5021.10       102.76 o                         
   4  -4   5        725.53        692.62        27.46 o                         
   5  -4   5       2269.37       2307.36        65.47 o                         
   6  -4   5       1983.90       2002.33        91.69 o                         
  -7  -3   5          2.04         46.81        14.61 o                         
  -6  -3   5        309.11        337.99        23.34 o                         
  -5  -3   5       1999.02       2109.72       123.78 o                         
  -4  -3   5          1.22         17.77        17.98 o                         
  -3  -3   5       5473.82       5495.59       119.47 o                         
  -2  -3   5       6876.61       6503.11       397.43 o                         
  -1  -3   5         80.24        127.87        28.01 o                         
   0  -3   5       9137.15       8824.19       310.29 o                         
   1  -3   5       6147.88       6294.49       366.25 o                         
   2  -3   5        158.64        153.40        54.12 o                         
   3  -3   5      11796.07      11451.23       242.26 o                         
   4  -3   5        954.87        913.18        29.62 o                         
   5  -3   5         14.99         17.19        14.62 o                         
   6  -3   5       3815.56       4037.68       117.30 o                         
   7  -3   5        138.21        109.67        22.06 o                         
  -7  -2   5        294.41        293.71        37.54 o                         
  -6  -2   5         24.34         30.38        13.28 o                         
  -5  -2   5       4886.44       4808.12       128.01 o                         
  -4  -2   5       1275.28       1304.94        72.07 o                         
  -3  -2   5        155.94        155.68        27.84 o                         
  -2  -2   5      10539.67      10079.06       288.57 o                         
  -1  -2   5       2757.12       2813.35       150.71 o                         
   0  -2   5       1712.95       1452.60        72.36 o                         
   1  -2   5      12695.60      12598.01       447.85 o                         
   2  -2   5          2.31          3.29        36.80 o                         
   3  -2   5       3450.22       3389.46       101.17 o                         
   4  -2   5       2672.94       2694.90        71.12 o                         
   5  -2   5         11.49          9.20        15.76 o                         
   6  -2   5        562.55        504.88        30.82 o                         
   7  -2   5         66.04        123.01        30.23 o                         
  -7  -1   5       1840.04       1661.94       141.48 o                         
  -6  -1   5         17.57         26.41        14.75 o                         
  -5  -1   5       1294.45       1275.52        46.24 o                         
  -4  -1   5       4090.23       4189.04       131.93 o                         
  -3  -1   5         18.23         55.57        21.06 o                         
  -2  -1   5      12101.31      12782.54       349.08 o                         
  -1  -1   5       4126.45       3890.52        92.98 o                         
   0  -1   5        529.83        546.31        28.48 o                         
   1  -1   5      18670.05      17307.83       821.10 o                         
   2  -1   5        947.51        896.87        55.63 o                         
   3  -1   5        279.14        361.05        29.24 o                         
   4  -1   5       5388.59       5501.54       117.13 o                         
   5  -1   5         30.19         21.22        14.04 o                         
   6  -1   5         27.88         20.81        22.55 o                         
   7  -1   5        800.97        814.10        32.67 o                         
   8  -1   5        413.14        186.51        17.98 o                         
  -7   0   5       1231.07       1102.08        46.56 o                         
  -6   0   5        289.16        253.45        23.95 o                         
  -5   0   5        150.52        166.15        22.21 o                         
  -4   0   5       7276.60       7171.82       227.43 o                         
  -3   0   5        143.20        123.35        30.02 o                         
  -2   0   5        256.79        234.12        40.57 o                         
  -1   0   5       9996.13       9754.02       267.51 o                         
   0   0   5        870.43        973.90        50.19 o                         
   1   0   5        505.60        393.18        30.68 o                         
   2   0   5       7463.33       7210.94       206.31 o                         
   3   0   5        914.39        767.56        55.10 o                         
   4   0   5        717.55        676.48        41.58 o                         
   5   0   5         62.67         47.36        13.12 o                         
   6   0   5       1692.47       1812.82        80.14 o                         
   7   0   5        137.42        122.29        17.18 o                         
   8   0   5          7.41         -4.06        17.33 o                         
  -7   1   5        851.09        718.76        48.37 o                         
  -6   1   5       2431.80       2621.31       141.26 o                         
  -5   1   5         68.97         41.03        17.93 o                         
  -4   1   5       2864.84       2903.07        82.44 o                         
  -3   1   5       4410.28       4840.40       227.34 o                         
  -2   1   5       1418.85       1413.00        74.63 o                         
  -1   1   5       6727.38       5525.96       322.41 o                         
   0   1   5        619.81        749.44        41.82 o                         
   1   1   5       8801.56       8365.72       204.84 o                         
   2   1   5       4480.17       4477.29       135.86 o                         
   3   1   5       4026.97       4004.98       123.29 o                         
   4   1   5       1206.11       1203.19       113.38 o                         
   5   1   5       1041.80       1115.40        45.62 o                         
   6   1   5       1339.15       1438.88        53.60 o                         
   7   1   5        332.07        392.95        25.38 o                         
   8   1   5          5.86         -3.69        20.52 o                         
  -7   2   5         20.12         29.54        20.38 o                         
  -6   2   5       2712.42       2747.51       104.40 o                         
  -5   2   5          8.54         13.90        28.08 o                         
  -4   2   5         30.08         43.31        15.43 o                         
  -3   2   5       2762.62       2648.98       110.94 o                         
  -2   2   5       1796.56       1927.24        96.62 o                         
  -1   2   5          6.66         24.22        28.26 o                         
   0   2   5       3597.35       3709.05       107.71 o                         
   1   2   5       4303.37       3645.79       154.51 o                         
   2   2   5        704.22        633.15        47.59 o                         
   3   2   5         12.69         16.31        16.19 o                         
   4   2   5      10030.46      10189.43       449.88 o                         
   5   2   5        395.17        418.23        34.90 o                         
   6   2   5        807.91        840.25        50.14 o                         
   7   2   5       2300.42       2599.11        70.74 o                         
   8   2   5          9.14         -4.11        14.32 o                         
  -7   3   5        539.42        459.21        38.66 o                         
  -6   3   5         56.83         42.49        20.96 o                         
  -5   3   5        166.61        160.32        30.86 o                         
  -4   3   5       2877.92       3036.60       151.41 o                         
  -3   3   5        959.21       1009.77       101.35 o                         
  -2   3   5        391.97        476.49        56.40 o                         
  -1   3   5      14048.68      14688.16       719.33 o                         
   0   3   5       1109.22       1139.05        66.13 o                         
   1   3   5       7554.45       6799.25       193.44 o                         
   2   3   5       6602.36       5764.05       237.07 o                         
   3   3   5        562.49        566.86        73.32 o                         
   4   3   5       7200.62       7219.53       213.28 o                         
   5   3   5       1726.38       1744.22        44.40 o                         
   6   3   5         86.12         51.22        15.48 o                         
   7   3   5       2977.27       3177.87        95.49 o                         
   8   3   5        475.99        473.90        30.89 o                         
  -7   4   5        117.27         67.62         9.38 o                         
  -6   4   5        810.74        864.87        47.74 o                         
  -5   4   5        139.35        161.54        28.53 o                         
  -4   4   5       3593.02       3619.84       120.42 o                         
  -3   4   5       2151.81       2190.24        88.98 o                         
  -2   4   5         44.81        -10.01        41.56 o                         
  -1   4   5       9522.33       8710.80       449.29 o                         
   0   4   5       4131.43       4050.21       215.99 o                         
   1   4   5        763.27        742.62        57.86 o                         
   2   4   5      22565.74      22260.69      1017.58 o                         
   3   4   5       1447.58       1510.23        82.48 o                         
   4   4   5       1472.84       1273.79        67.01 o                         
   5   4   5       7255.62       7349.80       137.72 o                         
   6   4   5          0.59          5.24        15.59 o                         
   7   4   5        531.65        583.58        31.22 o                         
   8   4   5        734.44        820.90        40.82 o                         
  -6   5   5       1640.19       1683.12        72.44 o                         
  -5   5   5        162.93        139.80        20.91 o                         
  -4   5   5        686.96        653.95        44.45 o                         
  -3   5   5      10458.83      10589.52       613.07 o                         
  -2   5   5         78.48         54.20        39.04 o                         
  -1   5   5       9333.73       9414.33       283.86 o                         
   0   5   5      17030.97      16736.93       559.34 o                         
   1   5   5        371.29        402.53        48.56 o                         
   2   5   5      14468.20      14511.16       691.75 o                         
   3   5   5       3616.29       3397.27       131.70 o                         
   4   5   5          3.51          1.89        22.68 o                         
   5   5   5       4038.09       3933.43        93.90 o                         
   6   5   5        269.71        261.82        21.59 o                         
   7   5   5          0.63         21.50        17.10 o                         
   8   5   5        731.93        832.29       100.57 o                         
  -6   6   5       1904.13       1788.62        95.41 o                         
  -5   6   5       2246.98       2308.49        80.16 o                         
  -4   6   5         22.26         13.37        18.39 o                         
  -3   6   5       6051.79       6061.60       168.63 o                         
  -2   6   5       1548.20       1485.06       166.12 o                         
  -1   6   5         46.74         41.98        30.37 o                         
   0   6   5      11694.71      11191.62       400.52 o                         
   1   6   5       1203.53       1111.47        79.00 o                         
   2   6   5        139.84         77.97        23.83 o                         
   3   6   5       8855.07       8673.21       523.87 o                         
   4   6   5         22.49         -6.57        24.08 o                         
   5   6   5        630.42        595.90        30.66 o                         
   6   6   5       1535.20       1586.89        52.62 o                         
   7   6   5        297.87        366.45        28.75 o                         
   8   6   5        104.34        110.50        14.52 o                         
  -6   7   5        171.62        168.68        29.66 o                         
  -5   7   5       3691.64       3640.32       156.81 o                         
  -4   7   5          0.77        -16.72        21.14 o                         
  -3   7   5       4186.82       4172.07       143.42 o                         
  -2   7   5       6078.19       5998.43       141.95 o                         
  -1   7   5        104.38        129.74        43.67 o                         
   0   7   5       6101.35       6605.75       268.07 o                         
   1   7   5       4209.17       3866.63       179.06 o                         
   2   7   5       1507.47       1641.03       106.33 o                         
   3   7   5       6136.78       5973.24       224.08 o                         
   4   7   5          8.55         23.39        15.07 o                         
   5   7   5        513.11        498.11        38.39 o                         
   6   7   5        984.10        980.42        41.29 o                         
   7   7   5         75.42         85.69        32.14 o                         
   8   7   5        199.18        233.66        20.87 o                         
  -5   8   5       2940.29       3055.24        88.45 o                         
  -4   8   5       1108.87       1209.53        58.42 o                         
  -3   8   5        373.72        344.33        42.93 o                         
  -2   8   5       7061.99       7007.81       237.93 o                         
  -1   8   5        254.84        295.48        40.92 o                         
   0   8   5        187.58        148.11        45.55 o                         
   1   8   5       6923.88       7391.27       527.57 o                         
   2   8   5        334.17        398.14        60.47 o                         
   3   8   5         13.85         41.16        59.38 o                         
   4   8   5       1135.94       1110.25        53.47 o                         
   5   8   5       1354.60       1275.43        63.76 o                         
   6   8   5          0.47        -10.90        21.54 o                         
   7   8   5          0.99         21.70        21.19 o                         
   8   8   5        330.48        341.98        22.56 o                         
  -5   9   5        328.71        346.60        16.85 o                         
  -4   9   5       2734.62       2862.77        85.40 o                         
  -3   9   5        287.28        305.40        31.74 o                         
  -2   9   5       3009.29       2979.72        82.30 o                         
  -1   9   5        167.62        157.99        29.41 o                         
   0   9   5       1155.94       1161.34        80.19 o                         
   1   9   5        643.11        588.83        44.69 o                         
   2   9   5        397.49        391.84        28.09 o                         
   3   9   5       4543.13       4496.91       141.89 o                         
   4   9   5        620.55        613.17        49.79 o                         
   5   9   5        872.14        928.14        53.55 o                         
   6   9   5       1082.89       1033.50        94.27 o                         
   7   9   5         36.75         28.14        16.64 o                         
   8   9   5        475.22        476.54        31.03 o                         
  -4  10   5       1129.29       1115.11        46.34 o                         
  -3  10   5        209.67        217.16        31.48 o                         
  -2  10   5       2031.27       2136.57        66.02 o                         
  -1  10   5       1995.78       1993.24        63.75 o                         
   0  10   5       1908.54       2024.34        61.95 o                         
   1  10   5       2150.06       2149.19        80.71 o                         
   2  10   5       1258.12       1185.86        53.76 o                         
   3  10   5       4562.33       4483.13       142.68 o                         
   4  10   5        493.17        482.10        79.86 o                         
   5  10   5        191.93        206.41        28.42 o                         
   6  10   5       1944.26       2019.54        65.22 o                         
   7  10   5          9.81          9.58        19.11 o                         
   8  10   5        246.87        182.07        15.66 o                         
  -4  11   5          0.45         10.02        12.64 o                         
  -3  11   5         59.82         67.30        11.49 o                         
  -2  11   5       3861.96       4207.78       108.13 o                         
  -1  11   5         74.58         94.81        16.69 o                         
   0  11   5       1713.04       1715.18       106.70 o                         
   1  11   5       2920.58       3053.73       154.78 o                         
   2  11   5         15.60         29.68        18.21 o                         
   3  11   5       1670.68       1810.38        84.38 o                         
   4  11   5       2159.30       2254.87        74.80 o                         
   5  11   5         47.42         65.40        22.74 o                         
   6  11   5       1497.20       1502.68       121.73 o                         
   7  11   5        783.87        872.54        38.46 o                         
  -3  12   5        172.10        175.55        20.32 o                         
  -2  12   5       2493.71       2825.30        81.69 o                         
  -1  12   5       2105.17       2326.52        73.01 o                         
   0  12   5         19.93         38.50        24.77 o                         
   1  12   5       5382.19       5546.70       154.35 o                         
   2  12   5       1642.94       1828.08       111.26 o                         
   3  12   5          8.32         13.45        30.11 o                         
   4  12   5       4142.05       4669.61       197.56 o                         
   5  12   5         60.22         48.53        26.04 o                         
   6  12   5         69.52         84.51        17.96 o                         
   7  12   5        481.99        497.46        29.99 o                         
  -2  13   5        469.69        410.93        16.24 o                         
  -1  13   5       4221.90       4497.12       106.08 o                         
   0  13   5          0.93         11.31         9.72 o                         
   1  13   5       1726.93       1700.33        54.48 o                         
   2  13   5       2812.36       3140.09       114.13 o                         
   3  13   5         70.94         71.04        20.25 o                         
   4  13   5       1170.73       1265.74        55.09 o                         
   5  13   5        744.09        844.05        38.78 o                         
   6  13   5         52.36         56.12        15.92 o                         
  -1  14   5       2990.72       2353.01       108.98 o                         
   0  14   5        553.06        470.14        59.77 o                         
   1  14   5          7.70          4.36        16.47 o                         
   2  14   5       1720.65       1765.58       121.77 o                         
   3  14   5         17.25         12.27        25.87 o                         
   4  14   5          4.07         18.67        16.94 o                         
   5  14   5       1129.16       1124.40        58.49 o                         
   1  15   5        171.59        131.67        13.26 o                         
   2  15   5        593.35        428.21        70.37 o                         
   3  15   5        608.26        511.97        30.10 o                         
  -2 -10   6        127.55         99.15        15.18 o                         
  -1 -10   6        141.04        200.53        23.76 o                         
   0 -10   6       1494.44       1176.05        77.18 o                         
  -3  -9   6        784.36        704.73        45.08 o                         
  -2  -9   6        519.65        618.03        83.81 o                         
   0  -9   6       3310.72       3520.62       122.93 o                         
   1  -9   6        108.51        110.29        26.35 o                         
   2  -9   6        522.49        418.47       116.39 o                         
  -4  -8   6         16.12         15.87         9.97 o                         
  -3  -8   6       1321.97       1406.00        63.56 o                         
  -2  -8   6       4980.75       5321.52       146.91 o                         
  -1  -8   6         18.82        -12.56        20.86 o                         
   0  -8   6       3188.34       3382.43       101.84 o                         
   1  -8   6       3281.62       3387.51        86.76 o                         
   2  -8   6         17.59         30.37        15.32 o                         
   3  -8   6       1828.43       1731.93        91.03 o                         
  -5  -7   6       1772.95       1762.82        65.70 o                         
  -4  -7   6       1510.97       1592.23        45.80 o                         
  -3  -7   6         93.18         95.42        12.81 o                         
  -2  -7   6       2090.41       2163.67        50.13 o                         
  -1  -7   6       1142.93       1169.07        36.32 o                         
   0  -7   6        608.17        576.05        27.79 o                         
   1  -7   6       5578.70       5834.00       115.78 o                         
   2  -7   6        116.80        114.27        20.19 o                         
   3  -7   6       1059.58       1085.23        50.97 o                         
   4  -7   6       2261.10       2268.14        66.15 o                         
  -6  -6   6          9.48         10.06         8.85 o                         
  -5  -6   6        283.79        258.19        19.28 o                         
  -4  -6   6       1712.52       1814.40        61.96 o                         
  -3  -6   6          5.59          6.30        14.18 o                         
  -2  -6   6       3353.99       3259.13        63.72 o                         
  -1  -6   6       5055.37       5113.71       108.25 o                         
   0  -6   6        716.26        669.83        26.71 o                         
   1  -6   6       4119.39       4314.18       110.23 o                         
   2  -6   6       1386.92       1440.46        57.16 o                         
   3  -6   6         83.31        105.08        17.51 o                         
   4  -6   6       1547.34       1635.98        55.81 o                         
   5  -6   6         46.33         57.55         9.91 o                         
  -6  -5   6       1206.56       1071.84        48.11 o                         
  -5  -5   6         28.34         35.62        17.39 o                         
  -4  -5   6       3421.83       3659.46        95.79 o                         
  -3  -5   6        418.08        408.85        26.16 o                         
  -2  -5   6          2.71         33.72        13.43 o                         
  -1  -5   6       3460.20       3285.39        60.36 o                         
   0  -5   6        125.80        146.91        13.60 o                         
   1  -5   6         94.27        109.67        14.94 o                         
   2  -5   6       1677.52       1739.46        49.56 o                         
   3  -5   6       1138.28       1131.80        41.91 o                         
   4  -5   6         41.14         51.45        17.05 o                         
   5  -5   6        217.96        202.68        18.98 o                         
   6  -5   6        765.61        602.83        36.17 o                         
  -6  -4   6       1435.08       1445.26        51.85 o                         
  -5  -4   6          5.96         13.48        14.82 o                         
  -4  -4   6       1729.50       1741.17        49.91 o                         
  -3  -4   6       2650.61       2876.11        74.74 o                         
  -2  -4   6        265.76        234.56        15.09 o                         
  -1  -4   6       1842.42       1827.42        38.36 o                         
   0  -4   6        734.04        709.27        17.45 o                         
   1  -4   6       4043.19       4100.06        69.93 o                         
   2  -4   6       1459.34       1454.37        38.68 o                         
   3  -4   6        427.03        516.08        28.26 o                         
   4  -4   6       1850.45       1881.40        51.25 o                         
   5  -4   6         30.79         33.02        16.89 o                         
   6  -4   6        790.43        725.33       134.01 o                         
  -6  -3   6       1019.30        993.91        51.11 o                         
  -5  -3   6         16.94         32.75        17.58 o                         
  -4  -3   6        465.36        445.39        20.48 o                         
  -3  -3   6       1548.53       1544.56        49.70 o                         
  -2  -3   6       1025.57        954.74        28.83 o                         
  -1  -3   6       1142.83       1096.61        39.28 o                         
   0  -3   6        784.24        826.81       112.45 o                         
   1  -3   6       3807.43       3694.11        77.50 o                         
   2  -3   6        582.53        540.85        17.30 o                         
   3  -3   6        129.86        123.43        13.04 o                         
   4  -3   6       5002.02       4986.57       108.00 o                         
   5  -3   6        131.17        162.00        16.03 o                         
   6  -3   6        129.29        182.06        37.51 o                         
   7  -3   6       1857.75       1413.36        71.60 o                         
  -7  -2   6         96.03         80.04        19.95 o                         
  -6  -2   6          6.42         14.35        14.26 o                         
  -5  -2   6        607.30        605.01        24.60 o                         
  -4  -2   6       2950.32       3000.78        70.29 o                         
  -3  -2   6         34.22         25.90        11.06 o                         
  -2  -2   6          0.31          7.61        10.86 o                         
  -1  -2   6       6345.71       6527.75       352.24 o                         
   0  -2   6          4.01        -33.73        49.63 o                         
   1  -2   6       1904.02       1887.27       161.19 o                         
   2  -2   6      11123.50      11687.77       625.12 o                         
   3  -2   6         16.46         15.39        11.45 o                         
   4  -2   6       4758.83       4974.98       111.91 o                         
   5  -2   6       2135.47       2235.21        58.28 o                         
   6  -2   6        252.77        269.61        17.99 o                         
   7  -2   6       1640.53       1268.97       374.38 o                         
  -7  -1   6          3.23        -16.36        18.89 o                         
  -6  -1   6       1166.83       1112.57        43.45 o                         
  -5  -1   6        188.80        207.28        15.84 o                         
  -4  -1   6       2130.54       2089.07        66.06 o                         
  -3  -1   6       1970.12       1904.87        47.79 o                         
  -2  -1   6         13.25          8.49        14.54 o                         
  -1  -1   6      12699.62      12143.95       332.01 o                         
   0  -1   6       3385.37       2966.25       122.04 o                         
   1  -1   6         61.27         40.36        34.45 o                         
   2  -1   6      11831.17      11294.63       508.68 o                         
   3  -1   6       1465.54       1428.25        43.37 o                         
   4  -1   6        294.69        309.50        21.61 o                         
   5  -1   6       7088.45       7287.19       164.41 o                         
   6  -1   6         54.05         58.46        17.01 o                         
   7  -1   6        104.07        101.45        17.08 o                         
  -7   0   6          2.75        -16.11        17.94 o                         
  -6   0   6       1414.96       1423.23        42.21 o                         
  -5   0   6        139.12        144.23        16.18 o                         
  -4   0   6         31.01         37.35        13.33 o                         
  -3   0   6      12229.92      12380.86       265.52 o                         
  -2   0   6        403.38        393.04        25.19 o                         
  -1   0   6       1659.57       1590.87        51.58 o                         
   0   0   6      17361.96      16908.71       489.65 o                         
   1   0   6       1059.96       1214.62       190.62 o                         
   2   0   6       5170.58       5055.49       309.71 o                         
   3   0   6       7324.90       7141.70       333.45 o                         
   4   0   6        150.21        183.15        15.56 o                         
   5   0   6       3370.47       3443.98        86.62 o                         
   6   0   6        308.79        261.03        23.10 o                         
   7   0   6          6.79          6.05        17.31 o                         
  -7   1   6         25.60         22.52        11.45 o                         
  -6   1   6       1081.80       1064.95        62.44 o                         
  -5   1   6       3719.69       3752.85        86.27 o                         
  -4   1   6         12.67         11.24        16.01 o                         
  -3   1   6       6863.30       6850.29       253.81 o                         
  -2   1   6       2703.21       2511.16       108.42 o                         
  -1   1   6        353.29        328.99        26.50 o                         
   0   1   6      18203.93      17331.70       558.26 o                         
   1   1   6        182.48        137.91        18.59 o                         
   2   1   6         53.08         38.29        17.95 o                         
   3   1   6      11043.37      11467.16       317.52 o                         
   4   1   6          1.60         26.31        10.66 o                         
   5   1   6         25.54         47.87        11.98 o                         
   6   1   6       1943.14       1990.17        66.70 o                         
   7   1   6        159.12        147.13        17.44 o                         
   8   1   6         12.23         11.56        18.70 o                         
  -7   2   6        293.44        235.71        24.88 o                         
  -6   2   6          7.20         14.49        19.32 o                         
  -5   2   6       3838.94       3942.45       101.35 o                         
  -4   2   6         16.74         35.31        13.85 o                         
  -3   2   6       1016.90       1018.48        81.66 o                         
  -2   2   6      11778.49      11650.66       605.78 o                         
  -1   2   6        554.92        722.18        62.28 o                         
   0   2   6       1365.50       1074.52       114.46 o                         
   1   2   6       9166.42       8617.63       281.71 o                         
   2   2   6         58.40         21.79        12.59 o                         
   3   2   6       2047.61       1975.16       101.45 o                         
   4   2   6       1816.62       1739.82        43.91 o                         
   5   2   6        574.80        528.51        24.96 o                         
   6   2   6       1105.95       1101.38        41.98 o                         
   7   2   6        116.15        109.04        17.72 o                         
   8   2   6        261.24        238.83        26.26 o                         
  -6   3   6        300.36        271.56        21.71 o                         
  -5   3   6       3215.46       3340.49       103.85 o                         
  -4   3   6       2377.64       2466.71        70.96 o                         
  -3   3   6         79.72         78.96        13.03 o                         
  -2   3   6       7172.49       7282.63       285.27 o                         
  -1   3   6       1551.05       1772.48        75.78 o                         
   0   3   6        103.69         87.74        18.64 o                         
   1   3   6       7340.65       6646.29       283.45 o                         
   2   3   6       2706.87       2980.51       195.38 o                         
   3   3   6       1055.94        882.94        89.43 o                         
   4   3   6       1929.09       1796.27        72.12 o                         
   5   3   6       3090.96       3155.04        74.04 o                         
   6   3   6         47.89         52.57        15.09 o                         
   7   3   6        144.71        142.98        18.51 o                         
   8   3   6        584.76        474.26        38.19 o                         
  -6   4   6          4.01          3.83        17.67 o                         
  -5   4   6         19.41         23.71        18.57 o                         
  -4   4   6       6585.18       6783.81       203.40 o                         
  -3   4   6        417.06        348.05        38.09 o                         
  -2   4   6        799.49        779.81        75.03 o                         
  -1   4   6       3288.63       2870.44       207.07 o                         
   0   4   6       4828.39       4541.74       231.79 o                         
   1   4   6       1670.48       1740.59        78.37 o                         
   2   4   6        484.39        475.48        67.23 o                         
   3   4   6       4016.71       3402.31       131.54 o                         
   4   4   6          7.09        -14.29        20.65 o                         
   5   4   6        703.09        635.67        29.66 o                         
   6   4   6       3106.50       3240.18        79.23 o                         
   7   4   6         22.50         23.48        19.16 o                         
   8   4   6        626.02        557.79        30.31 o                         
  -6   5   6        219.77        212.53        21.85 o                         
  -5   5   6        698.70        674.76        58.36 o                         
  -4   5   6        713.66        687.89        39.11 o                         
  -3   5   6        114.42        122.19        18.42 o                         
  -2   5   6       2441.23       2337.59        76.84 o                         
  -1   5   6       1365.96       1244.76       115.68 o                         
   0   5   6       2692.71       2620.40       119.01 o                         
   1   5   6       7861.32       7853.23       302.92 o                         
   2   5   6        525.52        486.73        40.92 o                         
   3   5   6       6606.20       6270.29       378.34 o                         
   4   5   6       1187.10       1123.55        48.31 o                         
   5   5   6        197.27        171.47        16.23 o                         
   6   5   6       3473.80       3584.03       123.53 o                         
   7   5   6         99.01        105.38        16.78 o                         
   8   5   6        128.83        118.65        13.95 o                         
  -6   6   6        654.68        590.44        52.65 o                         
  -5   6   6       1337.33       1275.45        77.77 o                         
  -4   6   6        650.45        607.16        62.25 o                         
  -3   6   6        118.85        144.31        29.76 o                         
  -2   6   6       9665.90       9641.24       223.88 o                         
  -1   6   6        343.62        291.41        91.59 o                         
   0   6   6        142.71        183.23        35.69 o                         
   1   6   6      10713.99      10452.47       373.34 o                         
   2   6   6         15.29          8.89        30.24 o                         
   3   6   6       3048.66       2997.59       297.80 o                         
   4   6   6       7380.38       6868.91       150.49 o                         
   5   6   6         86.74         78.80        15.24 o                         
   6   6   6       1589.08       1571.45        54.08 o                         
   7   6   6       1304.61       1472.35        52.94 o                         
   8   6   6          0.57         -0.73        14.03 o                         
  -6   7   6         27.52         20.62        11.04 o                         
  -5   7   6         59.91         78.09        14.66 o                         
  -4   7   6       2328.71       2368.01        97.07 o                         
  -3   7   6        629.63        653.59        41.60 o                         
  -2   7   6       3228.55       3134.62       150.61 o                         
  -1   7   6       7367.62       7378.27       272.68 o                         
   0   7   6         40.86         22.62        32.07 o                         
   1   7   6      10973.54      11221.29       408.57 o                         
   2   7   6       6640.83       6332.92       258.67 o                         
   3   7   6         36.03         20.76        23.48 o                         
   4   7   6       8354.52       7989.79       194.48 o                         
   5   7   6        753.53        682.31        29.77 o                         
   6   7   6         44.46         58.64        15.80 o                         
   7   7   6       1706.60       1791.64        61.19 o                         
   8   7   6          0.56          4.68        13.17 o                         
  -5   8   6         47.19         59.64        14.57 o                         
  -4   8   6       5023.90       5106.41       176.34 o                         
  -3   8   6        756.98        789.59        47.31 o                         
  -2   8   6         74.93         93.81        21.75 o                         
  -1   8   6       7928.71       8440.39       308.03 o                         
   0   8   6         75.60         62.58        19.26 o                         
   1   8   6       1310.13       1209.15        60.31 o                         
   2   8   6       7797.69       7544.49       265.49 o                         
   3   8   6          7.73         -0.09        20.17 o                         
   4   8   6       1323.09       1197.53        45.32 o                         
   5   8   6       1702.80       1523.70        76.95 o                         
   6   8   6         78.31        105.32        19.91 o                         
   7   8   6        502.80        522.55        28.69 o                         
   8   8   6        108.30        108.31        21.34 o                         
  -5   9   6         15.27         13.93        11.25 o                         
  -4   9   6       1099.75       1202.55        53.21 o                         
  -3   9   6       4453.89       4845.73       171.94 o                         
  -2   9   6          4.56         11.83        14.49 o                         
  -1   9   6       7725.76       7936.18       208.81 o                         
   0   9   6       3257.36       3201.04        98.93 o                         
   1   9   6        212.85        251.49        27.64 o                         
   2   9   6       5426.41       5443.11       183.04 o                         
   3   9   6        389.25        314.77        25.35 o                         
   4   9   6        447.25        439.94        30.03 o                         
   5   9   6       2772.85       2857.20        91.13 o                         
   6   9   6        225.26        249.95        23.62 o                         
   7   9   6         24.93         37.74        17.29 o                         
   8   9   6        266.70        296.43        25.64 o                         
  -4  10   6         55.50         64.87        10.90 o                         
  -3  10   6       5529.42       5962.84       164.71 o                         
  -2  10   6         13.33         29.76        15.98 o                         
  -1  10   6         32.23         29.85        15.86 o                         
   0  10   6       5016.17       5087.42       124.82 o                         
   1  10   6        115.15         97.67        20.38 o                         
   2  10   6        316.27        278.25        25.78 o                         
   3  10   6       1929.07       1861.90        67.74 o                         
   4  10   6        380.87        326.26        22.26 o                         
   5  10   6        275.59        195.79        37.70 o                         
   6  10   6         97.39        109.00        19.79 o                         
   7  10   6        272.65        313.30        34.38 o                         
  -3  11   6       1193.03       1386.53        45.97 o                         
  -2  11   6       1721.26       1875.26        61.93 o                         
  -1  11   6        345.64        402.07        33.60 o                         
   0  11   6       3685.60       3908.06       116.55 o                         
   1  11   6         23.38         29.38        18.87 o                         
   2  11   6        505.81        472.44        44.14 o                         
   3  11   6       1024.78        995.68        65.58 o                         
   4  11   6        739.41        748.31        60.23 o                         
   5  11   6        835.58        864.83        65.09 o                         
   6  11   6        355.06        346.63        25.02 o                         
   7  11   6        758.56        790.68        50.10 o                         
  -3  12   6         44.64         39.16        13.55 o                         
  -2  12   6       1499.89       1805.10        56.35 o                         
  -1  12   6       1149.28       1158.45        84.50 o                         
   0  12   6        164.49        156.11        24.86 o                         
   1  12   6        882.80        889.55        54.07 o                         
   2  12   6       1937.73       2031.02        82.62 o                         
   3  12   6        213.87        186.55        22.40 o                         
   4  12   6         84.10        118.82        34.40 o                         
   5  12   6       1915.09       2214.14       119.47 o                         
   6  12   6         61.61         72.24        15.05 o                         
   7  12   6        222.51        187.89        37.17 o                         
  -2  13   6        225.43        192.39        13.28 o                         
  -1  13   6         66.00         61.28         8.26 o                         
   0  13   6       2841.89       2996.53       107.21 o                         
   1  13   6        195.34        202.81        25.04 o                         
   2  13   6       2631.11       2697.22       131.43 o                         
   3  13   6        784.66        814.87        60.02 o                         
   4  13   6          1.98          1.26        17.69 o                         
   5  13   6       1335.18       1365.74        54.93 o                         
   6  13   6        185.62        205.18        15.66 o                         
  -1  14   6         16.99          9.03         6.16 o                         
   0  14   6       3080.80       3205.38       150.20 o                         
   1  14   6        386.86        377.17        22.33 o                         
   2  14   6         26.46         57.06        15.31 o                         
   3  14   6       2712.48       2924.67       102.22 o                         
   4  14   6        306.86        338.09        31.31 o                         
   5  14   6         16.27          7.58         8.09 o                         
   1  15   6       1926.81       1589.75        76.77 o                         
   2  15   6         58.05         35.02        12.85 o                         
   3  15   6       1891.26       1553.18        76.65 o                         
  -2  -9   7        206.42        140.81        11.96 o                         
  -1  -9   7        189.06        447.47       231.43 o                         
   0  -9   7        264.30        250.11        22.25 o                         
   1  -9   7       1100.46        616.60        37.13 o                         
  -4  -8   7        113.75         77.54        13.01 o                         
  -3  -8   7        548.59        455.75        35.57 o                         
  -2  -8   7         51.34       1039.31       598.33 o                         
  -1  -8   7        682.73        656.48        53.08 o                         
   0  -8   7        237.15        211.99        30.87 o                         
   1  -8   7        797.63        803.90        41.31 o                         
   2  -8   7        999.58        910.48       108.83 o                         
   3  -8   7          4.60        158.25        89.38 o                         
  -4  -7   7        691.77        673.98        46.64 o                         
  -3  -7   7        279.73        301.85        21.53 o                         
  -2  -7   7          1.44        -17.13        18.42 o                         
  -1  -7   7       2202.66       2063.05       120.13 o                         
   0  -7   7         56.65         56.72        22.65 o                         
   1  -7   7        279.64        281.59        27.43 o                         
   2  -7   7       3219.47       3571.92       127.85 o                         
   3  -7   7          5.03         21.49        12.53 o                         
   4  -7   7       1159.43        924.55        34.71 o                         
  -5  -6   7          2.39          7.01         8.06 o                         
  -4  -6   7        762.06        750.06        37.95 o                         
  -3  -6   7       1371.99       1421.33        39.49 o                         
  -2  -6   7         72.77         97.83        17.79 o                         
  -1  -6   7       4238.75       4362.08       126.09 o                         
   0  -6   7       4768.58       4840.31       140.38 o                         
   1  -6   7         19.32         16.47        13.48 o                         
   2  -6   7       5841.31       6123.40       148.55 o                         
   3  -6   7       1689.47       1842.17        85.04 o                         
   4  -6   7         52.46         52.63        17.63 o                         
  -5  -5   7        138.69        124.66        18.14 o                         
  -4  -5   7         17.55         24.30        13.20 o                         
  -3  -5   7       5282.50       5672.07       148.90 o                         
  -2  -5   7       1436.11       1448.01        38.89 o                         
  -1  -5   7        659.14        670.28        22.30 o                         
   0  -5   7       3738.16       4004.92        96.20 o                         
   1  -5   7        782.14        829.96        24.43 o                         
   2  -5   7       1823.71       1711.04        52.63 o                         
   3  -5   7       3905.80       4080.11       103.71 o                         
   4  -5   7         16.01         25.49        16.24 o                         
   5  -5   7       1423.25       1443.70        45.09 o                         
  -6  -4   7        541.37        459.70        35.35 o                         
  -5  -4   7       1968.70       1952.96        55.20 o                         
  -4  -4   7         39.09         26.39        14.00 o                         
  -3  -4   7       1833.94       1934.86        57.08 o                         
  -2  -4   7       2329.02       2453.31        61.79 o                         
  -1  -4   7          1.51         -5.08        10.51 o                         
   0  -4   7       8861.59       8613.87       124.10 o                         
   1  -4   7       2372.74       2409.44        43.41 o                         
   2  -4   7        922.71        906.22        30.72 o                         
   3  -4   7       5954.31       6297.99       152.72 o                         
   4  -4   7         47.46         39.81        36.16 o                         
   5  -4   7          1.38         16.74        14.86 o                         
   6  -4   7       1095.60        957.11        54.82 o                         
  -6  -3   7         10.45        -10.55        17.35 o                         
  -5  -3   7       3662.25       3848.80       139.21 o                         
  -4  -3   7       1035.19       1017.60        42.10 o                         
  -3  -3   7        357.05        373.11        19.01 o                         
  -2  -3   7       6081.37       6026.93       108.22 o                         
  -1  -3   7          2.01          2.15        10.20 o                         
   0  -3   7        224.19        209.16        12.01 o                         
   1  -3   7       2570.96       2425.33        41.22 o                         
   2  -3   7         74.14         69.17         8.91 o                         
   3  -3   7        551.69        555.17        24.63 o                         
   4  -3   7        407.06        446.65        26.91 o                         
   5  -3   7        577.11        600.21        30.98 o                         
   6  -3   7        164.46        149.76        25.30 o                         
  -6  -2   7         59.64         61.24        17.06 o                         
  -5  -2   7       1058.47       1088.34        33.54 o                         
  -4  -2   7       1888.72       1997.11        54.71 o                         
  -3  -2   7         89.98         99.31        12.68 o                         
  -2  -2   7       6445.08       6350.59       112.28 o                         
  -1  -2   7       1911.29       1871.75        38.35 o                         
   0  -2   7        196.93        179.82        14.20 o                         
   1  -2   7       5421.02       5359.88        98.92 o                         
   2  -2   7         22.46         24.31         9.06 o                         
   3  -2   7       2477.58       2570.55        63.18 o                         
   4  -2   7       2472.52       2570.98       110.40 o                         
   5  -2   7       1527.90       1703.57        53.28 o                         
   6  -2   7        392.62        429.94        28.52 o                         
  -6  -1   7        350.22        341.29        26.18 o                         
  -5  -1   7         81.24         93.46        11.98 o                         
  -4  -1   7       3468.86       3519.20        68.79 o                         
  -3  -1   7         64.60        178.82        13.73 o                         
  -2  -1   7        102.18         85.16        10.65 o                         
  -1  -1   7       2089.09       2052.07        47.96 o                         
   0  -1   7       2219.00       1910.62       160.45 o                         
   1  -1   7        161.09        124.35        65.71 o                         
   2  -1   7        179.04        165.89        11.79 o                         
   3  -1   7       3264.70       3269.98        69.09 o                         
   4  -1   7         35.27         26.84        14.37 o                         
   5  -1   7        132.71        123.32        16.48 o                         
   6  -1   7       1901.82       2037.31        67.48 o                         
   7  -1   7          1.47         22.13        21.70 o                         
  -6   0   7        103.54         94.13        25.30 o                         
  -5   0   7        462.79        471.85        19.66 o                         
  -4   0   7        456.77        474.72        22.76 o                         
  -3   0   7         47.25         39.75        11.74 o                         
  -2   0   7       5535.06       5647.43        92.41 o                         
  -1   0   7       1366.63       1398.31        51.00 o                         
   0   0   7       2378.74       2194.53       107.54 o                         
   1   0   7       5606.31       5320.73       441.92 o                         
   2   0   7        237.54        262.89        79.34 o                         
   3   0   7       4914.59       4770.96        97.24 o                         
   4   0   7       4201.16       4210.08       108.23 o                         
   5   0   7         16.63         27.13        15.40 o                         
   6   0   7       3424.76       3840.81       122.31 o                         
   7   0   7        280.85        350.53        57.98 o                         
  -6   1   7        728.25        661.49        29.92 o                         
  -5   1   7        478.80        480.43        27.95 o                         
  -4   1   7       1887.74       1893.81        70.68 o                         
  -3   1   7        248.56        238.28        17.50 o                         
  -2   1   7       5992.58       5810.74       121.77 o                         
  -1   1   7       1516.06       1443.66        46.83 o                         
   0   1   7        398.29        429.49        44.06 o                         
   1   1   7      12146.89      11008.21       395.80 o                         
   2   1   7       1210.97       1025.39       122.43 o                         
   3   1   7        310.95        268.17        16.98 o                         
   4   1   7       7235.55       7384.36       149.64 o                         
   5   1   7        111.96         69.27        18.32 o                         
   6   1   7        820.20        755.60        44.08 o                         
   7   1   7       2379.98       2619.88       135.89 o                         
   8   1   7          0.60         -5.33         9.74 o                         
  -6   2   7         40.44         27.99        17.49 o                         
  -5   2   7        198.99        209.62        19.91 o                         
  -4   2   7       3161.29       3276.01        89.07 o                         
  -3   2   7        127.64        156.81        24.36 o                         
  -2   2   7       1574.35       1501.64        64.94 o                         
  -1   2   7      13217.89      12404.96       419.05 o                         
   0   2   7        240.84        302.06        44.48 o                         
   1   2   7       7231.15       6979.22       200.52 o                         
   2   2   7       8435.79       8359.51       457.10 o                         
   3   2   7        303.77        342.47        82.75 o                         
   4   2   7       6341.52       6367.61       163.60 o                         
   5   2   7       1473.49       1431.50        63.04 o                         
   6   2   7          3.61        -13.29        18.53 o                         
   7   2   7       1592.01       1641.34        67.24 o                         
   8   2   7          4.12          1.32        15.12 o                         
  -6   3   7        319.30        304.64        30.91 o                         
  -5   3   7        146.05        152.29        32.39 o                         
  -4   3   7       4061.07       3933.46       118.70 o                         
  -3   3   7       4112.27       4074.80       132.77 o                         
  -2   3   7         71.71         79.78        35.84 o                         
  -1   3   7      12390.21      11645.30       423.34 o                         
   0   3   7       1231.28       1204.45       106.29 o                         
   1   3   7       1935.15       1850.03        68.91 o                         
   2   3   7      12964.97      12641.83       434.17 o                         
   3   3   7         19.07         55.77        26.16 o                         
   4   3   7        539.14        446.17        19.86 o                         
   5   3   7       4654.85       4786.29       103.82 o                         
   6   3   7        202.13        210.59        17.46 o                         
   7   3   7        198.41        223.81        22.94 o                         
   8   3   7        337.98        194.52        25.34 o                         
  -6   4   7       3994.66       4015.67       196.93 o                         
  -5   4   7         53.58         74.71        17.70 o                         
  -4   4   7        721.68        705.72        38.16 o                         
  -3   4   7       5554.12       5566.91       158.82 o                         
  -2   4   7        163.27        158.29        22.91 o                         
  -1   4   7       5945.38       6131.67       404.30 o                         
   0   4   7       7780.85       7948.39       419.97 o                         
   1   4   7       1146.32       1176.56        47.43 o                         
   2   4   7       3845.23       3377.04       142.60 o                         
   3   4   7       2108.81       1935.90       163.09 o                         
   4   4   7         66.76         70.72        12.76 o                         
   5   4   7       1494.47       1523.79        57.58 o                         
   6   4   7         65.37         75.34        15.87 o                         
   7   4   7         38.49         50.39        14.45 o                         
   8   4   7        387.43        248.51        22.73 o                         
  -6   5   7       1530.67       1420.51        76.47 o                         
  -5   5   7       1558.69       1664.79       200.05 o                         
  -4   5   7        577.47        549.19        49.73 o                         
  -3   5   7       7433.69       7757.94       232.06 o                         
  -2   5   7       1206.38       1204.82        66.15 o                         
  -1   5   7         34.15         27.12        25.60 o                         
   0   5   7       8369.20       8136.04       287.06 o                         
   1   5   7          3.34         19.28        15.50 o                         
   2   5   7        127.94        103.83        25.89 o                         
   3   5   7       3630.71       3732.83       242.79 o                         
   4   5   7       3078.16       2958.92        74.44 o                         
   5   5   7         16.17         20.21        18.00 o                         
   6   5   7        434.29        432.29        33.80 o                         
   7   5   7       1470.45       1669.62       103.45 o                         
   8   5   7         61.11          1.21        15.03 o                         
  -6   6   7        181.10        140.40        16.56 o                         
  -5   6   7       2764.91       2955.85       109.85 o                         
  -4   6   7        576.73        644.15        44.87 o                         
  -3   6   7        987.06        860.69        50.01 o                         
  -2   6   7       5652.18       5370.66       196.46 o                         
  -1   6   7       1131.79       1085.38        64.70 o                         
   0   6   7       4006.49       4025.33       250.70 o                         
   1   6   7        500.35        378.99        43.74 o                         
   2   6   7       2138.55       1804.03       167.04 o                         
   3   6   7       1956.58       1764.59        72.40 o                         
   4   6   7         20.11         17.18        11.23 o                         
   5   6   7       1026.86        964.04        40.45 o                         
   6   6   7         10.29         12.50        13.61 o                         
   7   6   7        583.92        609.43        36.83 o                         
   8   6   7        613.89        427.62        30.76 o                         
  -5   7   7       1341.78       1441.68        82.70 o                         
  -4   7   7         24.52         22.13        29.44 o                         
  -3   7   7        391.07        392.70        36.24 o                         
  -2   7   7       1631.91       1622.42       110.65 o                         
  -1   7   7       1123.88       1086.17        47.80 o                         
   0   7   7        682.90        627.71        36.44 o                         
   1   7   7       1374.56       1364.59        90.11 o                         
   2   7   7       4482.99       4425.17       195.43 o                         
   3   7   7       1555.52       1445.38        54.18 o                         
   4   7   7         56.01         28.18        12.74 o                         
   5   7   7       4432.94       4354.66       110.57 o                         
   6   7   7          5.51         11.02        15.96 o                         
   7   7   7          6.02          6.59        18.55 o                         
   8   7   7       1117.78       1096.02        60.26 o                         
  -5   8   7          3.42         -0.24        12.44 o                         
  -4   8   7        572.22        539.88        28.32 o                         
  -3   8   7       3253.50       3120.92       120.13 o                         
  -2   8   7         16.17         21.20        18.13 o                         
  -1   8   7         88.89        108.77        19.79 o                         
   0   8   7      10102.40      10097.98       253.20 o                         
   1   8   7          7.13         56.71        21.10 o                         
   2   8   7       1470.46       1277.09        64.04 o                         
   3   8   7       4556.80       4283.52       122.88 o                         
   4   8   7         20.07         32.73        15.46 o                         
   5   8   7       2325.38       2478.83        89.14 o                         
   6   8   7       1436.48       1553.44        48.70 o                         
   7   8   7         23.80         34.00        19.28 o                         
   8   8   7        509.30        519.10        34.44 o                         
  -5   9   7        978.43        742.45        40.57 o                         
  -4   9   7        306.77        310.32        17.40 o                         
  -3   9   7       1099.72       1179.85        99.84 o                         
  -2   9   7       1725.79       1838.07       116.16 o                         
  -1   9   7        566.05        581.47        35.40 o                         
   0   9   7       6654.95       6955.01       181.98 o                         
   1   9   7       2108.70       2121.92        83.88 o                         
   2   9   7        152.40        182.16        21.82 o                         
   3   9   7       7503.35       7340.05       232.95 o                         
   4   9   7        779.40        720.57        41.57 o                         
   5   9   7         42.60         59.69        21.04 o                         
   6   9   7       2986.84       3099.08       124.60 o                         
   7   9   7         20.58         41.86        15.22 o                         
   8   9   7        154.73        138.49        15.19 o                         
  -4  10   7         70.74         73.45        10.32 o                         
  -3  10   7         63.02         76.08        13.72 o                         
  -2  10   7       5881.66       6525.95       222.19 o                         
  -1  10   7         25.11         23.96        22.76 o                         
   0  10   7        594.87        644.41        33.03 o                         
   1  10   7       4180.87       4373.91       132.13 o                         
   2  10   7         30.72         34.70        17.47 o                         
   3  10   7       1743.11       1628.44        61.44 o                         
   4  10   7       2680.51       2654.30        86.38 o                         
   5  10   7          6.39         17.71        20.00 o                         
   6  10   7       1075.25       1116.84        52.50 o                         
   7  10   7        194.64        196.44        41.58 o                         
  -3  11   7         30.75         19.27        10.81 o                         
  -2  11   7       2879.59       3142.29       114.35 o                         
  -1  11   7       2240.07       2475.46        79.07 o                         
   0  11   7          0.10          9.74        16.32 o                         
   1  11   7       8736.19       9239.34       239.53 o                         
   2  11   7        345.20        328.67        27.69 o                         
   3  11   7          3.78          5.34        22.88 o                         
   4  11   7       2661.44       2531.70        90.22 o                         
   5  11   7         20.56          9.12        18.97 o                         
   6  11   7          1.42         -0.54        12.36 o                         
   7  11   7        567.38        509.43        33.36 o                         
  -3  12   7        242.31        201.35        12.59 o                         
  -2  12   7        608.33        626.38        40.55 o                         
  -1  12   7       4836.86       5476.14       185.84 o                         
   0  12   7        110.39        114.58        17.70 o                         
   1  12   7        675.46        700.47        42.40 o                         
   2  12   7       1758.92       1789.84        61.28 o                         
   3  12   7        115.26        145.59        24.61 o                         
   4  12   7        469.73        439.17        46.34 o                         
   5  12   7        269.00        281.54        25.30 o                         
   6  12   7        226.60        244.53        23.40 o                         
   7  12   7        199.77        165.71        15.51 o                         
  -2  13   7        128.48        110.52        10.62 o                         
  -1  13   7       2247.46       2569.25       128.40 o                         
   0  13   7        254.12        227.03        17.63 o                         
   1  13   7         85.15         65.41        18.34 o                         
   2  13   7       2390.16       2439.02        91.21 o                         
   3  13   7        489.83        473.41        45.38 o                         
   4  13   7         14.56         24.97        17.35 o                         
   5  13   7        349.97        362.44        25.52 o                         
   6  13   7        462.67        385.35        18.82 o                         
  -1  14   7         22.23          1.81         7.83 o                         
   0  14   7        740.28        789.75        33.87 o                         
   1  14   7       1382.15       1397.54        53.76 o                         
   2  14   7         78.93         80.22        11.25 o                         
   3  14   7        145.05        157.44        25.44 o                         
   4  14   7        795.54        837.94        52.87 o                         
   5  14   7          3.01         -5.06        11.08 o                         
   1  15   7        470.00        350.34        16.16 o                         
   3  15   7         48.30         22.34        10.48 o                         
  -2  -8   8       2434.67       2162.98       196.24 o                         
  -1  -8   8        104.15       1654.73       982.66 o                         
   0  -8   8        146.26        114.15        17.56 o                         
   1  -8   8       1579.67       1385.96        70.22 o                         
  -3  -7   8          2.67         -5.06        17.09 o                         
  -2  -7   8        554.34        611.69        33.17 o                         
  -1  -7   8        894.17       1028.76        89.15 o                         
   0  -7   8        272.85        291.40        34.21 o                         
   1  -7   8        704.24        687.47        51.04 o                         
   2  -7   8         79.41         66.50        22.18 o                         
   3  -7   8        930.82        777.83        45.13 o                         
  -4  -6   8       1351.95       1118.01        62.51 o                         
  -3  -6   8          3.91         36.29        27.95 o                         
  -2  -6   8         17.24         44.16        22.28 o                         
  -1  -6   8       1130.20       1147.85        54.97 o                         
   0  -6   8        706.07        693.95        34.46 o                         
   1  -6   8        206.49        226.65        16.71 o                         
   2  -6   8         87.88         13.93        79.21 o                         
   3  -6   8       1674.19       1803.45        72.05 o                         
   4  -6   8        158.00        108.57         9.85 o                         
  -5  -5   8        462.42        377.70        19.67 o                         
  -4  -5   8          2.66          2.59        10.54 o                         
  -3  -5   8        157.73        158.57        15.45 o                         
  -2  -5   8       2116.85       2241.55        57.27 o                         
  -1  -5   8         74.73         65.70        18.12 o                         
   0  -5   8        146.22        117.29        20.41 o                         
   1  -5   8       3297.32       3393.75        72.75 o                         
   2  -5   8         25.55         21.77        22.25 o                         
   3  -5   8        878.36        949.25        48.32 o                         
   4  -5   8       1999.44       2099.37        77.68 o                         
  -5  -4   8         64.97         87.55        23.96 o                         
  -4  -4   8       1515.92       1597.29        56.86 o                         
  -3  -4   8         31.27         20.28        14.89 o                         
  -2  -4   8       3271.29       3368.97        82.10 o                         
  -1  -4   8        753.64        733.70        31.05 o                         
   0  -4   8          0.44         -5.01         9.62 o                         
   1  -4   8       7041.32       6959.64       100.42 o                         
   2  -4   8       1715.20       1782.19        50.35 o                         
   3  -4   8        296.41        296.23        30.90 o                         
   4  -4   8       4475.06       4804.99       117.74 o                         
   5  -4   8        353.33        383.49        36.11 o                         
  -5  -3   8         23.28         48.59        23.28 o                         
  -4  -3   8       1692.56       1653.26        61.06 o                         
  -3  -3   8         10.89         18.49        13.48 o                         
  -2  -3   8        362.42        357.36        20.90 o                         
  -1  -3   8       8547.09       8529.72       170.22 o                         
   0  -3   8        631.00        565.98        17.21 o                         
   1  -3   8       1341.41       1365.72        26.49 o                         
   2  -3   8       4277.91       4297.44        77.48 o                         
   3  -3   8        186.36        176.62        23.14 o                         
   4  -3   8       2875.76       3068.57        85.99 o                         
   5  -3   8       1805.80       1921.69        76.38 o                         
   6  -3   8          2.43          6.50        10.07 o                         
  -6  -2   8        329.64        323.51        29.00 o                         
  -5  -2   8          8.71         -3.24        13.17 o                         
  -4  -2   8       2223.83       2190.19        55.87 o                         
  -3  -2   8       2260.14       2286.87        55.22 o                         
  -2  -2   8         46.29         49.51        12.19 o                         
  -1  -2   8       5398.68       5291.37       118.12 o                         
   0  -2   8        924.48        928.46        32.75 o                         
   1  -2   8        480.78        412.04        14.88 o                         
   2  -2   8      10581.35      10655.65       164.91 o                         
   3  -2   8        244.12        271.34        21.44 o                         
   4  -2   8         51.37         50.55        15.11 o                         
   5  -2   8       3176.45       3528.55       105.78 o                         
   6  -2   8         42.30         46.30        14.48 o                         
  -6  -1   8       2225.45       1970.40       103.39 o                         
  -5  -1   8        844.02        843.69        36.23 o                         
  -4  -1   8         85.52         83.06        11.42 o                         
  -3  -1   8       9300.90       9579.00       175.30 o                         
  -2  -1   8        457.54        461.25        20.02 o                         
  -1  -1   8       2030.77       2032.18        44.01 o                         
   0  -1   8       7259.04       7066.62       108.09 o                         
   1  -1   8        478.97        499.76        17.61 o                         
   2  -1   8        772.02        723.84        22.69 o                         
   3  -1   8       1220.71       1203.81        43.53 o                         
   4  -1   8         21.04         21.65        14.72 o                         
   5  -1   8        754.63        800.96        33.92 o                         
   6  -1   8          5.93         10.95        14.18 o                         
   7  -1   8        175.28        121.32        18.76 o                         
  -6   0   8       1546.90       1389.03        78.64 o                         
  -5   0   8        639.74        596.14        22.80 o                         
  -4   0   8        146.50        140.24        12.92 o                         
  -3   0   8       3764.81       3848.91        69.14 o                         
  -2   0   8        695.54        693.24        21.72 o                         
  -1   0   8         12.67         32.13        10.52 o                         
   0   0   8       8992.11       8468.35       268.14 o                         
   1   0   8        168.98        159.36        17.15 o                         
   2   0   8         60.48         63.16         8.96 o                         
   3   0   8       3771.70       3886.39        86.89 o                         
   4   0   8        731.68        710.94        29.30 o                         
   5   0   8        442.98        452.14        30.81 o                         
   6   0   8       1347.45       1430.13        52.11 o                         
   7   0   8       1126.15       1015.93        55.48 o                         
  -6   1   8          3.04          9.07        18.65 o                         
  -5   1   8       3038.57       3053.70        80.12 o                         
  -4   1   8         53.91         54.15        15.79 o                         
  -3   1   8         32.25         46.63        11.58 o                         
  -2   1   8       6755.84       6630.86       113.51 o                         
  -1   1   8       1411.14       1374.32        29.87 o                         
   0   1   8        169.12        141.40        20.77 o                         
   1   1   8       1695.29       1385.18       148.13 o                         
   2   1   8       2986.89       2855.24        66.23 o                         
   3   1   8        382.72        361.31        18.62 o                         
   4   1   8         19.77         18.72        12.49 o                         
   5   1   8       1200.48       1274.08        62.10 o                         
   6   1   8         11.08         15.37        16.27 o                         
   7   1   8        506.11        492.45        29.42 o                         
  -6   2   8         55.53         47.35        12.77 o                         
  -5   2   8        700.56        714.42        34.17 o                         
  -4   2   8         20.94         35.57        16.01 o                         
  -3   2   8        319.73        315.72        21.84 o                         
  -2   2   8       1978.51       2006.53        45.22 o                         
  -1   2   8        625.96        633.25        25.11 o                         
   0   2   8       2025.23       2038.62       109.04 o                         
   1   2   8       1451.62       1334.06        70.64 o                         
   2   2   8       4927.55       5214.71       333.95 o                         
   3   2   8       1667.86       1587.96        48.09 o                         
   4   2   8         30.29         23.13        13.91 o                         
   5   2   8       3886.11       4110.12       153.37 o                         
   6   2   8        995.86        979.31        48.69 o                         
   7   2   8         18.70          4.60        16.57 o                         
  -6   3   8        370.37        316.65        51.81 o                         
  -5   3   8         23.46         34.22        15.28 o                         
  -4   3   8       1716.61       1734.77        63.56 o                         
  -3   3   8       2630.22       2627.39        78.14 o                         
  -2   3   8       1248.45       1219.48        39.06 o                         
  -1   3   8        186.29        293.77        43.56 o                         
   0   3   8      11348.53      11202.16       378.69 o                         
   1   3   8        295.12        278.53        27.97 o                         
   2   3   8       1409.30       1353.07       139.89 o                         
   3   3   8       8480.59       8262.94       164.52 o                         
   4   3   8         67.07         59.12        17.54 o                         
   5   3   8       1082.84       1137.59        44.94 o                         
   6   3   8       1970.27       2014.62       115.68 o                         
   7   3   8          4.62         -2.57        24.68 o                         
  -6   4   8          6.46        -11.32        14.49 o                         
  -5   4   8       1432.49       1362.44        57.64 o                         
  -4   4   8         17.43         43.20        30.74 o                         
  -3   4   8       1621.05       1756.89        96.88 o                         
  -2   4   8       3049.72       3047.18       245.69 o                         
  -1   4   8        255.71        290.60        33.65 o                         
   0   4   8       5725.10       6215.93       349.26 o                         
   1   4   8       6244.16       6136.14       183.10 o                         
   2   4   8        219.95        214.39        76.59 o                         
   3   4   8       7636.82       7225.15       133.41 o                         
   4   4   8       1859.69       1687.57        58.00 o                         
   5   4   8        169.38        145.52        27.80 o                         
   6   4   8       3264.88       3297.99       119.01 o                         
   7   4   8        136.80         99.87        22.07 o                         
   8   4   8          4.74         14.07        10.23 o                         
  -6   5   8        167.21        108.38        15.50 o                         
  -5   5   8       1994.61       2043.37        80.35 o                         
  -4   5   8        124.80        172.28        28.90 o                         
  -3   5   8        108.16        161.92        26.14 o                         
  -2   5   8       9507.07       9657.81       237.85 o                         
  -1   5   8       1428.20       1428.78        49.92 o                         
   0   5   8        507.45        535.74        82.52 o                         
   1   5   8      10891.26      10207.33       616.91 o                         
   2   5   8         15.18         41.04        40.72 o                         
   3   5   8       3646.11       3457.37        95.30 o                         
   4   5   8       4155.60       3887.39       114.01 o                         
   5   5   8         41.62         45.90        13.29 o                         
   6   5   8        921.20       1103.07        52.33 o                         
   7   5   8        902.43        843.45        56.08 o                         
   8   5   8         55.20         37.19        13.03 o                         
  -5   6   8        884.95        988.15        45.67 o                         
  -4   6   8       4593.56       5004.15       213.82 o                         
  -3   6   8          0.41         -6.83        16.11 o                         
  -2   6   8       2558.80       2638.16        86.59 o                         
  -1   6   8       3357.01       3279.28        93.92 o                         
   0   6   8        133.21        151.37        21.55 o                         
   1   6   8       8912.74       8926.18       299.78 o                         
   2   6   8       2932.61       2885.59       117.77 o                         
   3   6   8        605.35        596.94        35.67 o                         
   4   6   8       3876.93       3579.94       119.23 o                         
   5   6   8        163.29        157.46        18.64 o                         
   6   6   8          6.88          7.23        15.14 o                         
   7   6   8        640.39        607.83        62.51 o                         
   8   6   8         34.33         31.18        12.73 o                         
  -5   7   8          2.73          6.24        12.55 o                         
  -4   7   8       4394.11       4643.64       156.78 o                         
  -3   7   8        908.43        971.96        52.13 o                         
  -2   7   8       1628.70       1598.93        67.12 o                         
  -1   7   8      10617.60      11432.47       376.19 o                         
   0   7   8         36.49         27.30        16.50 o                         
   1   7   8        362.45        369.74        35.75 o                         
   2   7   8       3898.42       3746.48       216.28 o                         
   3   7   8        374.13        351.43        26.57 o                         
   4   7   8        896.76        879.90        35.74 o                         
   5   7   8        238.23        226.13        19.08 o                         
   6   7   8       1098.18       1150.23        39.24 o                         
   7   7   8        114.79        103.02        13.87 o                         
   8   7   8          6.61         -0.90        10.15 o                         
  -5   8   8         29.81         25.65         6.48 o                         
  -4   8   8       1417.64       1339.38        44.66 o                         
  -3   8   8       2507.47       2801.10        88.12 o                         
  -2   8   8       1097.08       1148.77        77.71 o                         
  -1   8   8       3075.37       3103.12       106.96 o                         
   0   8   8       2194.78       2160.73        79.64 o                         
   1   8   8        816.18        713.87        83.08 o                         
   2   8   8       4433.44       4380.80       123.21 o                         
   3   8   8         44.84         58.45        18.46 o                         
   4   8   8        770.23        723.38        33.30 o                         
   5   8   8       1459.05       1478.88        52.21 o                         
   6   8   8        193.48        217.27        29.97 o                         
   7   8   8        105.80        111.88        16.20 o                         
  -4   9   8        133.14        148.36        20.73 o                         
  -3   9   8       2432.69       2704.76        71.27 o                         
  -2   9   8        272.50        229.99        22.21 o                         
  -1   9   8          1.15          5.50        14.78 o                         
   0   9   8        835.20        864.77       110.77 o                         
   1   9   8       1910.22       1917.65        72.79 o                         
   2   9   8         28.67         51.26        17.65 o                         
   3   9   8        249.62        285.46        25.47 o                         
   4   9   8       1933.19       1877.06        66.75 o                         
   5   9   8         58.91         54.56        17.07 o                         
   6   9   8         56.99         58.52        22.48 o                         
   7   9   8       1063.48        966.33       162.35 o                         
  -4  10   8        539.39        566.92        38.30 o                         
  -3  10   8        255.29        269.22        23.24 o                         
  -2  10   8        105.93        123.18        23.06 o                         
  -1  10   8       3634.62       3657.09       186.15 o                         
   0  10   8        431.46        433.28        30.56 o                         
   1  10   8        720.75        754.55        38.55 o                         
   2  10   8       5652.47       5594.47       230.50 o                         
   3  10   8        218.67        195.43        29.82 o                         
   4  10   8       2329.76       2214.60       114.63 o                         
   5  10   8       1014.17       1060.03        42.36 o                         
   6  10   8         13.80         14.98        12.98 o                         
   7  10   8       1384.92       1615.50        84.76 o                         
  -3  11   8        461.25        503.94        21.17 o                         
  -2  11   8        435.64        444.56        36.10 o                         
  -1  11   8       2586.95       2980.73        90.19 o                         
   0  11   8        253.63        318.51        31.40 o                         
   1  11   8          0.39         18.48        22.07 o                         
   2  11   8       4860.00       5112.15       146.63 o                         
   3  11   8        321.01        325.91        28.58 o                         
   4  11   8        603.07        623.91        37.81 o                         
   5  11   8       2554.46       2641.36       105.47 o                         
   6  11   8        102.56         63.86        13.29 o                         
   7  11   8         73.23         67.52        14.85 o                         
  -2  12   8          7.73          5.46        18.22 o                         
  -1  12   8        709.29        781.83        95.12 o                         
   0  12   8       4391.07       4881.57       169.60 o                         
   1  12   8        102.28        105.80        22.41 o                         
   2  12   8       1263.53       1302.48        59.40 o                         
   3  12   8       1180.62       1134.17        52.68 o                         
   4  12   8        155.52        153.84        19.99 o                         
   5  12   8       1414.63       1488.19        49.65 o                         
   6  12   8        271.04        287.55        20.34 o                         
  -2  13   8        732.72        634.58        35.32 o                         
  -1  13   8          4.42         -8.67        14.48 o                         
   0  13   8       3073.75       3328.58       153.81 o                         
   1  13   8        336.84        351.71        21.16 o                         
   2  13   8        123.33         91.04        18.32 o                         
   3  13   8       4000.50       3980.91       111.14 o                         
   4  13   8          1.52         16.89        20.53 o                         
   5  13   8         81.98         79.69        12.14 o                         
   6  13   8        614.43        501.75        30.62 o                         
   0  14   8       1470.25       1483.34        54.06 o                         
   1  14   8       2067.59       2029.86        58.75 o                         
   2  14   8        189.73        185.64        16.72 o                         
   3  14   8       1230.09       1201.32        67.72 o                         
   4  14   8        226.07        218.06        17.63 o                         
   5  14   8          7.72          7.18         6.96 o                         
   2  15   8         11.10         11.37         8.45 o                         
   3  15   8          2.70          0.27         5.10 o                         
  -2  -7   9         72.76         32.25        11.92 o                         
  -1  -7   9       1372.29       1252.64       137.07 o                         
  -3  -6   9       2437.73       2382.75       116.70 o                         
  -2  -6   9        288.39        275.86        20.65 o                         
  -1  -6   9        410.19        378.40        24.96 o                         
   0  -6   9       3375.58       3748.26       104.61 o                         
   1  -6   9          3.95        490.31       356.99 o                         
   2  -6   9        575.90        609.14        45.43 o                         
   3  -6   9        836.00        786.93        45.30 o                         
  -4  -5   9          2.16          6.67        16.07 o                         
  -3  -5   9       1435.51       1475.18        59.30 o                         
  -2  -5   9       1005.04       1036.31        53.23 o                         
  -1  -5   9         75.60         94.74        21.40 o                         
   0  -5   9       1686.40       1735.32        56.65 o                         
   1  -5   9        196.38        211.92        17.36 o                         
   2  -5   9        149.54        168.04        20.03 o                         
   3  -5   9       1136.37       1198.89        49.59 o                         
   4  -5   9         29.76         35.94        10.30 o                         
  -4  -4   9        121.92        119.36        11.19 o                         
  -3  -4   9          9.73         13.12        12.12 o                         
  -2  -4   9       2179.79       2263.11        62.52 o                         
  -1  -4   9        100.41        123.74        23.67 o                         
   0  -4   9         86.97         97.60        16.06 o                         
   1  -4   9        987.19       1084.78        28.95 o                         
   2  -4   9       1057.05       1118.59        37.56 o                         
   3  -4   9          0.46        -13.23        16.04 o                         
   4  -4   9          1.12        -15.40        15.79 o                         
   5  -4   9       1224.08       1017.54        37.65 o                         
  -5  -3   9        255.74        210.08        24.61 o                         
  -4  -3   9         98.90        111.26        17.12 o                         
  -3  -3   9       1146.83       1089.76        48.16 o                         
  -2  -3   9        469.33        488.71        35.19 o                         
  -1  -3   9         17.88        223.04       180.16 o                         
   0  -3   9       2641.06       2502.52        44.69 o                         
   1  -3   9        145.47        160.41        12.32 o                         
   2  -3   9       1279.68       1232.47        35.50 o                         
   3  -3   9       1748.63       1925.52        56.99 o                         
   4  -3   9         52.92         70.97        21.85 o                         
   5  -3   9       1494.23       1637.65        63.30 o                         
  -5  -2   9        186.40        141.70        26.79 o                         
  -4  -2   9        668.45        645.61        41.02 o                         
  -3  -2   9        701.05        762.02        28.56 o                         
  -2  -2   9       1426.24       1497.82        44.77 o                         
  -1  -2   9          6.43         15.37        23.95 o                         
   0  -2   9       5653.38       5507.68        95.03 o                         
   1  -2   9        325.64        323.38        13.58 o                         
   2  -2   9        335.15        336.57        13.64 o                         
   3  -2   9       6008.56       6076.88       169.26 o                         
   4  -2   9        520.42        554.23        27.64 o                         
   5  -2   9        467.27        454.73        30.92 o                         
   6  -2   9       2147.81       1857.07        65.08 o                         
  -5  -1   9       1002.98       1043.77        68.05 o                         
  -4  -1   9         40.73         27.68        16.86 o                         
  -3  -1   9        293.79        303.96        19.57 o                         
  -2  -1   9       3298.93       3488.19        83.37 o                         
  -1  -1   9        177.96        178.25        18.86 o                         
   0  -1   9       2788.02       2688.93        55.98 o                         
   1  -1   9       6922.88       7027.36       112.34 o                         
   2  -1   9         82.34         64.35         9.75 o                         
   3  -1   9       2543.75       2630.21        73.03 o                         
   4  -1   9       1575.94       1727.03        62.51 o                         
   5  -1   9         86.57         83.69        18.16 o                         
   6  -1   9       2270.41       2379.60        92.43 o                         
  -5   0   9       1277.50       1333.32       136.78 o                         
  -4   0   9        468.52        499.81        30.41 o                         
  -3   0   9          0.39         -3.73        11.61 o                         
  -2   0   9       4754.71       4807.73        85.79 o                         
  -1   0   9       1430.23       1373.50        46.09 o                         
   0   0   9         32.90         40.47        12.32 o                         
   1   0   9       6142.61       5910.02        95.54 o                         
   2   0   9         73.19         94.78         9.51 o                         
   3   0   9       1357.82       1327.49        36.77 o                         
   4   0   9       6372.51       6833.15       165.92 o                         
   5   0   9         12.78         -5.24        20.31 o                         
   6   0   9        103.72        109.40        21.29 o                         
  -5   1   9        354.69        367.81        27.33 o                         
  -4   1   9       4452.68       4651.29       104.63 o                         
  -3   1   9        233.24        218.45        18.62 o                         
  -2   1   9       1561.12       1549.33        51.08 o                         
  -1   1   9      10007.11      10217.78       184.16 o                         
   0   1   9         32.82         29.33        11.81 o                         
   1   1   9       6306.48       6373.39       108.39 o                         
   2   1   9       2912.32       2874.22        57.48 o                         
   3   1   9        330.48        352.31        20.30 o                         
   4   1   9       1033.12       1061.68        35.64 o                         
   5   1   9        220.56        220.74        24.72 o                         
   6   1   9         15.29         45.26        15.36 o                         
   7   1   9        313.57        312.86        27.99 o                         
  -5   2   9          9.04         12.40        11.33 o                         
  -4   2   9       4165.69       4471.94       113.80 o                         
  -3   2   9        651.07        634.59        29.76 o                         
  -2   2   9        546.19        516.25        23.08 o                         
  -1   2   9       6868.34       6921.72       154.18 o                         
   0   2   9        148.28        163.24        14.99 o                         
   1   2   9        377.69        370.34        17.68 o                         
   2   2   9       7656.85       7592.12       130.20 o                         
   3   2   9         79.36         73.78        12.77 o                         
   4   2   9        451.49        454.02        22.97 o                         
   5   2   9       1267.08       1248.63        49.91 o                         
   6   2   9       1211.00       1279.89        56.22 o                         
   7   2   9          1.82          8.96        10.34 o                         
  -5   3   9         36.33         24.58        10.20 o                         
  -4   3   9        638.40        631.73        33.57 o                         
  -3   3   9       4278.01       4442.14       128.91 o                         
  -2   3   9        101.81         77.95        19.06 o                         
  -1   3   9        533.72        495.04        26.69 o                         
   0   3   9       4284.37       4174.23        82.55 o                         
   1   3   9       2599.67       2545.11        62.63 o                         
   2   3   9       1153.85       1131.00        34.05 o                         
   3   3   9         50.19         45.87        13.79 o                         
   4   3   9       1010.33        997.98        33.91 o                         
   5   3   9        459.01        447.60        27.78 o                         
   6   3   9         86.99        108.01        20.39 o                         
   7   3   9        157.10        154.96        37.59 o                         
  -5   4   9        500.48        486.42        39.83 o                         
  -4   4   9        207.31        195.00        23.30 o                         
  -3   4   9       1661.60       1768.79       108.05 o                         
  -2   4   9        546.06        611.16       217.07 o                         
  -1   4   9         66.52         95.16        32.87 o                         
   0   4   9       2470.71       2491.22        64.86 o                         
   1   4   9       2617.90       2492.41        62.82 o                         
   2   4   9         73.39         60.53        13.44 o                         
   3   4   9        558.00        539.23        24.32 o                         
   4   4   9       4346.33       4451.29       122.15 o                         
   5   4   9         55.98         56.09        18.54 o                         
   6   4   9         20.92         32.45        17.96 o                         
   7   4   9       1867.86       2094.00       112.74 o                         
  -5   5   9       1154.41       1119.30        40.73 o                         
  -4   5   9       1397.43       1502.47        67.39 o                         
  -3   5   9        463.10        439.90        38.26 o                         
  -2   5   9       1007.86       1028.04        53.44 o                         
  -1   5   9       4039.35       4136.20       172.82 o                         
   0   5   9        155.75        185.04        12.99 o                         
   1   5   9         11.45         27.46        12.27 o                         
   2   5   9       7732.32       7358.91       181.74 o                         
   3   5   9         13.25         26.95        12.33 o                         
   4   5   9       1616.71       1568.39        44.04 o                         
   5   5   9       3024.93       2967.08       119.93 o                         
   6   5   9         33.22         18.82        26.61 o                         
   7   5   9        733.98        710.49        48.78 o                         
  -5   6   9        250.05        277.08        20.69 o                         
  -4   6   9        119.72        162.62        24.64 o                         
  -3   6   9       1623.47       1787.87        80.91 o                         
  -2   6   9         55.09         60.20        23.77 o                         
  -1   6   9       4023.47       4471.45       143.09 o                         
   0   6   9       1108.11       1109.95        51.39 o                         
   1   6   9         99.27        100.20        14.70 o                         
   2   6   9       9178.32       9181.51       246.74 o                         
   3   6   9        720.64        701.89        35.51 o                         
   4   6   9         41.37         19.45        16.91 o                         
   5   6   9       4520.18       4458.01       130.02 o                         
   6   6   9         43.09         78.47        30.07 o                         
   7   6   9        298.82        214.60        27.90 o                         
  -5   7   9        107.50         77.42         9.98 o                         
  -4   7   9         66.67         53.80        27.28 o                         
  -3   7   9       4655.99       4844.25       138.72 o                         
  -2   7   9         72.31         61.22        18.59 o                         
  -1   7   9        243.16        205.24        40.23 o                         
   0   7   9       9893.93      10413.01       295.70 o                         
   1   7   9        275.30        247.62        24.79 o                         
   2   7   9       1055.13       1086.68        78.57 o                         
   3   7   9       4624.31       4526.46       132.75 o                         
   4   7   9          5.12         24.32        17.64 o                         
   5   7   9       1883.14       2024.20        85.63 o                         
   6   7   9        866.78        906.17        48.26 o                         
   7   7   9         14.03         27.14        18.70 o                         
  -4   8   9         16.30         -1.14        13.29 o                         
  -3   8   9       2970.87       3327.26       119.84 o                         
  -2   8   9       3010.56       3237.45       121.86 o                         
  -1   8   9          3.44        -16.48        21.07 o                         
   0   8   9       4119.61       3939.80       165.75 o                         
   1   8   9        422.64        424.39        49.86 o                         
   2   8   9          2.53          7.71        30.58 o                         
   3   8   9       7035.66       7002.92       240.06 o                         
   4   8   9         67.65         77.19        14.43 o                         
   5   8   9          2.68         19.71        14.65 o                         
   6   8   9       1586.60       1599.08        67.88 o                         
   7   8   9         15.60         37.99        18.55 o                         
  -4   9   9        293.12        307.01        26.16 o                         
  -3   9   9         52.52         47.69        13.03 o                         
  -2   9   9       5733.95       6302.04       173.16 o                         
  -1   9   9        129.16        135.87        22.67 o                         
   0   9   9       2822.29       2825.77       250.54 o                         
   1   9   9       7373.76       7492.58       353.72 o                         
   2   9   9         76.76         54.41        29.61 o                         
   3   9   9        805.44        793.59        36.32 o                         
   4   9   9       1180.16       1097.59        46.94 o                         
   5   9   9        167.50        185.33        19.42 o                         
   6   9   9        641.91        649.34        38.72 o                         
   7   9   9          4.36         -5.49        14.71 o                         
  -3  10   9         16.10         10.76        10.36 o                         
  -2  10   9       3927.62       4063.86       140.80 o                         
  -1  10   9        665.28        665.41        50.48 o                         
   0  10   9        355.75        379.18        45.17 o                         
   1  10   9       4130.26       4288.65       214.96 o                         
   2  10   9        122.99        119.97        16.30 o                         
   3  10   9          7.03         12.66        15.39 o                         
   4  10   9       1955.98       1865.89        76.75 o                         
   5  10   9        491.98        537.53        23.60 o                         
   6  10   9         35.57         38.94        25.68 o                         
   7  10   9        312.48        193.85        17.89 o                         
  -3  11   9         79.46         84.61        14.18 o                         
  -2  11   9          9.68         10.50        11.48 o                         
  -1  11   9       2260.81       2455.15       120.04 o                         
   0  11   9        674.90        693.82        44.07 o                         
   1  11   9        128.81        117.76        23.61 o                         
   2  11   9        130.74        186.07        32.40 o                         
   3  11   9       1565.32       1637.43        76.64 o                         
   4  11   9        244.86        238.98        30.08 o                         
   5  11   9          8.49         -3.85        13.11 o                         
   6  11   9        554.43        664.21        48.44 o                         
  -2  12   9        552.59        574.85        38.69 o                         
  -1  12   9        651.22        685.65        35.78 o                         
   0  12   9        314.74        323.95        27.76 o                         
   1  12   9       1472.40       1571.66        61.56 o                         
   2  12   9        576.81        569.46        35.11 o                         
   3  12   9       1409.35       1417.75        60.49 o                         
   4  12   9       1127.36       1146.21        49.93 o                         
   5  12   9         28.95         22.65        11.49 o                         
   6  12   9       1115.10       1137.51        63.77 o                         
  -1  13   9         33.27         41.79        11.36 o                         
   0  13   9        222.75        226.14        16.40 o                         
   1  13   9       2325.21       2532.59        91.89 o                         
   2  13   9         11.35          9.63        14.79 o                         
   3  13   9        133.21        124.97        13.07 o                         
   4  13   9       1997.86       1975.36        73.02 o                         
   5  13   9          6.26          6.79        10.80 o                         
   6  13   9        619.86        462.47        27.65 o                         
   0  14   9         55.15         64.23         9.38 o                         
   1  14   9       1417.93       1315.50        49.32 o                         
   2  14   9       1356.95       1281.05        39.13 o                         
   3  14   9         34.87         30.03         8.35 o                         
   4  14   9       1035.26        944.53        36.69 o                         
   5  14   9        124.44         88.70        12.30 o                         
  -1  -6  10         30.59         28.51        12.46 o                         
  -3  -5  10          7.34         -0.26         6.55 o                         
  -2  -5  10       2138.48       2066.91        74.39 o                         
  -1  -5  10        965.23        969.16        43.12 o                         
   0  -5  10        107.28        120.48        22.84 o                         
   1  -5  10       2253.81       4222.04       197.98 o                         
   2  -5  10        648.01       1098.00        63.71 o                         
  -3  -4  10        337.62        280.09        20.85 o                         
  -2  -4  10        378.22        400.13        29.73 o                         
  -1  -4  10       4172.23       4646.52       228.53 o                         
   0  -4  10         80.52         93.71        21.04 o                         
   1  -4  10       1459.00       1673.34       100.88 o                         
   2  -4  10       3039.20       3266.95       115.68 o                         
   3  -4  10        128.91        128.13        27.19 o                         
   4  -4  10       1186.27        948.49        49.70 o                         
  -4  -3  10       2050.37       1721.79        88.45 o                         
  -3  -3  10       1335.80       1402.97        57.71 o                         
  -2  -3  10         27.62          7.70        22.08 o                         
  -1  -3  10       3752.88       4075.50       146.26 o                         
   0  -3  10        255.32        252.40        23.17 o                         
   1  -3  10          7.97         10.77        10.70 o                         
   2  -3  10       1670.89       1751.76        45.29 o                         
   3  -3  10          0.58         -5.64        15.23 o                         
   4  -3  10          1.22         -6.06        11.65 o                         
   5  -3  10        519.44        408.40        26.83 o                         
  -4  -2  10         57.08         56.35        23.45 o                         
  -3  -2  10       1796.70       1919.98        63.55 o                         
  -2  -2  10          2.23         20.44        18.62 o                         
  -1  -2  10        221.98        233.75        33.98 o                         
   0  -2  10       2261.57       2288.54        62.49 o                         
   1  -2  10        563.60        574.81        21.17 o                         
   2  -2  10        509.83        511.91        17.75 o                         
   3  -2  10        317.00        316.08        21.20 o                         
   4  -2  10       1154.24       1243.22        39.31 o                         
   5  -2  10        199.68        176.70        18.77 o                         
  -5  -1  10        245.80        174.50        13.29 o                         
  -4  -1  10         40.94         24.21        15.66 o                         
  -3  -1  10        929.41        918.88        38.94 o                         
  -2  -1  10         32.15         16.94        18.44 o                         
  -1  -1  10       1130.97       1225.18        42.95 o                         
   0  -1  10       1099.83       1151.50        55.47 o                         
   1  -1  10        740.29        668.07        19.05 o                         
   2  -1  10        959.54        913.75        22.27 o                         
   3  -1  10        182.93        183.00        16.62 o                         
   4  -1  10       1497.68       1585.31        55.44 o                         
   5  -1  10        378.87        399.43        22.15 o                         
   6  -1  10          2.33         -8.47        12.83 o                         
  -5   0  10        793.43        668.44        29.64 o                         
  -4   0  10        828.24        784.49        41.64 o                         
  -3   0  10         31.65         24.67        19.60 o                         
  -2   0  10       1099.62       1161.62        40.67 o                         
  -1   0  10       2218.75       2130.23        72.99 o                         
   0   0  10        275.45        262.71        20.53 o                         
   1   0  10        116.66        107.53        16.09 o                         
   2   0  10       5526.29       5524.98        96.33 o                         
   3   0  10          3.28          7.89        17.13 o                         
   4   0  10       1103.71       1164.09        46.17 o                         
   5   0  10       2951.15       3115.52        79.83 o                         
   6   0  10         86.41         63.44        19.18 o                         
  -5   1  10        378.07        321.69        15.43 o                         
  -4   1  10         23.59         33.02        22.25 o                         
  -3   1  10       1130.50       1146.49        46.22 o                         
  -2   1  10         12.06          7.61        14.30 o                         
  -1   1  10       1777.67       1684.79        53.82 o                         
   0   1  10       2499.52       2500.98        53.59 o                         
   1   1  10        117.94         92.96        13.42 o                         
   2   1  10       4923.16       4889.33        86.29 o                         
   3   1  10       3377.39       3656.86        82.52 o                         
   4   1  10         43.07         64.15        14.67 o                         
   5   1  10       2270.03       2476.18       115.53 o                         
   6   1  10        321.69        319.37        33.96 o                         
  -5   2  10        655.70        531.39        24.44 o                         
  -4   2  10         80.82         53.72        13.13 o                         
  -3   2  10       3926.38       4187.48       156.11 o                         
  -2   2  10        173.73        212.95        21.65 o                         
  -1   2  10         65.68         57.60        19.12 o                         
   0   2  10       8054.65       8443.07       180.48 o                         
   1   2  10        147.16        136.54        11.82 o                         
   2   2  10        261.33        233.12        15.33 o                         
   3   2  10       3469.96       3512.40        80.59 o                         
   4   2  10         86.55        119.31        21.48 o                         
   5   2  10       2001.08       2198.04        72.56 o                         
   6   2  10       1491.86       1368.11        78.88 o                         
   7   2  10         21.95         17.29        14.20 o                         
  -5   3  10       1978.95       1715.67        63.24 o                         
  -4   3  10          8.02          2.75        12.97 o                         
  -3   3  10       2179.17       2262.29        66.04 o                         
  -2   3  10       4413.66       4611.60       149.17 o                         
  -1   3  10         98.93         93.12        14.34 o                         
   0   3  10       3563.20       3623.63        85.80 o                         
   1   3  10       4928.52       4935.64       100.64 o                         
   2   3  10          6.63         10.66        13.32 o                         
   3   3  10       5871.07       6013.12       108.31 o                         
   4   3  10        518.13        507.50        31.20 o                         
   5   3  10        180.95        210.55        27.19 o                         
   6   3  10        722.28        712.59        37.41 o                         
   7   3  10         12.36         -1.51         9.33 o                         
  -5   4  10       1916.20       1858.23        94.86 o                         
  -4   4  10        619.35        650.55        42.53 o                         
  -3   4  10         53.30         56.93        19.56 o                         
  -2   4  10       6863.47       7050.52       212.80 o                         
  -1   4  10         57.85         60.05        15.86 o                         
   0   4  10       1644.66       1645.41        57.22 o                         
   1   4  10       6314.16       6071.07       131.11 o                         
   2   4  10         31.50         42.02        14.94 o                         
   3   4  10       1611.23       1577.64        55.25 o                         
   4   4  10       2896.82       2976.18        79.63 o                         
   5   4  10         90.23         93.58        19.29 o                         
   6   4  10        779.66        779.56        80.52 o                         
   7   4  10         46.97         41.64        20.33 o                         
  -5   5  10        584.98        506.76        34.21 o                         
  -4   5  10       2285.57       2307.58       183.39 o                         
  -3   5  10        120.92        188.42        39.18 o                         
  -2   5  10       2822.36       2918.78        91.99 o                         
  -1   5  10       3221.42       3474.15        98.33 o                         
   0   5  10        195.18        239.19        18.99 o                         
   1   5  10       1987.95       1882.48        55.78 o                         
   2   5  10       1425.75       1331.01        43.73 o                         
   3   5  10       1762.43       1779.52        52.43 o                         
   4   5  10       1499.30       1473.42        64.20 o                         
   5   5  10        171.31        183.94        23.55 o                         
   6   5  10        188.02        158.80        36.79 o                         
   7   5  10        280.38        273.79        31.00 o                         
  -5   6  10          0.60          8.33         7.97 o                         
  -4   6  10       2581.19       2688.20       100.91 o                         
  -3   6  10         61.49         91.41        35.80 o                         
  -2   6  10         14.15         -9.31        35.82 o                         
  -1   6  10       1917.50       2086.84        54.17 o                         
   0   6  10       1827.03       1850.81        64.52 o                         
   1   6  10        275.10        306.17        21.05 o                         
   2   6  10        480.38        444.41        21.70 o                         
   3   6  10       2370.31       2462.93        62.64 o                         
   4   6  10        199.53        198.76        17.55 o                         
   5   6  10         16.68         39.70        20.28 o                         
   6   6  10       1435.11       1648.97        97.82 o                         
   7   6  10         11.49         12.16        16.64 o                         
  -4   7  10        384.72        401.15        25.33 o                         
  -3   7  10        625.82        607.89        38.12 o                         
  -2   7  10       2062.02       2128.01        85.57 o                         
  -1   7  10       1714.52       1669.61        56.68 o                         
   0   7  10         45.50         52.62        15.54 o                         
   1   7  10       3628.66       3647.45       106.98 o                         
   2   7  10         95.21        107.92        19.50 o                         
   3   7  10        256.21        263.28        28.64 o                         
   4   7  10       3453.61       3464.36       107.21 o                         
   5   7  10        135.03        195.74        51.68 o                         
   6   7  10       1286.02       1529.11        91.89 o                         
   7   7  10        559.23        508.93        36.44 o                         
  -4   8  10        421.49        336.10        17.60 o                         
  -3   8  10        470.42        460.96        34.49 o                         
  -2   8  10        992.54       1009.01        40.67 o                         
  -1   8  10        570.25        625.51        41.43 o                         
   0   8  10         15.02         34.66        13.98 o                         
   1   8  10       3771.55       4246.39       150.72 o                         
   2   8  10         17.51         23.45        17.40 o                         
   3   8  10        158.04        166.15        17.99 o                         
   4   8  10       4441.38       4589.07       154.63 o                         
   5   8  10          6.21        -10.50        31.46 o                         
   6   8  10        432.86        394.89        41.90 o                         
   7   8  10       1116.70        911.00        52.55 o                         
  -4   9  10       1301.11       1008.08        50.56 o                         
  -3   9  10         81.16         64.62         9.84 o                         
  -2   9  10         50.73         72.55        16.82 o                         
  -1   9  10       4963.49       5470.09       266.91 o                         
   0   9  10        723.29        694.59        39.74 o                         
   1   9  10       1724.27       1729.43        76.40 o                         
   2   9  10       5707.16       5813.54       288.70 o                         
   3   9  10          1.27          1.41        17.04 o                         
   4   9  10       1418.03       1448.16        57.63 o                         
   5   9  10       1260.93       1349.10        86.75 o                         
   6   9  10         13.25         16.83        23.92 o                         
   7   9  10        915.68        695.62        40.70 o                         
  -3  10  10        759.78        851.22        50.26 o                         
  -2  10  10          5.67          6.82         8.85 o                         
  -1  10  10       4299.92       4971.47       243.21 o                         
   0  10  10        991.76       1038.27        58.08 o                         
   1  10  10        185.69        189.54        31.46 o                         
   2  10  10       2423.79       2608.11       102.72 o                         
   3  10  10          7.08         -0.96        20.01 o                         
   4  10  10        217.89        229.82        27.14 o                         
   5  10  10       2311.89       2207.03       119.64 o                         
   6  10  10         55.10         63.25        24.36 o                         
  -2  11  10          2.33          2.59         9.20 o                         
  -1  11  10        585.38        629.31        34.85 o                         
   0  11  10       4305.21       4448.20       155.11 o                         
   1  11  10         92.46        105.88        19.98 o                         
   2  11  10       3613.88       3753.25       134.35 o                         
   3  11  10       2210.75       2285.46       128.56 o                         
   4  11  10        208.00        191.59        30.52 o                         
   5  11  10        775.62        710.10        63.58 o                         
   6  11  10         78.97         73.48        20.74 o                         
  -2  12  10        402.04        352.54        24.57 o                         
  -1  12  10        113.60        120.58        15.93 o                         
   0  12  10       3590.53       4119.57       198.25 o                         
   1  12  10          6.23         15.80        16.23 o                         
   2  12  10          6.57          9.13        15.52 o                         
   3  12  10       1881.86       1937.99       108.54 o                         
   4  12  10         17.06         10.42        15.47 o                         
   5  12  10        143.50        113.48        19.03 o                         
   6  12  10        527.42        457.49        32.29 o                         
  -1  13  10        389.00        340.84        16.67 o                         
   0  13  10        439.58        438.11        23.94 o                         
   1  13  10       1093.59       1092.95        49.07 o                         
   2  13  10        575.31        520.76        34.99 o                         
   3  13  10        491.45        480.24        27.11 o                         
   4  13  10         48.22         46.16        13.87 o                         
   5  13  10        509.91        388.04        25.09 o                         
   1  14  10        403.77        354.36        26.05 o                         
   2  14  10        838.51        736.77        43.65 o                         
   3  14  10        256.88        222.11        11.76 o                         
   4  14  10        152.67        119.60        23.00 o                         
  -2  -4  11         16.48         31.66        10.29 o                         
  -1  -4  11        327.42        317.45        31.11 o                         
   0  -4  11       1583.32       1549.12        82.96 o                         
  -3  -3  11       1810.60       1362.72        69.15 o                         
  -2  -3  11        952.87        950.59        41.65 o                         
  -1  -3  11         84.41         58.91        17.17 o                         
   0  -3  11       3660.50       4331.63       211.24 o                         
   1  -3  11        467.96        509.83        41.97 o                         
   3  -3  11       2245.62       2142.55       107.57 o                         
  -4  -2  11         38.73          6.01         8.38 o                         
  -3  -2  11        456.10        396.79        34.80 o                         
  -2  -2  11       2248.67       2376.60        73.44 o                         
  -1  -2  11         65.49         80.13        17.93 o                         
   0  -2  11       1558.57       1662.50        57.54 o                         
   1  -2  11       2881.99       3144.37        81.62 o                         
   2  -2  11         21.34          7.25        11.71 o                         
   3  -2  11       2385.62       2519.69        75.51 o                         
   4  -2  11        918.29       1034.53        61.24 o                         
  -4  -1  11        997.20        835.81        34.85 o                         
  -3  -1  11          7.18         -4.04        13.88 o                         
  -2  -1  11       4313.05       4695.03       163.39 o                         
  -1  -1  11        734.63        811.16        38.64 o                         
   0  -1  11        135.64        142.35        19.34 o                         
   1  -1  11       4889.49       5105.46       103.53 o                         
   2  -1  11          1.26          1.30        11.17 o                         
   3  -1  11        195.62        214.77        20.34 o                         
   4  -1  11       1231.70       1256.72        54.51 o                         
   5  -1  11         70.99         58.24        11.94 o                         
  -4   0  11       2157.67       1940.03        70.36 o                         
  -3   0  11          1.91         -2.11        14.64 o                         
  -2   0  11        981.57       1058.03        38.16 o                         
  -1   0  11       1706.80       1837.05        66.65 o                         
   0   0  11         15.40          2.83        12.37 o                         
   1   0  11       1082.08       1111.26        32.24 o                         
   2   0  11        873.19        946.53        29.44 o                         
   3   0  11        356.78        383.98        22.31 o                         
   4   0  11        608.92        603.10        35.78 o                         
   5   0  11          1.51         -3.39        11.75 o                         
  -4   1  11       1167.14       1127.25        40.12 o                         
  -3   1  11        157.98        146.87        19.42 o                         
  -2   1  11         42.43         60.51        17.84 o                         
  -1   1  11       2036.18       2125.27        65.58 o                         
   0   1  11        615.07        570.40        25.49 o                         
   1   1  11        610.59        588.80        26.20 o                         
   2   1  11       1138.66       1145.65        42.57 o                         
   3   1  11       2109.34       1995.12        82.39 o                         
   4   1  11         33.14         38.55        36.81 o                         
   5   1  11         24.78         23.68        14.17 o                         
   6   1  11       1043.75        991.16        39.29 o                         
  -4   2  11         22.68         10.28        10.09 o                         
  -3   2  11        628.80        692.25        47.73 o                         
  -2   2  11       2159.01       2270.47        58.31 o                         
  -1   2  11        139.29        149.82        14.46 o                         
   0   2  11        171.28        173.98        14.03 o                         
   1   2  11       2101.06       2171.69        52.41 o                         
   2   2  11         13.00         10.19        10.97 o                         
   3   2  11        532.97        556.17        24.33 o                         
   4   2  11       2367.34       2593.81        72.43 o                         
   5   2  11          1.13        316.79        28.30 o                         
   6   2  11        791.66        809.08        37.11 o                         
  -4   3  11        367.31        263.35        25.63 o                         
  -3   3  11       1048.30       1021.72        35.04 o                         
  -2   3  11        565.41        626.56        33.74 o                         
  -1   3  11        688.45        714.74        32.01 o                         
   0   3  11         27.35         58.34        14.82 o                         
   1   3  11       3424.95       3267.85        87.06 o                         
   2   3  11        618.52        624.78        24.10 o                         
   3   3  11         53.90         54.70        14.52 o                         
   4   3  11       5011.10       5329.60       118.72 o                         
   5   3  11        470.63        500.20        28.10 o                         
   6   3  11        206.94        210.42        19.12 o                         
  -4   4  11       1796.79       1609.74       102.62 o                         
  -3   4  11        173.43        215.01        17.20 o                         
  -2   4  11          2.36         16.61        18.13 o                         
  -1   4  11       4928.11       5222.02       151.62 o                         
   0   4  11         12.70          6.73        17.50 o                         
   1   4  11        574.47        626.62        30.55 o                         
   2   4  11       6057.39       6338.75       155.31 o                         
   3   4  11          4.50         -4.62        12.83 o                         
   4   4  11        629.48        687.57        35.11 o                         
   5   4  11       1013.20       1111.60        54.23 o                         
   6   4  11         32.14         39.08        12.37 o                         
   7   4  11       1008.14        762.62        43.82 o                         
  -4   5  11        687.56        644.84        31.77 o                         
  -3   5  11       2434.45       2648.77       142.53 o                         
  -2   5  11          2.88         12.98        15.61 o                         
  -1   5  11       6177.97       6369.68       179.10 o                         
   0   5  11       2049.82       2178.95        73.34 o                         
   1   5  11        221.18        240.08        19.56 o                         
   2   5  11       4613.34       4845.97       109.41 o                         
   3   5  11        676.65        695.89        37.03 o                         
   4   5  11        163.51        179.51        17.46 o                         
   5   5  11       3095.53       3367.41       101.31 o                         
   6   5  11         21.27         13.72        18.68 o                         
   7   5  11          9.38         16.28         8.48 o                         
  -4   6  11         29.21          6.21        14.89 o                         
  -3   6  11       3823.44       4184.45       146.79 o                         
  -2   6  11        137.33        124.15        19.21 o                         
  -1   6  11        459.67        444.05        34.26 o                         
   0   6  11       5823.68       5759.26       139.71 o                         
   1   6  11          6.76         10.55        23.16 o                         
   2   6  11       1744.23       1736.43        62.83 o                         
   3   6  11       3224.32       3372.30        80.03 o                         
   4   6  11        136.08        122.40        22.92 o                         
   5   6  11       1257.83       1279.72        52.38 o                         
   6   6  11        772.49        787.78        90.90 o                         
   7   6  11         15.84         23.38        15.42 o                         
  -4   7  11          1.31         -1.89         9.55 o                         
  -3   7  11       1765.21       1776.02        69.17 o                         
  -2   7  11       1303.02       1360.05        59.05 o                         
  -1   7  11        153.47        135.69        18.26 o                         
   0   7  11       5125.70       5240.83       180.64 o                         
   1   7  11        401.90        426.76        47.00 o                         
   2   7  11          4.25         13.41        13.14 o                         
   3   7  11       2230.90       2255.41        64.91 o                         
   4   7  11         28.42         25.76        14.72 o                         
   5   7  11         96.41        111.53        40.47 o                         
   6   7  11        541.79        694.21        52.84 o                         
   7   7  11        243.38        183.97        17.91 o                         
  -3   8  11        103.32        120.22        31.51 o                         
  -2   8  11       3756.75       3967.54       137.78 o                         
  -1   8  11         65.59         61.03        13.34 o                         
   0   8  11        164.42        165.08        17.62 o                         
   1   8  11       1189.45       1237.78        84.45 o                         
   2   8  11       1478.21       1527.97        47.80 o                         
   3   8  11        510.27        592.03        31.80 o                         
   4   8  11         34.93         50.99        18.76 o                         
   5   8  11       1221.64       1356.51        48.91 o                         
   6   8  11        250.09        257.55        32.18 o                         
   7   8  11        142.80        102.24        13.26 o                         
  -3   9  11        379.26        418.66        30.69 o                         
  -2   9  11       1495.44       1448.06        81.63 o                         
  -1   9  11          9.39          9.29        11.88 o                         
   0   9  11        877.55        966.51        38.74 o                         
   1   9  11       2060.23       2275.40       128.87 o                         
   2   9  11        560.22        589.67        36.35 o                         
   3   9  11        996.29       1070.39        53.00 o                         
   4   9  11         47.98         24.22        20.22 o                         
   5   9  11        520.76        528.93        43.50 o                         
   6   9  11        657.69        651.19        47.97 o                         
  -2  10  11        246.22        286.73        28.28 o                         
  -1  10  11        343.21        358.91        23.32 o                         
   0  10  11       2031.56       2244.15        70.02 o                         
   1  10  11         77.73         93.57        31.97 o                         
   2  10  11         22.81         26.59        17.90 o                         
   3  10  11       2191.66       2286.45        72.88 o                         
   4  10  11        165.38        167.64        23.49 o                         
   5  10  11        366.40        333.27        24.13 o                         
   6  10  11       1305.90       1378.50        76.08 o                         
  -2  11  11       1155.71       1089.91        56.90 o                         
  -1  11  11        515.24        521.52        22.46 o                         
   0  11  11        919.76       1026.77        37.99 o                         
   1  11  11       1711.36       1697.74        55.02 o                         
   2  11  11        595.43        575.24        35.69 o                         
   3  11  11       2236.41       2220.32        68.63 o                         
   4  11  11       1237.18       1322.40        56.41 o                         
   5  11  11          5.49         -6.22        12.89 o                         
   6  11  11        595.79        554.20        37.03 o                         
  -1  12  11        195.46        174.68        12.87 o                         
   0  12  11         28.27         28.42         9.22 o                         
   1  12  11       3402.50       3241.86       109.12 o                         
   2  12  11        125.87        147.36        30.06 o                         
   3  12  11        402.72        399.24        25.67 o                         
   4  12  11        986.39        993.38        41.87 o                         
   5  12  11         64.80         56.85        17.83 o                         
   0  13  11         16.66          1.12        12.31 o                         
   1  13  11       1512.35       1600.56        84.22 o                         
   2  13  11       1357.09       1347.30        75.06 o                         
   3  13  11         44.89         52.14        18.09 o                         
   4  13  11       2349.78       2099.54        72.29 o                         
   5  13  11        298.71        221.38        17.99 o                         
   2  14  11       1875.60       1553.83        75.58 o                         
   3  14  11        130.53        114.95        14.37 o                         
  -2  -2  12        140.25        111.42        13.68 o                         
  -1  -2  12       1086.70       1078.45        37.37 o                         
   0  -2  12        117.84        125.61        18.63 o                         
  -3  -1  12        194.52        140.02        17.42 o                         
  -2  -1  12         10.58         -0.78        15.03 o                         
  -1  -1  12       3526.22       3680.69        90.64 o                         
   0  -1  12        358.49        374.04        23.93 o                         
   1  -1  12        527.02        544.27        34.33 o                         
   2  -1  12       3846.90       4041.38       138.42 o                         
   3  -1  12         24.20          8.52        13.66 o                         
   4  -1  12        467.92        419.49        31.50 o                         
  -3   0  12       1644.84       1458.08        55.16 o                         
  -2   0  12          6.15         12.14        17.33 o                         
  -1   0  12       1447.90       1613.68        67.57 o                         
   0   0  12       2146.01       2415.68        74.99 o                         
   1   0  12         31.02         17.55        11.70 o                         
   2   0  12       2456.08       2645.91        70.01 o                         
   3   0  12       1227.28       1389.46        84.69 o                         
   4   0  12         30.74         59.40        22.23 o                         
   5   0  12       1666.80       1465.82        73.62 o                         
  -3   1  12       3004.03       2871.95       101.98 o                         
  -2   1  12        462.37        517.97        33.84 o                         
  -1   1  12        207.15        176.94        16.59 o                         
   0   1  12       5179.65       5594.22       136.65 o                         
   1   1  12         19.30         36.77        15.00 o                         
   2   1  12        691.89        715.19        32.24 o                         
   3   1  12       2607.18       2690.54       101.05 o                         
   4   1  12         76.02         91.55        19.81 o                         
   5   1  12        510.17        504.88        27.37 o                         
  -3   2  12        951.94        940.74        59.79 o                         
  -2   2  12       2005.16       2125.44        68.08 o                         
  -1   2  12          8.56         12.14        14.62 o                         
   0   2  12       2020.19       2089.54        70.89 o                         
   1   2  12        911.02        937.82        31.53 o                         
   2   2  12         11.43          0.09        18.79 o                         
   3   2  12       1519.48       1636.88        74.48 o                         
   4   2  12        172.38        128.73        31.62 o                         
   5   2  12        113.18        124.52        16.67 o                         
   6   2  12        499.58        329.05        22.48 o                         
  -3   3  12         19.83         20.18        14.08 o                         
  -2   3  12       2497.78       2626.82        68.88 o                         
  -1   3  12          6.08         -4.42        11.45 o                         
   0   3  12        119.38        123.97        12.99 o                         
   1   3  12       1881.22       2161.18        55.99 o                         
   2   3  12       1248.77       1269.06        32.31 o                         
   3   3  12          1.54         16.04        15.42 o                         
   4   3  12        192.49        216.67        17.25 o                         
   5   3  12       1357.16       1395.67        56.93 o                         
   6   3  12         45.42         51.84        10.39 o                         
  -4   4  12        969.31        625.94        36.12 o                         
  -3   4  12        443.40        409.87        42.91 o                         
  -2   4  12        508.25        529.30        24.05 o                         
  -1   4  12        182.35        219.41        27.81 o                         
   0   4  12       2397.06       2578.55        72.35 o                         
   1   4  12        586.17        561.92        49.05 o                         
   2   4  12         76.16         69.44        12.78 o                         
   3   4  12       1271.10       1381.91        45.59 o                         
   4   4  12         26.10         35.34        11.44 o                         
   5   4  12        803.98        860.17        41.39 o                         
   6   4  12        709.91        629.04        52.31 o                         
  -3   5  12        156.47        154.27        25.96 o                         
  -2   5  12        111.26        109.42        15.45 o                         
  -1   5  12        799.49        808.51        36.43 o                         
   0   5  12       1673.57       1823.24        77.49 o                         
   1   5  12         74.39        125.24        21.11 o                         
   2   5  12         78.41         79.69        14.08 o                         
   3   5  12       2506.50       2721.06        61.39 o                         
   4   5  12         12.74          0.74        13.24 o                         
   5   5  12         22.67          7.45        23.03 o                         
   6   5  12       2037.06       1841.13       163.06 o                         
  -3   6  12          0.20         -9.36        10.74 o                         
  -2   6  12       2976.88       3127.81       113.03 o                         
  -1   6  12         26.70         19.00        17.25 o                         
   0   6  12        217.17        215.31        20.09 o                         
   1   6  12       3608.95       3944.60       100.60 o                         
   2   6  12        461.72        451.95        27.67 o                         
   3   6  12       1276.97       1396.85        45.64 o                         
   4   6  12       2369.01       2495.53        68.89 o                         
   5   6  12         22.68          2.46        22.52 o                         
   6   6  12        657.86        608.09        36.05 o                         
  -3   7  12         81.24         57.12        14.98 o                         
  -2   7  12       1809.67       1783.81        69.18 o                         
  -1   7  12       1022.91        961.92        46.23 o                         
   0   7  12         69.88         64.79        22.12 o                         
   1   7  12       6213.70       6742.80       264.52 o                         
   2   7  12        368.31        376.60        23.08 o                         
   3   7  12        804.37        789.12        37.03 o                         
   4   7  12       1952.33       2101.56       117.70 o                         
   5   7  12         78.33         88.95        21.15 o                         
   6   7  12        308.13        324.91        32.43 o                         
  -2   8  12        493.14        458.27        24.46 o                         
  -1   8  12       4206.05       4157.46       201.71 o                         
   0   8  12         16.44          7.03        18.91 o                         
   1   8  12       1559.55       1719.62        73.98 o                         
   2   8  12       3176.67       3341.98       101.94 o                         
   3   8  12         86.43         90.16        35.86 o                         
   4   8  12       1914.82       2087.28       118.63 o                         
   5   8  12        740.09        738.57        37.97 o                         
   6   8  12        117.17        106.74        22.57 o                         
  -2   9  12         26.68         29.69        13.54 o                         
  -1   9  12       2619.49       2687.19       131.57 o                         
   0   9  12        300.07        296.03        34.06 o                         
   1   9  12          0.78          1.68        18.88 o                         
   2   9  12       3269.99       3659.36       115.21 o                         
   3   9  12         16.87         23.28        11.26 o                         
   4   9  12        157.03        166.32        31.18 o                         
   5   9  12        666.92        636.74        53.77 o                         
   6   9  12         14.37          8.98        16.38 o                         
  -1  10  12        728.22        748.25        44.56 o                         
   0  10  12       2383.92       2455.34       125.41 o                         
   1  10  12        463.91        517.75        42.28 o                         
   2  10  12        837.39        824.45        34.63 o                         
   3  10  12        152.28        131.16        31.25 o                         
   4  10  12        579.78        557.34        87.50 o                         
   5  10  12        510.13        474.35        76.50 o                         
   6  10  12         31.95         26.24        13.70 o                         
  -1  11  12         93.03        120.51        17.63 o                         
   0  11  12       1503.22       1593.71        60.43 o                         
   1  11  12         80.78         78.60        16.24 o                         
   2  11  12         60.89         51.96        22.66 o                         
   3  11  12       1045.86       1081.09        47.84 o                         
   4  11  12        719.27        728.65        49.76 o                         
   5  11  12        109.85        109.63        17.88 o                         
   0  12  12         12.96         25.94        13.11 o                         
   1  12  12         24.47         34.49        13.29 o                         
   2  12  12       1757.65       1392.62        71.53 o                         
   3  12  12         38.59         28.04        20.05 o                         
   4  12  12        290.70        273.00        24.74 o                         
   2  13  12       1407.48       1286.79        67.65 o                         
   3  13  12        284.48        201.47        18.38 o                         
  -1  -1  13        207.72        190.02        20.26 o                         
   0  -1  13        481.47        419.11        32.74 o                         
  -2   0  13        892.06        574.93        34.14 o                         
  -1   0  13        266.01        240.14        18.50 o                         
   0   0  13        888.93        899.14        41.42 o                         
   1   0  13        622.98        642.99        34.18 o                         
   2   0  13        181.33        200.57        29.22 o                         
   3   0  13       1141.98       1064.89        59.66 o                         
  -2   1  13        866.20        676.04        30.16 o                         
  -1   1  13         24.18         31.22        15.98 o                         
   0   1  13        283.08        272.69        19.52 o                         
   1   1  13       2879.60       3140.25       113.28 o                         
   2   1  13         82.00         82.23        14.83 o                         
   3   1  13        934.62        960.54        60.07 o                         
   4   1  13       1913.43       1835.37        91.72 o                         
  -2   2  13       1233.74        951.51       110.71 o                         
  -1   2  13       1440.86       1666.63        91.74 o                         
   0   2  13         39.50         37.79        14.08 o                         
   1   2  13       2939.86       3185.97       117.55 o                         
   2   2  13        783.01        822.47        51.40 o                         
   3   2  13         86.10         80.92        13.10 o                         
   4   2  13       2439.94       2624.87        92.91 o                         
   5   2  13        167.82        108.19        15.00 o                         
  -2   3  13        475.09        415.61        35.30 o                         
  -1   3  13       3730.04       3776.03       153.62 o                         
   0   3  13        170.93        174.61        20.66 o                         
   1   3  13        929.83        966.31        39.87 o                         
   2   3  13       3134.20       3523.91       112.87 o                         
   3   3  13          7.84          1.96        15.49 o                         
   4   3  13        773.06        871.63        59.48 o                         
   5   3  13        867.49        823.36        49.30 o                         
  -2   4  13         55.23         62.75        14.47 o                         
  -1   4  13       2493.80       2746.99        82.15 o                         
   0   4  13        815.71        952.97        38.86 o                         
   1   4  13          1.97          6.44        14.74 o                         
   2   4  13       2465.39       2640.78        64.47 o                         
   3   4  13         36.86         32.27        12.47 o                         
   4   4  13         36.69         36.00        17.25 o                         
   5   4  13        859.93        844.09        52.53 o                         
  -2   5  13         43.22         62.34        24.49 o                         
  -1   5  13        239.76        276.69        16.91 o                         
   0   5  13       2163.80       2337.59       109.64 o                         
   1   5  13        184.37        201.27        17.85 o                         
   2   5  13        456.04        456.31        21.05 o                         
   3   5  13        871.47        929.55        32.90 o                         
   4   5  13        897.15        937.95        31.73 o                         
   5   5  13        136.73        144.48        24.06 o                         
   6   5  13          8.99         11.86         8.78 o                         
  -2   6  13        403.26        424.48        19.72 o                         
  -1   6  13        529.68        559.26        27.05 o                         
   0   6  13       1553.81       1628.14        85.69 o                         
   1   6  13         78.52         67.91        17.27 o                         
   2   6  13        664.71        637.93        27.86 o                         
   3   6  13        522.53        513.11        19.73 o                         
   4   6  13        461.41        501.36        22.14 o                         
   5   6  13        163.73        167.84        36.10 o                         
  -2   7  13        719.42        686.41        34.40 o                         
  -1   7  13        481.44        443.99        34.52 o                         
   0   7  13          3.33         27.37        20.27 o                         
   1   7  13        319.37        362.78        44.37 o                         
   2   7  13       1854.16       2033.70       184.12 o                         
   3   7  13          2.29          9.24        10.86 o                         
   4   7  13        200.06        188.89        19.59 o                         
   5   7  13       1407.94       1470.37        57.03 o                         
  -2   8  13        128.33        133.17        19.08 o                         
  -1   8  13        367.28        437.17        40.33 o                         
   0   8  13       2192.40       2625.20       139.26 o                         
   1   8  13        178.04        200.27        25.77 o                         
   2   8  13       1051.04       1118.22        54.19 o                         
   3   8  13        850.57        930.97        32.00 o                         
   4   8  13        218.34        191.82        37.01 o                         
   5   8  13        981.89       1041.19        35.36 o                         
   6   8  13        378.45        262.08        20.14 o                         
  -2   9  13        119.68         99.69        12.86 o                         
  -1   9  13         39.89         57.61        14.34 o                         
   0   9  13       2458.26       2666.59        97.45 o                         
   1   9  13        138.24        160.94        16.65 o                         
   2   9  13        229.19        229.96        19.07 o                         
   3   9  13       3559.85       3586.62       173.76 o                         
   4   9  13          0.46         -7.73        15.05 o                         
   5   9  13        743.58        739.55        32.23 o                         
  -1  10  13         58.10         81.06        11.45 o                         
   0  10  13       1305.64       1372.99        55.71 o                         
   1  10  13       1692.92       1809.99        89.78 o                         
   2  10  13         29.52         36.46        11.82 o                         
   3  10  13       1706.16       1658.60        92.56 o                         
   4  10  13        845.42        793.60        29.47 o                         
   5  10  13          1.11          0.12         9.96 o                         
   0  11  13        108.45         78.98        10.00 o                         
   1  11  13       2578.52       2498.32        81.76 o                         
   2  11  13          0.30         -5.22        12.25 o                         
   3  11  13        164.26        127.18        23.08 o                         
   4  11  13       1282.70       1185.92        36.63 o                         
   5  11  13        194.18        138.63        14.25 o                         
   1  12  13       1376.85       1091.81        55.65 o                         
   2  12  13        541.64        502.32        34.14 o                         
   3  12  13        230.68        192.05        21.03 o                         
   4  12  13        576.71        371.58        23.44 o                         
  -1   1  14        115.53         74.14        12.23 o                         
   0   1  14        431.44        385.30        28.50 o                         
   1   1  14         59.60         40.84        16.45 o                         
  -1   2  14        626.21        564.89        53.36 o                         
   0   2  14        265.86        270.20        29.12 o                         
   1   2  14        127.88        119.59        22.18 o                         
   2   2  14       1405.41       1378.71        76.80 o                         
   3   2  14        108.87         93.43        16.40 o                         
  -1   3  14        124.47        119.51        18.66 o                         
   0   3  14       1011.93       1019.32        52.06 o                         
   1   3  14          2.45         18.39        14.54 o                         
   2   3  14        797.62        876.25        39.98 o                         
   3   3  14       1599.49       1787.32        93.33 o                         
  -1   4  14        106.32         98.64        11.97 o                         
   0   4  14       2185.02       2122.13        96.22 o                         
   1   4  14        416.45        465.34        30.18 o                         
   2   4  14         11.71         15.83        13.15 o                         
   3   4  14       2304.59       2465.58        72.94 o                         
   4   4  14        104.93         65.13        17.72 o                         
  -1   5  14          0.48        -10.41        15.61 o                         
   0   5  14       1267.49       1301.89       101.49 o                         
   1   5  14       2382.83       2496.86       160.10 o                         
   2   5  14         12.97          3.99        14.77 o                         
   3   5  14       1626.37       1742.34        55.28 o                         
   4   5  14        906.60        970.80        58.05 o                         
  -1   6  14       1048.18       1153.19        64.90 o                         
   0   6  14          0.87         -9.41        18.50 o                         
   1   6  14       2772.22       2944.64        73.83 o                         
   2   6  14        216.14        247.56        19.54 o                         
   3   6  14         37.90         41.43        11.99 o                         
   4   6  14       1453.40       1503.23        81.36 o                         
   5   6  14         11.03          7.47         8.90 o                         
  -1   7  14       1592.95       1226.56       327.92 o                         
   0   7  14         16.05         20.89        10.97 o                         
   1   7  14       1006.28       1053.63        32.50 o                         
   2   7  14        698.01        771.11        26.19 o                         
   3   7  14        303.04        317.19        22.38 o                         
   4   7  14        780.96        731.10        26.59 o                         
  -1   8  14       1253.14       1208.28        62.83 o                         
   0   8  14          3.64         32.51        16.44 o                         
   1   8  14        231.00        228.71        29.80 o                         
   2   8  14       1174.78       1220.77        50.24 o                         
   3   8  14        278.05        288.99        18.31 o                         
   4   8  14         78.77         46.48        12.63 o                         
   0   9  14        281.58        232.15        27.33 o                         
   1   9  14        548.76        563.06        22.98 o                         
   2   9  14        279.06        260.43        16.52 o                         
   3   9  14          0.17          1.24         8.57 o                         
   4   9  14        772.14        678.41        42.08 o                         
   0  10  14        229.25        166.02        11.42 o                         
   1  10  14        744.77        705.58        30.11 o                         
   2  10  14        862.60        849.75        35.10 o                         
   3  10  14        143.94        117.27        19.54 o                         
   4  10  14       1114.29        997.08       131.99 o                         
   2  11  14       1566.93       1243.14        63.83 o                         
   3  11  14          0.43          2.17         7.55 o                         
   1   3  15         95.79         45.73        10.49 o                         
   1   4  15        939.02        728.44        29.72 o                         
   0   5  15        123.48         87.17        12.49 o                         
   1   5  15        562.24        437.95        30.67 o                         
   2   5  15        380.20        324.76        39.06 o                         
   3   5  15          5.93          2.64         9.00 o                         
   0   6  15        181.52        138.14        14.90 o                         
   1   6  15         25.19         24.22         9.08 o                         
   2   6  15       2471.46       1738.40       193.95 o                         
   3   6  15         11.74         15.13        12.99 o                         
   1   7  15         10.42          6.46        13.83 o                         
   2   7  15       1585.36       1545.67        55.06 o                         
   3   7  15        496.34        398.86        51.56 o                         
   1   8  15        195.20        166.50        17.30 o                         
   2   8  15         41.43         22.51         7.74 o                         
                                                                                
